# Supplementary material for: Longitudinal Bottom-Up Proteomics of Serum, Serum Extracellular Vesicles, and Cerebrospinal Fluid Reveals Candidate Biomarkers for Early Detection of Glioblastoma in a Murine Model
Source: Molecules. 2021 Oct 2;26(19):5992. doi: 10.3390/molecules26195992 (PMC8512455; doi:10.3390/molecules26195992)
Supplement: Supplementary file 1 [file molecules-26-05992-s001.zip]

Archive with 9 entries (9 files):
- Figure S1_Greco_2021.png
- Figure S2_Greco_2021.png
- Figure S3_Greco_2021.tif
- Figure S4_Greco_2021.png
- Figure S5_Greco_2021.tif
- SuppMaterial_2_Greco_2021_Quantification matrices and list of significant proteins with their regression coefficients.xlsx
- SuppMaterial_3_Greco_2021_Enrichment analysis – Biological processes -Table - Copy.xlsx
- SuppMaterial_4_Greco_2021.xlsx
- SuppMat_Greco2021.pdf
