# Supplementary material for: Longitudinal Bottom-Up Proteomics of Serum, Serum Extracellular Vesicles, and Cerebrospinal Fluid Reveals Candidate Biomarkers for Early Detection of Glioblastoma in a Murine Model
Source: Molecules. 2021 Oct 2;26(19):5992. doi: 10.3390/molecules26195992 (PMC8512455; doi:10.3390/molecules26195992)
Supplement: Supplementary file 1 [file molecules-26-05992-s001.zip › SuppMaterial_2_Greco_2021_Quantification matrices and list of significant proteins with their regression coefficients.xlsx]

## Sheet: Sign.proteins
Serum
Accession	Protein Name	T1 Effect	± CI 95%	T2 Effect	± CI 95%	p-val
P45376	Aldo-keto reductase family 1 member B1	-1.2077	0.6445	0.3407	0.6647	0.0199
P29699	Alpha-2-HS-glycoprotein	-0.2655	0.1374	-0.2875	0.1374	0.0199
P09470	Angiotensin-converting enzyme	-0.1856	0.1177	-0.2907	0.1177	0.0144
Q61268	Apolipoprotein C-IV	-0.7148	0.4048	-0.894	0.4048	0.0199
P08226	Apolipoprotein E	-0.2876	0.1588	-0.2621	0.1588	0.0486
Q9DBB9	Carboxypeptidase N subunit 2	-0.1051	0.08	-0.1603	0.08	0.0486
Q07968	Coagulation factor XIII B chain	-0.1428	0.1351	-0.4152	0.1351	0.0045
P13020	Gelsolin	-0.2573	0.1207	-0.3538	0.1207	0.0045
P11438	Lysosome-associated membrane glycoprotein 1	-0.5355	0.2555	-0.0507	0.2555	0.0199
P04939	Major urinary protein 3	-1.0138	0.4016	-0.6709	0.4016	0.0144
P10810	Monocyte differentiation antigen CD14	0.4381	0.2339	0.844	0.2437	0.0045
P28665	Murinoglobulin-1	-0.3589	0.274	-0.5317	0.274	0.0486
Q62009	Periostin	-0.0292	0.1193	-0.2183	0.1193	0.0486
P97321	Prolyl endopeptidase FAP	-0.5057	0.3796	-0.8069	0.4052	0.0486
P07759	Serine protease inhibitor A3K	-0.4652	0.3414	-0.7322	0.3414	0.0316
Q9Z1T2	Thrombospondin-4	-0.2705	0.1546	-0.3804	0.1546	0.0144
P61939	Thyroxine-binding globulin	1.0033	0.5805	1.4917	0.5805	0.0144
Serum sEVs
Accession	Protein name	T1 Effect	± CI 95%	T2 Effect	± CI 95%	p-val
P35441	Thrombospondin-1	-0.0945	0.9363	1.537	1.0504	0.0445
Q61268	Apolipoprotein C-IV	-2.8887	0.9022	-2.2721	1.0116	0.0124
P08607	C4b-binding protein	-0.6172	0.5392	0.3191	0.6059	0.0445
Q8CG16	Complement C1r-A subcomponent	1.0689	0.7034	2.2064	0.7795	0.0124
P98086	Complement C1q subcomponent subunit A	0.665	0.6755	1.7447	0.7491	0.0255
Q8CG14	Complement C1s-A subcomponent	0.9588	0.6291	1.8073	0.7024	0.0191
Q62351	Transferrin receptor protein 1	-2.1116	1.2045	0.157	1.297	0.0314
Q91ZX7	Prolow-density lipoprotein receptor-related protein 1	1.0217	0.7146	1.5127	0.7993	0.0433
Q61702	Inter-alpha-trypsin inhibitor heavy chain H1	1.5885	0.6015	1.7728	0.6431	0.0124
P33622	Apolipoprotein C-III	-2.4697	0.8637	-1.2922	0.9616	0.0124
O08538	Angiopoietin-1	2.6618	1.3696	2.174	1.4642	0.0408
P62984	Ubiquitin-60S ribosomal protein L40	0.6021	0.6587	1.3899	0.7041	0.0418
Q8C165	N-fatty-acyl-amino acid synthase/hydrolase PM20D1	0.5157	0.4454	-0.5563	0.4986	0.0243
Q9QUM0	Integrin alpha-IIb	1.3564	1.26	2.4898	1.3896	0.0445
Q8VDD5	Myosin-9	1.0837	1.4141	2.744	1.5229	0.0445
Q9JJN5	Carboxypeptidase N catalytic chain	-1.5532	0.5299	-0.6059	0.5951	0.0124
P29788	Vitronectin	0.6536	1.0759	2.369	1.1502	0.0314
Q61704	Inter-alpha-trypsin inhibitor heavy chain H3	2.5252	0.9103	2.267	0.9731	0.0124
P15105	Glutamine synthetase	-1.5295	0.9082	-0.0188	0.9082	0.0445
P26039	Talin-1	0.8093	0.9248	2.1772	1.0091	0.0314
Q08879	Fibulin-1	0.4053	0.408	1.4553	0.4591	0.0124
Q62059	Versican core protein	2.6285	1.785	3.4905	1.9083	0.0437
Q8BTM8	Filamin-A	-0.2376	1.4017	2.2639	1.5638	0.0445
P02469	Laminin subunit beta-1	-0.0188	0.6621	1.317	0.7237	0.0314
Q9CQF9	Prenylcysteine oxidase	0.5615	0.5509	1.0613	0.589	0.0445
CSF
Accession	Protein name	T1 Effect	± CI 95%	T2 Effect	± CI 95%	p-val
P24452	Macrophage-capping protein	-2.9577	0.7154	-1.3841	0.7154	0.0455
Q8CCT4	Transcription elongation factor A protein-like 5	0.9576	0.3254	0.3643	0.3254	0.0455
Q9CWZ3	RNA-binding protein 8A	-1.1688	0.5462	0.0947	0.5462	0.0455

## Sheet: Serum
Accession	Description	Abundance: F6: 126. Sample	Abundance: F6: 127N. Sample	Abundance: F6: 127C. Sample	Abundance: F6: 128N. Sample	Abundance: F6: 129N. Sample	Abundance: F6: 129C. Sample	Abundance: F6: 130N. Sample	Abundance: F6: 130C. Sample	Abundance: F6: 131. Sample	Abundance: F2: 126. Sample	Abundance: F2: 127N. Sample	Abundance: F2: 127C. Sample	Abundance: F2: 128N. Sample	Abundance: F2: 129N. Sample	Abundance: F2: 129C. Sample	Abundance: F2: 130C. Sample	Abundance: F2: 131. Control	Abundance: F3: 126. Sample	Abundance: F3: 127N. Sample	Abundance: F3: 127C. Sample	Abundance: F3: 128N. Sample	Abundance: F3: 128C. Sample	Abundance: F3: 129N. Sample	Abundance: F3: 129C. Sample	Abundance: F3: 130N. Sample	Abundance: F3: 130C. Sample	Abundance: F3: 131. Control	Abundance: F7: 126. Sample	Abundance: F7: 127N. Sample	Abundance: F7: 127C. Sample	Abundance: F7: 128N. Sample	Abundance: F7: 128C. Sample	Abundance: F7: 129N. Sample	Abundance: F7: 129C. Sample	Abundance: F7: 130N. Sample	Abundance: F7: 130C. Sample	Abundance: F7: 131. Sample	Abundance: F4: 127N. Sample	Abundance: F4: 127C. Sample	Abundance: F4: 128N. Sample	Abundance: F4: 128C. Sample	Abundance: F4: 129N. Sample	Abundance: F4: 129C. Sample	Abundance: F4: 130N. Sample	Abundance: F4: 130C. Sample	Abundance: F4: 131. Control
	Timepoint	T2	BL	T2	T1	Na	Na	Na	P	P	T1	BL	T2	BL	Na	T1	P	P	T1	T2	T1	T1	BL	Na	Na	Na	P	P	BL	Na	BL	T2	Na	Na	Na	Na	P	P	T1	BL	T2	Na	Na	Na	Na	P	P
	TMT set	A	A	A	A	A	A	A	A	A	B	B	B	B	B	B	B	B	C	C	C	C	C	C	C	C	C	C	D	D	D	D	D	D	D	D	D	D	E	E	E	E	E	E	E	E	E
	Mouse	A	A	F	E	G	H	I	PA1	PA2	A	B	B	C	G	B	PB1	PB2	D	D	F	C	D	J	K	H	PC1	PC2	A	L	E	C	C	I	E	L	PD1	PD2	A	F	E	F	J	K	I	PE1	PE2		Master
P62259	14-3-3 protein epsilon OS=Mus musculus OX=10090 GN=Ywhae PE=1 SV=1	3892.24	808.709	1788.97	1594.25	1088.46	1735.03	1501.68	1359.39	1775.37	3821.13	424.179	200.495	969.647	1486.12	818.23	1782.32	1352.44	0	0	0	0	0	0	0	0	0	0	0	0	4363.25	2210.31	0	3172.21	2429.53	0	2145.8	988.959	0	0	0	0	0	0	0	0	0		Master Protein
P63101	14-3-3 protein zeta/delta OS=Mus musculus OX=10090 GN=Ywhaz PE=1 SV=1	11824.6	0	4131.01	5941.07	1471.88	3524.79	4855.02	4511.47	6934.66	12235.4	3107.41	2062.19	2718.12	4607.12	3642.94	5823.43	5622.71	0	4159.03	2313.51	2160.02	3840.36	1722.23	19676.2	5902.85	5411.16	6034.98	1102.94	1378.67	3365.8	23678.2	3851.92	5984.29	4849.13	7166.38	5469.51	5976.62	9809.34	2753.09	3979.39	3205	9601.23	4550.77	6711.1	4644.59	6801.55		Master Protein
Q8K4S1	1-phosphatidylinositol 4.5-bisphosphate phosphodiesterase epsilon-1 OS=Mus musculus OX=10090 GN=Plce1 PE=1 SV=3	331.465	767.314	958.095	579.855	411.111	594.006	704.876	445.426	415.449	0	0	0	0	0	0	0	0	0	0	0	0	0	0	0	0	0	0	0	0	0	0	0	0	0	0	0	0	0	0	316.689	0	0	0	0	0	430.437		Master Protein
P52760	2-iminobutanoate/2-iminopropanoate deaminase OS=Mus musculus OX=10090 GN=Rida PE=1 SV=3	0	0	0	0	0	0	0	0	0	0	0	0	0	0	0	0	0	0	0	0	0	0	0	0	0	0	0	0	0	0	0	0	0	0	0	0	0	0	0	0	0	0	0	0	0	0		Master Protein
P10852	4F2 cell-surface antigen heavy chain OS=Mus musculus OX=10090 GN=Slc3a2 PE=1 SV=1	0	0	0	0	0	0	0	0	0	3727.01	7956.79	3885.77	5607.96	5541.59	2609.78	5486.18	3608.06	2659.11	4304.32	5349.46	5801.65	3764.04	4299.5	3718.88	5080.23	4221.04	4873.19	3828.36	5886.44	6462.86	4787.36	4948.98	3437.63	4953.06	3414.62	4672.81	4421.42	4161.91	4768.09	5182.64	5787.97	3720.68	4590.09	4362.09	3998.51	5095.73		Master Protein
P07147	5.6-dihydroxyindole-2-carboxylic acid oxidase OS=Mus musculus OX=10090 GN=Tyrp1 PE=1 SV=1	0	0	0	0	0	0	0	0	0	0	0	0	0	0	0	0	0	0	0	0	0	0	0	0	0	0	0	0	0	0	0	0	0	0	0	0	0	0	0	0	0	0	0	0	0	0		Master Protein
Q9DCD0	6-phosphogluconate dehydrogenase. decarboxylating OS=Mus musculus OX=10090 GN=Pgd PE=1 SV=3	0	0	0	0	0	0	0	0	0	290.662	63.1983	0	56.2961	57.7546	0	173.506	62.1456	0	0	0	0	0	0	0	0	0	0	0	0	0	0	0	0	0	0	0	0	0	0	0	0	0	0	0	0	0		Master Protein
P33434	72 kDa type IV collagenase OS=Mus musculus OX=10090 GN=Mmp2 PE=1 SV=1	4253.75	4267.14	8110.1	6148.92	7024.5	8044.17	5263.79	6227.22	7043.41	4391.9	6478.83	4122.56	4603.75	8313.42	4598.05	7420.48	5850.15	3401.68	4069.43	8296.03	5513.02	5561.46	6952.38	6608.06	8443.96	8102.41	5168.22	5868.71	10247.9	6492.25	6641.39	8149.42	6323.67	15827.4	7712.34	7399.19	5871.44	4776.74	5200.81	5931.17	6014.07	4639.37	6875.61	4453.04	4202.79	9067.84		Master Protein
Q8CAY6	Acetyl-CoA acetyltransferase. cytosolic OS=Mus musculus OX=10090 GN=Acat2 PE=1 SV=2	0	0	0	0	0	0	0	0	0	0	0	0	0	0	0	0	0	112.438	0	1375.75	1036.88	998.917	369.7	2371.98	1262.85	742.729	796.592	1116.34	828.69	1870.64	1890.92	1409.22	855.207	1238.41	1320	821.458	717.862	0	0	0	0	0	0	0	0	0		Master Protein
Q91XA9	Acidic mammalian chitinase OS=Mus musculus OX=10090 GN=Chia PE=1 SV=2	0	0	0	0	0	0	0	0	0	283.74	165.601	359.361	376.011	0	415.614	411.337	381.847	0	0	0	0	0	0	0	0	0	0	0	154.864	513.122	1278.34	466.126	69.2892	295.172	0	541.046	252.138	0	0	0	0	0	0	0	0	0		Master Protein
P68134	Actin. alpha skeletal muscle OS=Mus musculus OX=10090 GN=Acta1 PE=1 SV=1	33053.5	13106.4	21039.8	17815.1	12841.9	11937.4	18096.4	15472.8	18404.4	27527.3	12321.1	7712.04	11904.7	11016.8	11244	16205.5	17671.7	14159.7	15257.4	12260.4	14337.9	12974.9	10815.3	25287.8	15469.3	15667	18210.2	8274.95	14060.7	14335.7	35256.5	14850.6	12200.9	14501.8	10338.6	15225.8	18651.5	23559.9	14413.2	21916.3	14652.8	26702.1	18165.2	16947.3	15814.8	18062.4		Master Protein
Q9WV32	Actin-related protein 2/3 complex subunit 1B OS=Mus musculus OX=10090 GN=Arpc1b PE=1 SV=4	986.911	387.047	1108.8	498.406	424.686	560.046	357.268	669.634	570.256	0	0	0	0	0	0	0	0	0	0	0	0	0	0	0	0	0	0	453.098	699.961	930.279	912.837	477.838	1192.85	844.188	422.561	657.48	582.41	1143.09	1125.18	1773.77	1240.63	2065.35	1242.23	1210.43	397.449	842.441		Master Protein
Q9CPW4	Actin-related protein 2/3 complex subunit 5 OS=Mus musculus OX=10090 GN=Arpc5 PE=1 SV=3	0	0	0	0	0	0	0	0	0	0	0	0	0	0	0	0	0	0	0	0	0	0	0	0	0	0	0	0	0	0	0	0	0	0	0	0	0	0	0	0	0	0	0	0	0	0		Master Protein
Q99JY9	Actin-related protein 3 OS=Mus musculus OX=10090 GN=Actr3 PE=1 SV=3	0	0	0	0	0	0	0	0	0	0	0	0	0	0	0	0	0	0	0	0	0	0	0	0	0	0	0	0	0	0	0	0	0	0	0	0	0	0	0	0	0	0	0	0	0	0		Master Protein
Q8R146	Acylamino-acid-releasing enzyme OS=Mus musculus OX=10090 GN=Apeh PE=1 SV=3	1665.42	0	1561.45	1014.03	703.21	1502.46	1125.06	857.917	0	647.263	1010.1	776.458	1052.59	554.772	722.949	1045.52	670.319	413.92	904.755	731.879	638.794	841.092	622.933	3407.74	780.767	987.469	728.365	0	0	0	0	0	0	0	0	0	0	0	0	0	0	0	0	0	0	0		Master Protein
Q91WG0	Acylcarnitine hydrolase OS=Mus musculus OX=10090 GN=Ces2c PE=1 SV=1	985.236	1342.86	286.791	159.274	733.689	0	687.332	0	602.561	413.448	659.373	566.961	154.205	0	484.211	652.477	552.645	450.547	457.2	0	409.563	987.452	728.314	397.006	513.521	520.812	684.31	0	0	0	0	0	0	0	0	0	0	983.179	711.441	0	640.727	1389.91	1378.2	1184.63	339.1	866.022		Master Protein
P31786	Acyl-CoA-binding protein OS=Mus musculus OX=10090 GN=Dbi PE=1 SV=2	0	0	0	0	0	0	0	0	0	0	0	0	0	0	0	0	0	0	0	0	0	0	0	0	0	0	0	77.3136	0	0	265.633	132.66	163.485	0	0	191.322	0	0	0	0	0	0	0	0	0	0		Master Protein
Q9R0X2	ADAM DEC1 OS=Mus musculus OX=10090 GN=Adamdec1 PE=2 SV=1	0	0	0	0	0	0	0	0	0	0	0	0	0	0	0	0	0	1457.78	1287.77	1508.26	1760.99	1382.96	1886.79	1425.73	1775.59	1573.89	2255.33	0	0	0	0	0	0	0	0	0	0	1586.55	2754.35	2893.54	3114.75	1853.31	1975.26	1533.46	1692.49	2136.72		Master Protein
Q7TSK7	ADAMTS-like protein 2 OS=Mus musculus OX=10090 GN=Adamtsl2 PE=2 SV=1	0	0	0	0	0	0	0	0	0	0	0	0	0	0	0	0	0	1242.68	1116.13	1649.7	1543.19	1085.68	1564.14	1150.85	1745.94	1415.18	1299.3	0	0	0	0	0	0	0	0	0	0	0	0	0	0	0	0	0	0	0		Master Protein
Q80T21	ADAMTS-like protein 4 OS=Mus musculus OX=10090 GN=Adamtsl4 PE=2 SV=1	0	0	0	0	0	0	0	0	0	0	0	0	0	0	0	0	0	0	0	0	0	0	0	0	0	0	0	0	0	0	0	0	0	0	0	0	0	0	0	0	0	0	0	0	0	0		Master Protein
P50247	Adenosylhomocysteinase OS=Mus musculus OX=10090 GN=Ahcy PE=1 SV=3	1501.07	358.18	919.423	1132.39	711.329	1321.9	1202.22	914.533	828.078	0	0	0	0	0	0	0	0	0	0	0	0	0	0	0	0	0	0	622.219	590.524	735.296	2041.22	546.126	858.878	431.433	1243.25	739.972	1002.64	1358.05	915.811	530.494	674.024	1271.34	836.227	976.561	745.017	997.594		Master Protein
P40124	Adenylyl cyclase-associated protein 1 OS=Mus musculus OX=10090 GN=Cap1 PE=1 SV=4	0	0	0	0	0	0	0	0	0	14525.8	4330.88	1572.28	2045.68	4236.57	3188	6174.66	4817.2	798.031	1983.9	2627.82	2476.3	4235.97	2835.82	18442.7	5448.14	5589.88	5401.98	1247.64	2325.89	3545.18	17576.2	2738.82	3479.9	4301.27	2737.87	5197.58	5794.28	16551.9	1614.61	1563.37	3336.53	14246.3	4481.75	3102.48	5548.29	5443.57		Master Protein
G5E8Q8	Adhesion G protein-coupled receptor F5 OS=Mus musculus OX=10090 GN=Adgrf5 PE=1 SV=1	12445.7	15434.1	14318.2	17152.2	18263.6	19639.5	14639.3	14692.5	15938.4	9996.03	18791.6	12101.5	16621.1	18417.7	19442	16195.6	14435.2	13128.7	14932.1	13439.1	18649.3	13876.3	13704.2	12767.1	17692.3	15287.6	15343.3	17027.9	23037.8	18783	12380.7	16962.8	14715.4	19779.5	22522.6	18528.1	12102.7	12658.7	19224.3	18605.4	22477.2	12678.8	15800.2	12977.1	14510.6	16120.2		Master Protein
Q60994	Adiponectin OS=Mus musculus OX=10090 GN=Adipoq PE=1 SV=2	39839.3	47640.5	175370	99550	73486.6	94113.8	52511.1	67186.2	65630.7	32068.9	46934.9	28173.4	55704.3	61190.9	36989	64308.3	68508.7	43239.1	39660.3	140627	93389.8	44570.9	49076.5	62648.3	76105.5	67523.1	65293.8	36693.4	69320.7	111925	69988.4	69855.9	37771.5	123946	61116.3	65020.9	67796	31263.7	86749	94085.2	91451.2	37212.6	64633.6	56376.8	67063	65753.9		Master Protein
O89020	Afamin OS=Mus musculus OX=10090 GN=Afm PE=1 SV=2	1.00056e+06	1.40136e+06	1.7956e+06	1.91069e+06	1.78201e+06	1.95929e+06	1.48016e+06	1.54946e+06	1.54015e+06	1.01688e+06	1.40135e+06	1.13155e+06	1.61269e+06	2.00004e+06	1.40596e+06	1.55651e+06	1.53309e+06	1.0105e+06	970033	1.81735e+06	1.85597e+06	1.16565e+06	1.32839e+06	1.61145e+06	2.11974e+06	1.54161e+06	1.54799e+06	1.14319e+06	2.3287e+06	1.61373e+06	1.43628e+06	1.85753e+06	1.35789e+06	2.00131e+06	1.89515e+06	1.57217e+06	1.51744e+06	958682	1.86052e+06	1.69939e+06	2.03885e+06	1.07945e+06	1.84685e+06	1.3296e+06	1.51993e+06	1.56968e+06		Master Protein
A2ASQ1	Agrin OS=Mus musculus OX=10090 GN=Agrn PE=1 SV=1	0	0	0	0	0	0	0	0	0	0	0	0	0	0	0	0	0	0	0	0	0	0	0	0	0	0	0	0	0	0	0	0	0	0	0	0	0	0	0	0	0	0	0	0	0	0		Master Protein
P00329	Alcohol dehydrogenase 1 OS=Mus musculus OX=10090 GN=Adh1 PE=1 SV=2	0	0	0	0	0	0	0	0	0	0	0	0	0	0	0	0	0	0	0	0	0	0	0	0	0	0	0	0	0	0	0	0	0	0	0	0	0	0	0	0	0	0	0	0	0	0		Master Protein
P45376	Aldo-keto reductase family 1 member B1 OS=Mus musculus OX=10090 GN=Akr1b1 PE=1 SV=3	3035.15	0	1354.82	419.711	482.693	579.464	857.986	758.013	679.055	2127.27	1525.69	2034.04	2873.92	1136.83	800.195	882.424	554.644	731.962	1597.12	0	514.779	1107.56	0	2829.89	626.07	437.883	999.185	0	0	0	0	0	0	0	0	0	0	1143.33	882.064	0	0	1059.02	0	0	650.258	786.81		Master Protein
P09242	Alkaline phosphatase. tissue-nonspecific isozyme OS=Mus musculus OX=10090 GN=Alpl PE=1 SV=2	0	0	0	0	0	0	0	0	0	0	0	0	0	0	0	0	0	0	0	0	0	0	0	0	0	0	0	0	0	0	0	0	0	0	0	0	0	0	0	0	0	0	0	0	0	0		Master Protein
Q921V5	Alpha-1.6-mannosyl-glycoprotein 2-beta-N-acetylglucosaminyltransferase OS=Mus musculus OX=10090 GN=Mgat2 PE=1 SV=1	216.548	0	228.623	79.4613	197.712	206.654	214.153	163.19	142.111	0	0	0	0	0	0	0	0	0	0	0	0	0	0	0	0	0	0	0	0	0	0	0	0	0	0	0	0	0	0	0	0	0	0	0	0	0		Master Protein
Q60590	Alpha-1-acid glycoprotein 1 OS=Mus musculus OX=10090 GN=Orm1 PE=1 SV=1	34795.4	28943.7	23029.7	32680	33359.4	19651.4	27563.9	32039	37329.3	34716.6	30686.1	45029.1	30986.9	30823.7	32032.8	31518.7	37849.7	68152.7	51968.2	33733.8	56257	48235.8	34437.9	30465.6	27981.8	31027.6	38340.8	20760.9	13621	8492.58	31229.2	18815	21036.5	12255.6	12560.9	29299.9	40068.5	21737.5	16128.9	33962.2	16804.1	25378.7	10230.8	12117	29001.5	40366.9		Master Protein
P07361	Alpha-1-acid glycoprotein 2 OS=Mus musculus OX=10090 GN=Orm2 PE=1 SV=1	25616	28455.1	43764.9	50718.1	44550.6	42422.1	26087	66208.7	77467.5	23451.2	15764.6	293320	51565.6	41990.6	11690.5	65962	77714.2	438962	164186	46688.1	147375	8070.4	29165.7	24865.3	46838.1	65788.9	77887.3	18473.7	96635.9	26356.6	160830	6055.4	11451.5	23872.6	42001.8	66482.8	77193.4	26653.2	38834.2	654385	4986.04	1330.94	51254.5	12896.6	66163.5	77512.8		Master Protein
P07758	Alpha-1-antitrypsin 1-1 OS=Mus musculus OX=10090 GN=Serpina1a PE=1 SV=4	9.96219e+06	1.34011e+07	7.89183e+06	7.67123e+06	8.46161e+06	7.42056e+06	1.14776e+07	8.93996e+06	8.12193e+06	7.36976e+06	1.22386e+07	9.0362e+06	7.49208e+06	7.3242e+06	1.11304e+07	8.52803e+06	8.53385e+06	8.68077e+06	1.0665e+07	7.50884e+06	6.16521e+06	1.16926e+07	9.6223e+06	4.44638e+06	6.23064e+06	8.69734e+06	8.36455e+06	1.0189e+07	8.34389e+06	8.65715e+06	5.79817e+06	7.88142e+06	8.96938e+06	8.71865e+06	5.87958e+06	8.79725e+06	8.26464e+06	1.02577e+07	8.23575e+06	7.4711e+06	7.95129e+06	9.7785e+06	6.66475e+06	1.09859e+07	8.95279e+06	8.1091e+06		Master Protein
P22599	Alpha-1-antitrypsin 1-2 OS=Mus musculus OX=10090 GN=Serpina1b PE=1 SV=2	2.63665e+06	3.07531e+06	2.70384e+06	3.62454e+06	3.24248e+06	2.72879e+06	3.1646e+06	3.00501e+06	2.87243e+06	2.08834e+06	3.24049e+06	2.74589e+06	2.92632e+06	2.7301e+06	3.13263e+06	2.96695e+06	2.91049e+06	2.37419e+06	2.74134e+06	2.87022e+06	2.78005e+06	3.2904e+06	2.59592e+06	1.82492e+06	2.52763e+06	2.93882e+06	2.93861e+06	3.36929e+06	2.91908e+06	3.33505e+06	2.46652e+06	3.20944e+06	3.36956e+06	3.34558e+06	2.63453e+06	2.95045e+06	2.92699e+06	3.08781e+06	3.32278e+06	3.27125e+06	3.38072e+06	2.90404e+06	2.92192e+06	3.34925e+06	3.0194e+06	2.85803e+06		Master Protein
Q00897	Alpha-1-antitrypsin 1-4 OS=Mus musculus OX=10090 GN=Serpina1d PE=1 SV=1	1.61601e+06	1.7955e+06	1.7347e+06	2.07552e+06	1.8882e+06	1.61064e+06	1.79731e+06	1.69825e+06	1.7752e+06	1.16529e+06	2.0977e+06	1.6795e+06	1.77373e+06	1.56668e+06	1.89552e+06	1.74877e+06	1.72469e+06	1.30647e+06	1.53024e+06	1.86259e+06	1.64743e+06	1.97938e+06	1.63234e+06	1.38979e+06	1.59006e+06	1.78509e+06	1.68837e+06	2.50183e+06	1.58971e+06	1.8844e+06	1.41572e+06	1.82616e+06	2.52898e+06	2.03113e+06	1.76514e+06	1.7216e+06	1.75186e+06	1.48127e+06	1.8691e+06	1.59371e+06	1.8795e+06	1.42388e+06	1.77292e+06	1.75982e+06	1.75657e+06	1.71688e+06		Master Protein
Q00898	Alpha-1-antitrypsin 1-5 OS=Mus musculus OX=10090 GN=Serpina1e PE=1 SV=1	2.61127e+06	3.42871e+06	1.15994e+06	181370	502465	103580	2.22752e+06	1.81772e+06	1.99014e+06	2.42942e+06	3.9385e+06	3.7218e+06	595646	454885	4.37674e+06	1.95443e+06	1.85343e+06	2.40863e+06	3.29613e+06	1.30783e+06	55937.6	3.78455e+06	3.61287e+06	89676.5	63540.7	1.82313e+06	1.98472e+06	5.0058e+06	284598	2.75286e+06	166930	460726	3.80766e+06	2.30446e+06	226420	1.88714e+06	1.92072e+06	3.01045e+06	157551	67979.7	262077	2.68263e+06	76593.4	2.92156e+06	1.92756e+06	1.8803e+06		Master Protein
Q19LI2	Alpha-1B-glycoprotein OS=Mus musculus OX=10090 GN=A1bg PE=1 SV=1	70447.3	96572.8	186451	486338	77892.3	184840	71026.3	168365	166897	1077.63	1975.84	4396.16	220612	217464	4778.51	175422	159840	6973.89	6620.53	499215	384184	5550.92	6401.79	83296.3	125448	175820	159441	125540	352149	162739	55976.5	216613	97125	667996	429564	176839	158423	25236.4	247486	227034	598071	22094	68564.3	28099.6	174852	160409		Master Protein
Q61247	Alpha-2-antiplasmin OS=Mus musculus OX=10090 GN=Serpinf2 PE=1 SV=1	1.41694e+06	1.68315e+06	1.89545e+06	1.73831e+06	1.83833e+06	1.92942e+06	1.65634e+06	1.69138e+06	1.56447e+06	1.05674e+06	1.14203e+06	1.96184e+06	1.92063e+06	1.46692e+06	1.41115e+06	1.66915e+06	1.5867e+06	1.05548e+06	1.03699e+06	1.90015e+06	1.62192e+06	1.25074e+06	1.27309e+06	1.3737e+06	1.63487e+06	1.70082e+06	1.55502e+06	1.74997e+06	2.34619e+06	1.97164e+06	1.62871e+06	1.78981e+06	1.55091e+06	2.2101e+06	1.94081e+06	1.67675e+06	1.57909e+06	1.37055e+06	2.35808e+06	2.3248e+06	1.89606e+06	1.31568e+06	2.10555e+06	1.63586e+06	1.66519e+06	1.59066e+06		Master Protein
P29699	Alpha-2-HS-glycoprotein OS=Mus musculus OX=10090 GN=Ahsg PE=1 SV=1	4.92421e+06	6.87751e+06	6.99068e+06	7.40531e+06	8.12878e+06	7.73874e+06	6.5119e+06	6.70028e+06	6.65287e+06	3.69196e+06	6.37372e+06	5.22097e+06	8.57903e+06	8.35786e+06	5.65366e+06	6.61204e+06	6.74111e+06	5.56199e+06	5.39236e+06	6.66208e+06	7.49266e+06	6.34762e+06	5.89418e+06	5.56938e+06	7.99462e+06	6.73598e+06	6.61717e+06	6.64406e+06	8.54287e+06	8.37908e+06	6.50863e+06	8.53266e+06	6.98217e+06	7.55284e+06	8.13305e+06	6.73771e+06	6.61543e+06	5.3017e+06	9.61935e+06	8.91215e+06	8.08688e+06	5.56023e+06	8.04079e+06	6.29145e+06	6.58532e+06	6.76783e+06		Master Protein
Q6GQT1	Alpha-2-macroglobulin-P OS=Mus musculus OX=10090 GN=A2m PE=2 SV=2	11916.3	16966.7	136652	113774	86908.9	124187	13645.8	100359	94464.5	11599.2	19002.7	14861.1	234101	166211	17151.3	100158	94666	8438.43	9771.54	125942	191017	4363.14	11482.7	135740	201201	100666	94157.9	15858.7	147833	263426	85425.7	180072	15959.8	131787	230018	97251.3	97572.3	12250.7	363821	121749	171712	17373.5	172848	15646.2	98236.4	96587.2		Master Protein
Q7TPR4	Alpha-actinin-1 OS=Mus musculus OX=10090 GN=Actn1 PE=1 SV=1	0	0	0	0	0	0	0	0	0	0	0	0	0	0	0	0	0	257.049	594.354	468.405	388.333	596.596	603.217	1863.22	732.698	651.84	740.49	406.732	0	191.232	1262.04	459.765	1009.83	321.591	928.814	722.209	670.121	1218.3	862.031	620.481	747.509	897.725	722.004	361.867	620.435	771.896		Master Protein
P00687	Alpha-amylase 1 OS=Mus musculus OX=10090 GN=Amy1 PE=1 SV=2	21108.5	17263.7	15811.2	12586.7	14285.9	16336.2	15351.5	19430.6	18213.2	15995.5	17338.4	14242.4	15100.3	16161.8	17188.1	18772.1	18871.8	9564.61	11508.1	12750.1	20773.6	16560.7	14707.8	34638.3	18096.1	19445.5	18198.4	15697	11675.4	25900.5	26249.9	13555.9	17843.3	19231.3	18858.7	20682	16961.9	20066.7	16688.8	16968.3	21607.9	22003.7	21603.3	18029.8	18360.3	19283.6		Master Protein
P17182	Alpha-enolase OS=Mus musculus OX=10090 GN=Eno1 PE=1 SV=3	104243	25330.3	43510.2	33653	19864.3	29028.1	38278.6	37362.9	37129.9	78130.7	21227.1	8450.99	18116.3	30825.3	22064.4	40965.6	33527.2	12640.9	29325.8	29394.4	16678.1	25385.8	13563.6	125444	36266.6	37950.9	36541.8	18383.5	16116.5	30168.8	111397	13837	49444.9	21523.6	38166.9	37111.4	37381.3	75405.3	3850.77	16943.6	19523.3	66032.6	35894.1	36315.8	37821.8	36670.9		Master Protein
P02772	Alpha-fetoprotein OS=Mus musculus OX=10090 GN=Afp PE=2 SV=1	0	0	0	0	0	0	0	0	0	0	0	0	0	0	0	0	0	0	0	0	0	0	0	0	0	0	0	0	0	0	0	0	0	0	0	0	0	0	0	0	0	0	0	0	0	0		Master Protein
O55042	Alpha-synuclein OS=Mus musculus OX=10090 GN=Snca PE=1 SV=2	398.556	0	133.195	134.87	0	296.335	413.374	546.738	248.894	0	0	0	0	0	0	0	0	0	0	0	0	0	0	0	0	0	0	0	0	0	0	0	0	0	0	0	0	550.996	221.262	231.003	174.002	325.747	448.83	460.978	535.493	260.138		Master Protein
P97449	Aminopeptidase N OS=Mus musculus OX=10090 GN=Anpep PE=1 SV=4	6679.38	8161.68	15243.1	11771	12013.6	11252	7196.16	10006.8	9601.2	6063.34	7406.86	4745.25	9573.09	9577.4	5892.47	8794.79	10813.2	4788.37	8789.76	13362.3	11269.4	8100.55	4167.96	9040.31	13509.1	8452	11156	7076.12	10104.6	14009.5	9553.08	10700.1	8395.59	13493.1	10602.6	9351.27	10256.7	6154.18	12453.8	11768.7	14089.4	5984.55	8240.02	6557.24	9702.12	9905.84		Master Protein
P12023	Amyloid-beta A4 protein OS=Mus musculus OX=10090 GN=App PE=1 SV=3	0	0	0	0	0	0	0	0	0	0	0	0	0	0	0	0	0	0	0	0	0	0	0	0	0	0	0	0	0	73.7416	283.504	268.758	176.2	126.033	282.077	193.65	0	0	0	0	0	0	0	0	0	0		Master Protein
P21570	Angiogenin OS=Mus musculus OX=10090 GN=Ang PE=1 SV=1	0	0	0	0	0	0	0	0	0	0	0	0	0	0	0	0	0	0	0	0	0	0	0	0	0	0	0	0	0	0	0	0	0	0	0	0	0	0	0	0	65.2318	0	0	0	105.644	0		Master Protein
Q9R182	Angiopoietin-related protein 3 OS=Mus musculus OX=10090 GN=Angptl3 PE=1 SV=1	511.937	548.136	326.462	380.23	488.124	397.384	440.089	549.171	260.323	0	0	0	318.408	0	0	404.747	0	0	0	0	0	0	0	0	0	0	0	0	0	0	0	0	0	0	0	0	0	616.368	0	843.175	607.788	486.919	0	653.04	404.747	0		Master Protein
Q8R0Z6	Angiopoietin-related protein 6 OS=Mus musculus OX=10090 GN=Angptl6 PE=2 SV=1	0	0	0	0	0	0	0	0	0	0	0	0	0	0	0	0	0	0	0	0	0	0	0	0	0	0	0	147.344	0	0	164.477	0	58.1086	223.025	93.5145	58.6204	0	0	0	0	0	0	0	0	0	0		Master Protein
P09470	Angiotensin-converting enzyme OS=Mus musculus OX=10090 GN=Ace PE=1 SV=3	66498.2	80283.3	58017.9	51208.9	62680.9	58916.8	76491.5	68765	61463.5	62340.2	82190.2	65469.9	62533.4	55150.7	80278.8	65573.4	64655.1	71044.4	71606.2	59951.4	52958.3	76430.1	73318.3	38398.8	45919.1	67527.2	62701.3	84079.5	53682.6	66483.1	46003.3	58172	82027.2	71952	54270.4	65695.8	64532.7	66884.2	61117	48149.9	60426.8	62762.4	43755.3	65144.6	67830.1	62398.4		Master Protein
P11859	Angiotensinogen OS=Mus musculus OX=10090 GN=Agt PE=1 SV=1	86024.9	114323	101809	108248	124137	153032	120528	105584	109626	72430.8	112148	83854.6	96863.2	127220	99384.4	108094	107115	126760	131401	105995	102187	115371	150055	86528	135395	107335	107874	89761.2	109398	105926	82191.2	112133	80544.8	95492.8	115261	110998	104211	71194.8	111708	124225	104593	104379	97645.6	108635	112188	103021		Master Protein
Q6DFX2	Anthrax toxin receptor 2 OS=Mus musculus OX=10090 GN=Antxr2 PE=1 SV=1	4547.15	8281.2	8264.07	8107.03	12671	9516.91	7043.33	8461.93	8219.22	6228.53	6916.88	6816.63	9459.99	8805.04	4793.63	8032.25	8648.91	3637.01	7795.55	6416.91	5702.53	7750.56	6888.52	7336.91	7578.04	8708.05	7973.1	0	0	0	0	0	0	0	0	0	0	5360.24	11246.1	7411.87	11163.2	7281.82	9053.53	7533.44	7123.19	9557.96		Master Protein
P97430	Antileukoproteinase OS=Mus musculus OX=10090 GN=Slpi PE=1 SV=1	7643.92	21858.4	26760.1	23177.7	12099.7	23989.4	19268.5	16138.3	18295.1	13227.6	22996.3	3235	7742.49	25544.3	26055.1	17389.4	17044	11318.6	18737.6	13081.2	23462.2	15194.1	14344.1	14685.3	21521.3	19288.3	15145.1	8969.27	12001.4	19945.9	21798.7	23071	21652.2	25465.9	24761.1	17362.5	17071	12243	8714.81	14073.7	36045.3	16737.7	19993.3	24460.6	18280.7	16152.8		Master Protein
P32261	Antithrombin-III OS=Mus musculus OX=10090 GN=Serpinc1 PE=1 SV=1	1.21051e+06	1.50574e+06	1.44212e+06	1.76278e+06	1.90672e+06	1.67562e+06	1.50557e+06	1.40735e+06	1.66892e+06	1.08164e+06	1.34002e+06	1.65942e+06	1.88357e+06	1.3424e+06	1.50611e+06	1.44123e+06	1.63504e+06	1.55675e+06	1.01589e+06	1.75148e+06	1.41911e+06	1.22196e+06	1.78726e+06	919103	1.28e+06	1.4939e+06	1.58237e+06	1.79663e+06	2.06526e+06	1.41196e+06	1.09594e+06	1.55779e+06	1.46934e+06	1.32187e+06	1.58347e+06	1.52997e+06	1.5463e+06	1.0864e+06	1.96621e+06	2.16217e+06	1.77793e+06	1.09728e+06	2.06646e+06	1.3298e+06	1.43655e+06	1.63972e+06		Master Protein
Q00623	Apolipoprotein A-I OS=Mus musculus OX=10090 GN=Apoa1 PE=1 SV=2	1.80247e+07	2.28195e+07	1.60551e+07	2.02972e+07	2.56248e+07	2.05448e+07	2.452e+07	2.30629e+07	2.36857e+07	1.76149e+07	2.47876e+07	2.43429e+07	2.50154e+07	2.37862e+07	2.79511e+07	2.32082e+07	2.35404e+07	2.01112e+07	2.10703e+07	1.79783e+07	2.17956e+07	2.43988e+07	2.42037e+07	2.14743e+07	2.51087e+07	2.32218e+07	2.35268e+07	2.52735e+07	2.867e+07	2.29982e+07	1.80184e+07	2.87691e+07	2.67092e+07	2.1215e+07	2.79665e+07	2.2789e+07	2.39596e+07	2.15873e+07	2.95271e+07	2.77659e+07	2.66969e+07	2.32174e+07	2.96018e+07	2.81253e+07	2.32065e+07	2.35421e+07		Master Protein
P09813	Apolipoprotein A-II OS=Mus musculus OX=10090 GN=Apoa2 PE=1 SV=2	1.52354e+06	1.78109e+06	754019	1.32201e+06	1.35957e+06	1.51065e+06	1.79476e+06	1.38797e+06	1.26252e+06	1.10347e+06	1.69576e+06	1.52643e+06	1.47876e+06	1.33397e+06	1.54942e+06	1.3181e+06	1.33239e+06	1.1162e+06	1.29121e+06	694773	1.00181e+06	1.36268e+06	1.41736e+06	1.17707e+06	1.39094e+06	1.34902e+06	1.30148e+06	1.4836e+06	1.62553e+06	715826	869754	1.52216e+06	1.64093e+06	658311	1.58192e+06	1.33529e+06	1.3152e+06	1.21543e+06	1.64378e+06	1.19943e+06	1.42744e+06	1.3573e+06	1.47124e+06	1.62344e+06	1.34634e+06	1.30415e+06		Master Protein
P06728	Apolipoprotein A-IV OS=Mus musculus OX=10090 GN=Apoa4 PE=1 SV=3	3.39257e+06	4.32214e+06	5.00365e+06	3.64093e+06	4.43266e+06	4.27603e+06	4.47212e+06	4.10628e+06	4.03867e+06	3.17781e+06	3.61489e+06	4.55864e+06	5.07107e+06	4.55743e+06	3.3507e+06	4.12369e+06	4.02125e+06	3.76139e+06	4.15392e+06	4.28227e+06	2.62978e+06	4.28286e+06	4.00083e+06	3.11401e+06	4.32111e+06	4.05696e+06	4.08798e+06	3.84161e+06	5.29924e+06	5.09447e+06	3.35333e+06	4.49587e+06	3.84435e+06	5.77651e+06	4.33012e+06	4.16863e+06	3.97632e+06	3.62961e+06	5.27211e+06	5.42954e+06	4.51235e+06	3.76539e+06	4.79064e+06	4.75701e+06	4.00269e+06	4.14226e+06		Master Protein
E9Q414	Apolipoprotein B-100 OS=Mus musculus OX=10090 GN=Apob PE=1 SV=1	1.66231e+06	2.21117e+06	2.40886e+06	1.50799e+06	2.7661e+06	2.36648e+06	2.15373e+06	2.06875e+06	2.07271e+06	1.49082e+06	1.83969e+06	2.0451e+06	2.15788e+06	3.55422e+06	1.6075e+06	2.05459e+06	2.08688e+06	1.89437e+06	1.96512e+06	2.53151e+06	2.4262e+06	1.99026e+06	1.98022e+06	2.04909e+06	2.56201e+06	2.05592e+06	2.08554e+06	1.78534e+06	2.7604e+06	2.5754e+06	1.718e+06	2.70647e+06	1.69489e+06	2.69489e+06	2.33534e+06	2.08926e+06	2.0522e+06	1.70623e+06	2.22768e+06	1.66585e+06	2.27711e+06	1.80934e+06	2.01053e+06	1.78318e+06	2.07132e+06	2.07014e+06		Master Protein
P34928	Apolipoprotein C-I OS=Mus musculus OX=10090 GN=Apoc1 PE=1 SV=1	202551	315715	157181	207791	265450	241214	331070	248046	238384	208647	311769	306725	330992	263130	359574	252645	233785	325927	275261	134200	187144	381089	297118	175649	241424	244417	242012	345189	265856	150777	163468	303769	337495	208958	298669	250831	235598	248961	325187	186735	240250	301284	527476	334696	252732	233697		Master Protein
Q05020	Apolipoprotein C-II OS=Mus musculus OX=10090 GN=Apoc2 PE=2 SV=1	68378.2	84292.9	46491.8	54401.7	81785.7	89349.6	80361.4	83839	74918.6	63129.2	97825.2	87598.1	107990	79182.8	100106	81349.3	77408.3	85426.7	78725	48213.7	66342.2	100455	83102.5	60649.4	79426.7	82842.8	75914.9	95158.3	117062	74168.2	55372	88012.3	77161.1	79760.2	100252	84143.6	74614.1	75787.1	131312	98103.3	83096.5	91346.9	77322	80527.4	79348	79409.7		Master Protein
P33622	Apolipoprotein C-III OS=Mus musculus OX=10090 GN=Apoc3 PE=1 SV=2	158566	317974	130663	177144	255267	254152	218335	202620	195597	140669	182794	206010	245120	262245	210664	200924	197292	192459	220292	120966	152565	300240	220908	177962	186032	201938	196278	221034	223905	125173	105953	241893	209493	145150	254987	199064	199153	159270	317820	146791	227722	213674	229405	228471	210556	187661		Master Protein
Q61268	Apolipoprotein C-IV OS=Mus musculus OX=10090 GN=Apoc4 PE=1 SV=1	12572.2	21631.1	7445.31	12336.3	10461.6	13285	18044.6	18104.1	14574.4	16356.2	25715.1	14990.9	24332.9	12165.9	24403	15355.9	17322.7	13894.2	18305.4	9426.88	11210.2	32379.4	21115.8	13685.8	15477.7	15710.2	16968.3	25966.8	21185.2	10345.4	10543.7	20801.2	17600.5	13130.7	18094.9	15137.8	17540.7	13013	20652.8	10076	17899.5	17228.7	14617.1	14046.7	18107.2	14571.4		Master Protein
P51910	Apolipoprotein D OS=Mus musculus OX=10090 GN=Apod PE=1 SV=1	183612	261825	175782	157759	201369	175659	236654	183112	177874	127833	196040	227142	185301	182602	226820	185125	175861	207895	191439	155349	195725	214028	199014	153679	181968	187379	173607	121372	181863	152539	124831	219255	148692	158513	145221	182309	178677	162946	181667	156030	195743	187390	166971	179483	178982	182004		Master Protein
P08226	Apolipoprotein E OS=Mus musculus OX=10090 GN=Apoe PE=1 SV=2	850396	1.31318e+06	1.13328e+06	803036	1.30731e+06	1.12006e+06	1.26175e+06	1.10819e+06	1.03529e+06	747159	1.09736e+06	1.06628e+06	1.62598e+06	1.71518e+06	988290	1.11638e+06	1.0271e+06	1.18777e+06	1.19201e+06	968296	1.11666e+06	1.29675e+06	1.24573e+06	853086	1.06165e+06	1.08162e+06	1.06186e+06	1.0868e+06	1.26159e+06	1.04254e+06	970277	1.13191e+06	983168	1.22089e+06	1.09609e+06	1.10843e+06	1.03505e+06	899266	1.15606e+06	857144	1.2821e+06	987596	1.59541e+06	1.12443e+06	1.1014e+06	1.04208e+06		Master Protein
Q91V80	Apolipoprotein F OS=Mus musculus OX=10090 GN=Apof PE=2 SV=2	0	0	0	0	0	0	0	0	0	0	0	0	0	0	0	0	0	639.208	710.978	522.132	465.971	749.439	595.299	329.559	647.807	571.126	427.53	0	0	0	0	0	0	0	0	0	0	0	0	0	0	0	0	0	0	0		Master Protein
Q9Z1R3	Apolipoprotein M OS=Mus musculus OX=10090 GN=Apom PE=1 SV=1	119173	183239	102458	180042	130103	124182	111856	102333	104748	80425.7	101907	95539.2	128389	116210	117438	97869	109212	110715	93200.5	79635.6	123095	112581	99055.1	78772.9	99764.4	97362.3	109719	107392	126382	91341.7	84421.1	134129	101016	81008	115831	102032	105049	83471	146724	155168	135727	95307.8	81296.2	87235.5	94242.6	112838		Master Protein
P50428	Arylsulfatase A OS=Mus musculus OX=10090 GN=Arsa PE=1 SV=2	0	0	0	0	0	0	0	0	0	0	0	0	0	0	0	0	0	0	0	0	0	0	0	0	0	0	0	0	0	0	0	0	0	0	0	0	0	138.467	133.834	237.919	269.943	144.394	45.596	227.067	207.341	157.866		Master Protein
P05201	Aspartate aminotransferase. cytoplasmic OS=Mus musculus OX=10090 GN=Got1 PE=1 SV=3	0	0	0	0	0	0	0	0	0	0	0	107.539	136.996	172.714	0	0	66.8643	0	0	0	0	0	0	0	0	0	0	0	0	0	0	0	0	0	0	0	0	0	0	0	0	0	0	0	0	0		Master Protein
Q9Z2W0	Aspartyl aminopeptidase OS=Mus musculus OX=10090 GN=Dnpep PE=1 SV=2	0	0	0	0	0	0	0	0	0	0	0	0	0	0	0	0	0	0	0	0	0	0	0	0	0	0	0	0	0	0	0	0	0	0	0	0	0	0	0	0	0	0	0	0	0	0		Master Protein
Q05793	Basement membrane-specific heparan sulfate proteoglycan core protein OS=Mus musculus OX=10090 GN=Hspg2 PE=1 SV=1	1650.97	1804.03	2606.93	3041.28	2593.55	3139.23	2037.96	2186.06	2803.18	0	0	0	0	0	0	0	0	1708.25	2688.25	2740.01	4155.49	3281.67	1219.24	1832.52	2516.49	2006.13	2983.11	1747.68	2122.17	2803.98	2357.55	2269.11	3099.25	2822.36	3162.25	2885.75	2103.49	1814.59	3675.73	3038.72	4537.1	2964.48	4786.68	1860.18	2353.22	2636.02		Master Protein
P15535	Beta-1.4-galactosyltransferase 1 OS=Mus musculus OX=10090 GN=B4galt1 PE=1 SV=1	2274.72	1227.1	3570.1	3212.45	3584.9	4652.49	4087.63	3719.76	3402.72	760.374	0	720.325	671.551	970.623	524.252	906.862	6215.61	1914	2561.75	2934.16	3693.39	3385.29	3442.08	2482.03	4333.92	3017.11	4105.37	2701.22	4859.39	1849.5	5798.74	2724.84	4721.06	5645.44	5501.12	2767.2	4355.27	2574.56	2403.99	2443.38	4404.99	3021.33	2960.31	5345.52	4248.49	2873.99		Master Protein
Q01339	Beta-2-glycoprotein 1 OS=Mus musculus OX=10090 GN=Apoh PE=1 SV=1	891445	1.14893e+06	1.07602e+06	1.20115e+06	1.2388e+06	1.22569e+06	1.17794e+06	1.08767e+06	1.07175e+06	876043	1.07196e+06	1.06099e+06	1.32559e+06	1.16362e+06	1.18942e+06	1.03689e+06	1.12253e+06	1.00344e+06	938364	970550	1.25172e+06	1.10169e+06	1.22569e+06	1.00432e+06	1.25744e+06	1.07038e+06	1.08905e+06	1.69543e+06	1.41002e+06	1.12473e+06	1.03775e+06	1.36798e+06	1.73683e+06	1.23633e+06	1.52269e+06	1.09339e+06	1.06603e+06	818280	1.11929e+06	1.19294e+06	1.30973e+06	1.03206e+06	1.2675e+06	911920	1.0349e+06	1.12452e+06		Master Protein
P01887	Beta-2-microglobulin OS=Mus musculus OX=10090 GN=B2m PE=1 SV=2	109228	142138	69909.6	91031.2	119572	114194	145050	121394	122044	84968.5	179318	131565	106550	116502	191160	125565	117874	162488	140314	90246.1	118071	133737	150464	82800	112139	122782	120657	103855	136482	107425	95699.4	106102	106378	99567.2	124429	126581	116858	113823	137069	148756	138559	134687	111537	128133	128557	114881		Master Protein
P29416	Beta-hexosaminidase subunit alpha OS=Mus musculus OX=10090 GN=Hexa PE=1 SV=2	0	0	0	0	0	0	0	0	0	3001.81	4688.67	1551.29	1560.49	6205.71	5358.77	4392.59	4602.44	3555.81	6093.29	3090.54	5419.35	4973.92	4054.21	3754.19	6608.7	4666.13	4328.91	1989.53	3371.07	3681.18	4320.73	4515.22	3530.25	4628.88	3697.29	4439.91	4555.12	0	0	0	0	0	0	0	0	0		Master Protein
P20060	Beta-hexosaminidase subunit beta OS=Mus musculus OX=10090 GN=Hexb PE=1 SV=2	0	0	0	0	0	0	0	0	0	0	0	0	0	0	0	0	0	0	0	0	0	0	0	0	0	0	0	0	0	0	0	0	0	0	0	0	0	0	0	0	0	0	0	0	0	0		Master Protein
Q9CWJ9	Bifunctional purine biosynthesis protein PURH OS=Mus musculus OX=10090 GN=Atic PE=1 SV=2	0	0	0	0	0	0	0	0	0	24887.1	8192.86	0	6726.53	9455.55	0	0	3294.05	1187.19	1656.36	3256.74	1746.27	2042.23	1490.69	12566.9	2918.67	3411.07	3177.04	2665.36	1556.53	2154.77	3320.59	2151.41	4111.72	1091.98	3033.16	2770.43	3817.68	3467.31	2470.9	1687.22	2935.21	3579.22	3411.07	6033.91	3391.93	3196.18		Master Protein
Q8CIF4	Biotinidase OS=Mus musculus OX=10090 GN=Btd PE=1 SV=2	42290.4	43656.1	65480.1	69950.4	62926.4	54343.6	51734.5	49538.5	55346.5	30761	45456.2	45476.6	53863	56294.8	46609.3	52157.2	52727.8	38765.9	39764.6	51699.6	63288.8	43520.6	44436.7	39688.9	58538.5	52115.5	52769.5	47749.8	66085.3	64030.5	46324.1	56380.6	50835.8	58821.6	60082.9	52213.1	52671.9	36054.2	69627.4	59682.7	65907.6	42207.9	62560.5	47940.4	52170.7	52714.3		Master Protein
P15327	Bisphosphoglycerate mutase OS=Mus musculus OX=10090 GN=Bpgm PE=1 SV=2	71414.8	21214.9	38572.3	39748.6	30230.8	40432.6	29000	35282.7	35067.9	80148.4	14982.3	7997.39	29244.1	30843.1	11044.3	34151.8	36198.8	8295.09	15277.7	43750.9	25346	25360.9	7096.12	168956	28530.4	31455.5	38895.2	17651.7	5465.35	30402.6	97372.2	31732.7	19049.3	14082.4	46349.5	36486.2	33864.4	73605.1	20228.4	10649.6	11539.1	65834	38427.7	40299.8	35193.6	35157		Master Protein
Q8R016	Bleomycin hydrolase OS=Mus musculus OX=10090 GN=Blmh PE=1 SV=1	11631.3	9691.06	21929.6	23844.6	18609.7	16082.9	15992.7	16143.4	17946.4	16557.5	10680.4	10602.5	17525.6	16322	10939.8	16435.2	17654.6	7201.68	7198.17	15972.5	14978.1	13064.3	9965.9	20514.2	17052.3	14434.7	19655.1	14607.3	18326.6	27181.9	26671.3	18964.7	13955.7	22726.6	18109.1	15656.7	18433.1	15106	21733.1	16498.4	23531	16528.8	17030.4	19817.6	16330.3	17759.5		Master Protein
P98063	Bone morphogenetic protein 1 OS=Mus musculus OX=10090 GN=Bmp1 PE=1 SV=2	617.734	1332.81	904.365	1201.81	1376.9	1590.94	1702.18	1110.08	1340.96	0	0	0	0	0	0	0	0	0	0	0	0	0	0	0	0	0	0	1992.09	1445.02	1694.24	1112.37	2959.32	776.446	2740.97	2653.8	1433.57	1017.48	858.675	1348.49	1065.87	1772.56	807.966	1846.74	1042.66	865.477	1585.57		Master Protein
P07743	BPI fold-containing family A member 2 OS=Mus musculus OX=10090 GN=Bpifa2 PE=1 SV=1	37895.9	4151.82	12089.8	5930.82	7433.52	6331.33	3833.72	16041.4	15481.8	14088.8	5112.01	26186.2	5616.17	4651.45	3362.28	16354.6	15168.7	5990.44	4972.93	3863.99	24707.4	5552	13631.1	42525.7	5778.32	15650.2	15873	4158.91	10904.4	22600.8	108482	6992.73	7495.64	10817.7	9822.91	14099.4	17423.9	22569.7	4177.67	3423.4	16492	15966.4	5192.79	6194.89	14325.9	17197.3		Master Protein
D3Z6Q9	Bridging integrator 2 OS=Mus musculus OX=10090 GN=Bin2 PE=1 SV=1	0	0	0	0	0	0	0	0	0	2780.08	2395.18	2087.08	2583.21	3097.34	3290.94	2799.28	2224.24	0	0	0	0	0	0	0	0	0	0	0	0	0	0	0	0	0	0	0	0	0	0	0	0	0	0	0	0	0		Master Protein
Q6WVG3	BTB/POZ domain-containing protein KCTD12 OS=Mus musculus OX=10090 GN=Kctd12 PE=1 SV=1	0	0	0	0	0	0	0	443.614	0	437.301	602.802	423.569	484.752	427.598	534.354	424.065	463.163	0	0	0	0	0	0	0	0	0	0	0	0	0	0	0	0	0	0	0	0	0	0	0	0	0	0	0	0	0		Master Protein
Q9JK39	Butyrophilin-like protein 10 OS=Mus musculus OX=10090 GN=Btnl10 PE=1 SV=2	6075.78	3152.98	4802.49	2977.3	3906.71	5583.11	4342.66	5672.48	5510.09	0	0	0	0	0	0	0	0	0	0	0	0	0	0	0	0	0	0	7811.9	22603.2	8043.42	5748.95	2705.24	6452.39	4409.87	4353.91	5567.01	5615.56	0	0	0	0	0	0	0	0	0		Master Protein
P08607	C4b-binding protein OS=Mus musculus OX=10090 GN=C4bpa PE=1 SV=3	154679	151541	130731	119599	131237	133000	152137	148029	149732	123787	170091	211842	162784	130537	201734	147635	150126	195261	176007	141521	123824	177461	216185	108937	132378	152647	145114	157657	104516	120825	109646	148827	167887	162120	103153	155713	142048	139732	109429	141059	113035	156194	117143	122929	151208	146553		Master Protein
P09803	Cadherin-1 OS=Mus musculus OX=10090 GN=Cdh1 PE=1 SV=1	8357.01	11903.7	12159.1	6879.24	9188.52	16000.5	17788.8	9259.35	14480.7	8062.1	14502.6	7817.59	9842.86	15023.2	10501.3	13394.1	10345.9	9025.66	13536.2	13466.8	14871.1	13031.1	12216.7	9312.01	17690.2	13223.9	10516.1	9532.04	15052.4	13683.1	11784.4	12628.1	8478.45	17552.8	15161.3	11986	11754	9932.02	10692.8	11554.5	15426.6	9926.12	13929.5	15778.9	11959.3	11780.7		Master Protein
Q9WTR5	Cadherin-13 OS=Mus musculus OX=10090 GN=Cdh13 PE=1 SV=2	0	0	0	0	0	0	0	0	0	0	0	0	0	0	0	0	0	0	0	0	0	0	0	0	0	0	0	0	0	0	0	0	0	0	0	0	0	0	0	0	121.731	128.342	0	202.45	129.431	0		Master Protein
Q9R100	Cadherin-17 OS=Mus musculus OX=10090 GN=Cdh17 PE=1 SV=1	0	0	0	0	0	0	0	0	0	0	0	0	0	0	0	0	0	0	0	0	0	0	0	0	0	0	0	0	0	0	0	0	0	0	0	0	0	0	0	0	0	0	0	0	0	0		Master Protein
P55284	Cadherin-5 OS=Mus musculus OX=10090 GN=Cdh5 PE=1 SV=2	35827.4	45008.9	55007.1	44493.9	48344.4	59861.2	49721.5	46320.2	43494.2	24491.1	50234.2	38880.9	42202.7	58636.1	39746.1	44939	44875.4	37268.7	38997.9	44504.3	44354	42035.2	43835.5	28106.5	46501	44509.8	45304.6	32854.8	53787.2	47540.6	48271.8	48198.5	30946.3	48615.7	43236.9	45063.3	44751.1	35797.9	49052.5	52902.5	51998.4	40803.4	44464.3	47728.1	47073.4	42741		Master Protein
Q9QX15	Calcium-activated chloride channel regulator 3A-1 OS=Mus musculus OX=10090 GN=Clca3a1 PE=1 SV=1	0	0	0	0	0	0	0	0	0	0	0	0	0	0	0	0	0	413.148	309.822	293.609	963.584	513.503	461.573	328.892	447.813	0	426.868	0	0	0	0	0	0	0	0	0	0	635.736	862.947	2266.82	1044.32	0	2350.34	1438.87	0	426.868		Master Protein
Q9CR86	Calcium-regulated heat stable protein 1 OS=Mus musculus OX=10090 GN=Carhsp1 PE=1 SV=1	0	0	0	0	0	0	0	0	0	0	0	0	0	0	0	0	0	0	0	291.776	0	374.296	0	1843.96	629.878	335.143	738.411	0	0	467.233	896.918	409.347	274.795	0	496.379	617.225	456.329	777.41	509.73	0	0	666.11	971.701	1045.85	536.777	0		Master Protein
P0DP27	Calmodulin-2 OS=Mus musculus OX=10090 GN=Calm2 PE=1 SV=1	1260.4	201.996	235.087	177.498	330.862	179.08	398.073	317.267	352.273	0	0	0	0	0	0	0	0	0	0	0	0	0	0	0	0	0	0	0	0	0	0	0	0	0	0	0	0	0	0	0	0	0	0	0	0	0		Master Protein
P14211	Calreticulin OS=Mus musculus OX=10090 GN=Calr PE=1 SV=1	0	0	0	0	0	0	0	0	0	3293.05	1524.66	1118.26	887.623	2155.5	1500.2	2171.72	1961.18	0	0	0	0	0	0	0	0	0	0	1038.51	1402.91	2847.23	4231.29	1652.22	2269.47	2386.54	3185.98	1082.1	3050.8	0	0	0	0	0	0	0	0	0		Master Protein
O35887	Calumenin OS=Mus musculus OX=10090 GN=Calu PE=1 SV=1	777.369	642.464	627.058	853.513	374.215	645.823	876.158	501.195	637.588	0	0	0	0	0	0	0	0	0	0	0	0	0	0	0	0	0	0	0	0	0	0	0	0	0	0	0	0	1340.39	327.644	648.513	1045.34	773.469	631.151	835.142	452.136	686.647		Master Protein
P13634	Carbonic anhydrase 1 OS=Mus musculus OX=10090 GN=Ca1 PE=1 SV=4	208769	51295.4	83655.1	98290.2	57504.4	99955.1	81658.3	88194.8	93696.8	262704	30475.2	8670.97	60636.5	55916.8	25081.2	91602.5	90289.1	25914.1	35153.5	94278.6	72185.8	68699.1	15625.6	382555	73691.9	84770.5	97121.2	40370	9601.93	62185.4	233302	64265.9	46213	29280.1	111544	94729.8	87161.8	203220	38513.2	21955.8	23622.9	205265	71946.7	100863	92400.9	89490.8		Master Protein
P00920	Carbonic anhydrase 2 OS=Mus musculus OX=10090 GN=Ca2 PE=1 SV=4	300709	103221	166393	178092	137330	151613	133387	151471	146830	405850	64475.2	25309.3	104633	100359	49254.9	150241	148060	48310.6	67499.7	156707	117745	109792	44704.9	714240	129244	138355	159946	89374.4	78245.4	128269	378822	122210	95753.9	80204.9	204636	152039	146262	135842	47542.3	44270.6	35622.4	109229	73738.3	92127.7	151478	146823		Master Protein
P23953	Carboxylesterase 1C OS=Mus musculus OX=10090 GN=Ces1c PE=1 SV=4	1.96972e+06	2.49121e+06	4.25333e+06	4.4173e+06	4.03185e+06	4.40278e+06	2.54013e+06	3.19245e+06	2.89589e+06	1.64286e+06	2.62326e+06	2.23818e+06	3.47836e+06	3.67461e+06	2.65657e+06	3.11606e+06	2.97228e+06	1.98096e+06	1.94135e+06	4.20686e+06	3.83141e+06	2.31197e+06	2.38425e+06	3.29585e+06	3.91073e+06	3.09743e+06	2.99091e+06	2.38374e+06	3.79617e+06	4.16409e+06	3.05111e+06	3.60149e+06	2.66543e+06	4.35188e+06	3.74837e+06	3.13646e+06	2.95188e+06	2.04951e+06	3.94618e+06	3.80202e+06	4.27458e+06	2.0006e+06	3.32031e+06	2.31526e+06	3.13353e+06	2.95481e+06		Master Protein
Q63880	Carboxylesterase 3A OS=Mus musculus OX=10090 GN=Ces3a PE=1 SV=2	0	0	0	0	0	0	0	0	0	0	0	0	0	0	0	0	0	536.944	529.766	349.55	651.045	619.094	817.634	595.047	744.075	733.278	483.977	0	0	0	0	0	0	0	0	0	0	0	0	0	0	0	0	0	0	0		Master Protein
Q9JHH6	Carboxypeptidase B2 OS=Mus musculus OX=10090 GN=Cpb2 PE=1 SV=1	125140	144042	114104	105374	130981	113942	120335	131127	126361	111127	110316	277323	138432	86228.8	139846	125439	132048	246362	163527	162133	130456	113756	187462	78604.4	81844.3	125369	132118	159381	157819	76698.4	125073	114741	107255	85252.4	92120.1	130225	127262	131695	133839	174046	97085.7	113589	106532	105004	131190	126297		Master Protein
Q9JJN5	Carboxypeptidase N catalytic chain OS=Mus musculus OX=10090 GN=Cpn1 PE=1 SV=1	137963	176562	182566	193970	180799	175025	170898	165844	170355	131012	183838	162257	185424	179910	162313	163443	172756	160282	166065	174043	165391	152878	168329	118376	149042	163960	172240	173216	187653	176457	150303	170612	174255	172573	185502	166927	169272	142814	232006	181379	230884	139654	209619	181561	178335	157864		Master Protein
Q9DBB9	Carboxypeptidase N subunit 2 OS=Mus musculus OX=10090 GN=Cpn2 PE=1 SV=2	430138	459951	469684	526501	530905	491781	487307	476922	487112	358742	464490	426911	532789	490624	432422	455070	508964	435228	443119	477677	500222	474681	449153	402195	502172	490505	473529	443244	531003	525730	426153	525924	450003	497583	501988	468428	495606	428395	573673	495130	572318	466694	516092	466328	484738	479296		Master Protein
Q9WVJ3	Carboxypeptidase Q OS=Mus musculus OX=10090 GN=Cpq PE=1 SV=1	19224.3	19186	30452.5	28747.8	29019.2	31473.7	22672.3	22731.2	27007.6	14716.9	17929.9	15427.3	23827	23802.6	18596.7	24737.2	25001.6	16919.2	17709.9	26817.3	25150.5	17879	24869.1	24527	24846.8	26594	23144.8	27569.5	23881.8	30337.9	25498.2	28863.1	27599	35195.2	35541.5	27757.2	21981.6	20408.2	24082.1	30836.5	28402.7	27234	24870.2	29667.4	23096.5	26642.3		Master Protein
P31809	Carcinoembryonic antigen-related cell adhesion molecule 1 OS=Mus musculus OX=10090 GN=Ceacam1 PE=1 SV=1	0	0	0	0	0	0	0	0	0	174.013	669.014	210.115	452.196	459.051	654.609	0	453.191	830.024	696.01	677.696	522.56	545.12	437.271	395.078	417.886	350.769	555.612	0	0	0	0	0	0	0	0	0	0	0	0	0	0	0	0	0	0	0		Master Protein
Q9R0G6	Cartilage oligomeric matrix protein OS=Mus musculus OX=10090 GN=Comp PE=1 SV=2	3176.34	3490.86	8926.62	6847.39	7424.43	8137.79	5622.48	5607.58	6472.5	2920.38	5159.07	2760.11	7298.71	7503.18	6060.46	5276.1	6803.97	2871.21	4145.23	7794.41	6478.84	4480.64	3655.84	4545.89	5504.18	5375.82	6704.25	6590.12	10379.5	8548.77	4395.52	5773.17	7100.17	12320.1	5364.53	6309.17	5770.9	3784.72	7241.12	4920.86	9193.68	4075.94	6363.6	6810.15	5414.38	6665.69		Master Protein
P24270	Catalase OS=Mus musculus OX=10090 GN=Cat PE=1 SV=4	55196.9	16008.9	29951.7	30573.3	24974.3	31289.9	21657.7	29246.2	28554.7	71051.9	12855.8	4144.73	26032	27064.4	6931.94	28792.6	29008.4	7513.88	11999.2	31267.4	26480.5	19263	8532.1	131089	25477.4	28189.6	29611.3	16001	4986.97	25558.8	79222.8	30056.7	20672	13069	43218.2	29999.7	27801.2	57288.8	17530.3	11582.5	10172.4	44619.3	35784.5	34087.4	30625.5	27175.4		Master Protein
P51437	Cathelicidin antimicrobial peptide OS=Mus musculus OX=10090 GN=Camp PE=1 SV=2	0	159.937	137.555	0	0	229.646	423.102	329.837	334.865	286.169	0	434.116	371.87	331.884	345.115	271.895	392.807	0	0	0	0	0	0	0	0	0	0	0	0	0	0	0	0	0	0	0	0	0	0	0	0	0	0	0	0	0		Master Protein
P10605	Cathepsin B OS=Mus musculus OX=10090 GN=Ctsb PE=1 SV=2	76807.5	88990.3	96353	90474.5	99222.6	106344	99859.8	100523	100975	74688.7	86773.2	81155.4	97385	105692	103792	104155	97342.6	121503	96965.4	94508.4	118298	97894.2	117283	70249.6	114509	100483	101015	96869.8	142769	93943.2	82648.7	109232	89807.1	127965	114632	101893	99605.1	79408.2	95213.7	119166	103660	94340.1	95773	98373.3	96555.7	104942		Master Protein
P18242	Cathepsin D OS=Mus musculus OX=10090 GN=Ctsd PE=1 SV=1	17414.7	13182.2	15826.1	15923.8	17224.9	11975	14382.2	16153.7	17453.1	11533.6	14607.1	11814.1	18202.6	17623.8	17805.5	16312.6	17294.2	15877.7	12756.5	13224.2	22807.5	15318.2	15242.2	19331.3	17750.2	16138.5	17468.3	17140	23134.5	21118.2	16826.2	20979.3	19443.9	20165.6	17396	17098.8	16508	12446.5	17137.4	12842.1	16463.8	17648.5	11639.2	11798.9	16771.9	16834.9		Master Protein
P70269	Cathepsin E OS=Mus musculus OX=10090 GN=Ctse PE=1 SV=2	5625.67	4286.12	9461.73	7648.84	8600.34	6722.43	8139.35	5972.9	5768.67	0	0	0	0	0	0	0	0	1000.89	1653.93	6698.6	3438.68	4774.95	10046.7	4205.23	15889.7	6014.2	5727.36	11632.2	29751.3	10118.8	9829.79	3458.03	9357.53	4907.96	5070.72	5280.33	6461.24	3923.29	3545.16	24215.8	5050.2	1056.91	5738.75	1893.02	5353.11	6388.45		Master Protein
P06797	Cathepsin L1 OS=Mus musculus OX=10090 GN=Ctsl PE=1 SV=2	1442.69	2046.24	1127.14	2184.34	1162.86	2944.11	2329.11	2182.87	2291.11	1682.13	1487.7	1831.53	1786.83	2778.66	2229.42	2278.42	2195.56	2736.61	2436.22	1959.7	2287.93	2128.88	2387.01	1953.22	2042.07	2355.38	2118.61	0	1130.03	0	0	926.652	826.231	0	2839.7	2314.57	2159.41	0	0	0	0	0	0	0	0	0		Master Protein
Q8BM88	Cathepsin O OS=Mus musculus OX=10090 GN=Ctso PE=2 SV=1	0	0	0	0	0	0	0	0	0	0	644.321	721.394	464.691	1075.26	536.284	977.133	536.753	1183.77	590.414	592.637	898.231	666.479	868.548	618.496	714.201	714.798	799.087	0	0	0	0	0	0	0	0	0	0	550.207	949.749	1068.02	1247.83	1077.42	1319.65	945.175	671.426	842.46		Master Protein
O70370	Cathepsin S OS=Mus musculus OX=10090 GN=Ctss PE=1 SV=2	3188.23	3639	6118.98	7949.61	3847.08	4985.27	3653.62	3840.31	6406.65	4975.74	4191.82	4740.9	5773.52	4654.83	7393.23	3788.77	6458.19	4615.01	2585.18	4342.29	4921.26	3072.55	3539.63	2373.17	4128.66	4461.02	5785.94	1594.89	3554.81	4578.7	6245.99	1839.7	3244.76	3740.4	3926.67	5615.92	4631.04	2207.11	4560.24	11229.7	5965.2	3720.54	3722.02	2601.44	4141.25	6105.7		Master Protein
Q9WUU7	Cathepsin Z OS=Mus musculus OX=10090 GN=Ctsz PE=1 SV=1	13031.8	14615	23639.1	22816.5	16504	21749.3	17937.2	17511	20347.9	11342.2	16411.8	15856.2	18861.8	20009.6	23155.1	18810.8	19048.1	13784.1	15170.5	15930.2	18363.5	13112.3	18230.7	13977	19294.7	18412.3	19446.5	15941	22289.3	19688.7	17856.5	22585.4	20014.1	30696.3	20975.4	19735.9	18123	16535	18031.2	23572	24565.4	17233.7	20958.2	15168.7	19997	17861.9		Master Protein
Q9Z121	C-C motif chemokine 8 OS=Mus musculus OX=10090 GN=Ccl8 PE=3 SV=1	1836.27	1638.04	1284.66	3132.81	1536.15	1653.62	4232.38	2895.98	2940.71	1322.39	2196.51	1769.08	3352.81	4088.38	2433.76	2500.79	3335.89	3358.58	2200.83	1374.89	3550.51	2361.4	2453.57	2033.12	3961.06	2746.24	3090.44	0	0	0	0	0	0	0	0	0	0	1601.04	1536.04	3340.95	3553.57	1781.63	3491.68	2297.78	3046.31	2790.37		Master Protein
P15379	CD44 antigen OS=Mus musculus OX=10090 GN=Cd44 PE=1 SV=3	16577.2	14866.8	24672	24257.5	20131.6	22722.2	20945.3	19012.7	16786.2	11256.7	16880.4	15062.2	17985.7	21553.5	18336.7	18232.5	17566.5	12209.7	15796.8	16272.2	19576.9	14279.8	19077.1	12821.3	17543.9	17790.2	18008.7	20587.5	26750.7	25059.3	18494.6	22473.8	21903.4	27258.6	25482.7	17879.7	17919.3	10406.9	19363.1	26659.1	26187.1	16745.9	22350.7	17769.3	17600.4	18198.5		Master Protein
Q9QWK4	CD5 antigen-like OS=Mus musculus OX=10090 GN=Cd5l PE=1 SV=3	91290.5	64360.8	243010	164139	149266	150217	102334	140798	136209	63669.9	139007	46417.6	185005	137099	73504.9	133801	143206	134949	120025	286228	443176	36958.5	78666.2	105474	220840	138193	138813	68651.2	337879	204927	299892	249263	93502.7	207376	206385	136526	140480	73512.1	199988	290128	192029	73081.7	168563	113085	138380	138626		Master Protein
Q9Z0M6	CD97 antigen OS=Mus musculus OX=10090 GN=Cd97 PE=1 SV=2	0	0	0	1824.93	1472.13	0	1249.72	1432.21	0	0	0	0	0	0	0	0	0	501.758	0	852.957	1242.83	840.758	330.253	850.433	1350.06	1557.17	1307.25	1456.66	2236.88	1569.16	2252.66	1862.36	1048.41	1646.33	1813.15	1171.42	1693	1244.47	4054.39	1902.91	2144.15	770.115	3264.83	2008.8	1385.51	1478.91		Master Protein
Q8R1U2	Cell growth regulator with EF hand domain protein 1 OS=Mus musculus OX=10090 GN=Cgref1 PE=1 SV=1	0	0	0	0	0	0	0	0	0	0	0	0	0	0	0	0	0	0	0	0	0	0	0	0	0	0	0	0	0	0	0	0	0	0	0	0	0	315.801	314.024	127.461	313.785	198.258	163.465	164.018	58.9468	232.062		Master Protein
Q8R2Y2	Cell surface glycoprotein MUC18 OS=Mus musculus OX=10090 GN=Mcam PE=1 SV=1	0	0	0	0	0	0	0	0	0	0	0	0	0	0	0	0	0	667.922	387.821	899.104	797.679	798.314	402.137	240.701	757.164	637.492	992.161	662.236	883.265	847.527	952.12	653.56	649.599	545.263	717.178	856.006	773.647	0	0	0	0	0	0	0	0	0		Master Protein
P53996	Cellular nucleic acid-binding protein OS=Mus musculus OX=10090 GN=Cnbp PE=1 SV=2	0	0	0	0	0	0	0	0	0	0	0	0	0	0	0	0	0	0	0	0	0	0	0	0	0	0	0	135.283	0	60.1478	139.356	0	235.565	0	0	0	128.981	0	0	0	0	0	0	0	0	0		Master Protein
Q61147	Ceruloplasmin OS=Mus musculus OX=10090 GN=Cp PE=1 SV=2	1.65103e+06	1.9448e+06	2.4158e+06	3.29631e+06	2.61222e+06	2.19844e+06	1.99017e+06	2.38284e+06	2.57366e+06	2.27052e+06	2.20893e+06	3.0417e+06	3.65085e+06	2.85978e+06	2.77848e+06	2.38213e+06	2.57436e+06	2.70416e+06	2.0579e+06	2.27285e+06	3.2206e+06	2.10869e+06	2.28082e+06	1.76165e+06	2.43992e+06	2.40964e+06	2.54686e+06	3.88307e+06	3.20559e+06	3.32806e+06	3.30779e+06	3.39591e+06	3.1687e+06	2.74349e+06	3.12121e+06	2.31703e+06	2.63946e+06	2.41588e+06	2.97477e+06	4.89626e+06	3.31447e+06	1.90362e+06	2.50709e+06	1.10882e+06	2.28101e+06	2.67549e+06		Master Protein
Q91Z98	Chitinase-like protein 4 OS=Mus musculus OX=10090 GN=Chil4 PE=1 SV=2	0	0	0	0	0	0	0	0	0	0	0	0	0	0	0	0	0	0	0	0	0	0	0	0	0	0	0	0	0	0	0	0	0	0	0	0	0	0	0	0	0	0	0	0	0	0		Master Protein
Q9D7Q1	Chitotriosidase-1 OS=Mus musculus OX=10090 GN=Chit1 PE=1 SV=2	0	577.929	5866.16	7370.92	4791.83	5392.54	1137.48	3902.77	4940.26	0	0	0	0	0	0	0	0	456.641	0	7027.37	8112.33	3435.93	487.803	7801.51	9056.82	4433.94	4409.08	11516.8	7953.95	5972.33	3709.68	12415.9	11330.3	14209.2	17253.9	4501.71	4341.32	0	0	0	0	0	0	0	0	0		Master Protein
Q9Z1Q5	Chloride intracellular channel protein 1 OS=Mus musculus OX=10090 GN=Clic1 PE=1 SV=3	746.781	0	327.946	228.638	91.5695	0	98.7934	198.466	389.241	0	0	0	0	0	0	0	0	0	0	0	0	0	0	0	0	0	0	0	0	0	0	0	0	0	0	0	0	513.584	165.908	0	0	684.014	0	466.577	293.853	0		Master Protein
Q03311	Cholinesterase OS=Mus musculus OX=10090 GN=Bche PE=1 SV=2	24224	28651	34906.3	44932.1	45999.4	38047.3	22948.2	33615.5	30403	18695.4	28668.3	23906.8	37423.1	40849.7	27696.8	31865.9	32152.6	22833	21571.5	43030.4	37662.4	18855.7	25319.1	31660.2	31000.5	34023.7	29994.8	21232.9	40080.3	36974.4	32317.4	38766.5	22391.5	40111.1	35047.8	31674.3	32344.2	21425.9	41527.9	36785	41264.8	22867.3	33841.8	24047.9	31800.4	32218.1		Master Protein
P26339	Chromogranin-A OS=Mus musculus OX=10090 GN=Chga PE=1 SV=1	1476.59	2557.4	1920.74	1737.77	2195.86	1858.4	1996.26	1934.66	1744.96	1450.76	1412.94	1457.03	2032.49	834.884	1809.17	1989.79	1689.84	0	0	0	0	0	0	0	0	0	0	1462.49	2103.17	2211.39	2026.49	2807.49	1499.74	2050.25	1714.88	1993.58	1686.04	0	0	0	0	0	0	0	1058.89	2620.73		Master Protein
Q91X79	Chymotrypsin-like elastase family member 1 OS=Mus musculus OX=10090 GN=Cela1 PE=1 SV=1	4329.28	4266.07	4006.87	8025.68	5150.59	2881.4	3969.51	5035.56	5117.33	2081.12	4287.58	3631.4	4313.41	3215.66	5651.2	5354.29	4798.6	6230.67	13380.9	3102.03	5037.54	3833.37	3423.42	1449.11	3742.43	4762.78	5390.11	4525.43	3814.86	5658.37	3632.21	4716.97	4985.06	6903.25	3332.05	6059.79	4093.1	3059.98	5531.92	4960	7090.9	3943.16	3375.53	5590.23	4564.42	5588.46		Master Protein
P05208	Chymotrypsin-like elastase family member 2A OS=Mus musculus OX=10090 GN=Cela2a PE=1 SV=1	2276.18	2710.85	1669.58	4465.34	2534.79	1172.33	1957.39	1932.59	2035.53	586.759	2204.17	1682.37	1644.1	1230.19	1814.48	2115.14	1852.98	0	0	0	0	0	0	0	0	0	0	0	0	0	0	0	0	0	0	0	0	0	0	0	0	0	0	0	0	0		Master Protein
Q9CR35	Chymotrypsinogen B OS=Mus musculus OX=10090 GN=Ctrb1 PE=1 SV=1	0	0	0	0	0	0	0	0	0	0	0	0	0	0	0	0	0	0	0	0	0	0	0	0	0	0	0	0	0	0	0	0	0	0	0	0	0	0	0	0	0	0	0	0	0	0		Master Protein
Q68FD5	Clathrin heavy chain 1 OS=Mus musculus OX=10090 GN=Cltc PE=1 SV=3	0	0	170.573	0	0	0	0	0	177.634	0	0	0	0	0	0	0	0	0	0	0	0	0	0	0	0	0	0	0	0	0	0	0	0	0	0	0	0	0	0	0	0	0	0	0	0	0		Master Protein
Q06890	Clusterin OS=Mus musculus OX=10090 GN=Clu PE=1 SV=1	739359	912147	645897	542413	706142	784476	1.06322e+06	775227	848153	636948	1.03576e+06	1.09713e+06	594725	698229	961438	811409	811970	1.14278e+06	1.07627e+06	632228	648356	962520	1.00239e+06	459823	687956	799635	823744	873180	723538	798824	633291	607543	755836	846256	605566	820861	802519	867443	653673	576467	679072	998525	748128	1.05038e+06	801049	822331		Master Protein
P16294	Coagulation factor IX OS=Mus musculus OX=10090 GN=F9 PE=2 SV=3	20590.8	31697.7	26177.2	27615.4	31274.2	28576.3	34202.6	31959.2	30108.7	21852.7	29581.2	36217	29144.8	32867.3	39582.5	31345.7	30722.2	38987.5	36831.8	26120	28193.9	34692.5	35602.8	23812.2	30339.5	33633.2	28434.7	28019.4	31677.3	30691.5	20329.8	35360.4	30259.8	30345	29194.6	32321.6	29746.4	29483.1	33313.5	30443.5	30229.7	32502	29921.6	28164.9	33717.8	28350.1		Master Protein
O88783	Coagulation factor V OS=Mus musculus OX=10090 GN=F5 PE=1 SV=1	107020	137241	159716	140103	143626	162055	149174	142434	138070	99741.9	153906	119412	136504	163337	153287	137561	142944	128636	148820	128022	157786	143510	152087	114021	147018	138971	141534	104171	149675	149431	113130	158157	124831	155165	133638	140612	139893	115155	127409	128507	145021	128544	123125	126754	137561	142944		Master Protein
P70375	Coagulation factor VII OS=Mus musculus OX=10090 GN=F7 PE=1 SV=1	21377.2	39179.1	28297.4	37777.1	45367.8	37229	36217.2	41963.3	40604.7	26488.6	34685.4	53391.8	53449.3	52108.5	43936.6	39552.9	43015.1	48096	46240.6	32320.2	44425.8	42434.9	35998.4	31070.4	44319.5	38237.6	44330.3	36052.2	53651.9	38618.2	40562.2	50660.2	38490.8	38771.1	48672.7	41375.6	41192.3	31619.7	59170.4	48246.5	48674.9	35497.2	37789	45378.3	37431.4	45136.5		Master Protein
Q06194	Coagulation factor VIII OS=Mus musculus OX=10090 GN=F8 PE=2 SV=2	0	0	0	0	0	0	0	0	0	0	0	0	0	0	0	0	0	0	0	0	0	0	0	0	0	0	0	0	0	0	0	0	0	0	0	0	0	0	0	0	0	0	0	0	0	0		Master Protein
O88947	Coagulation factor X OS=Mus musculus OX=10090 GN=F10 PE=1 SV=1	250221	374248	271349	326872	324192	340081	369074	326464	313650	246739	365918	341785	295256	362383	389641	326091	314023	285936	289267	286525	302649	327218	364066	230552	325433	330927	309188	324722	402550	253526	263970	336268	350422	366142	394718	334219	305896	256968	330031	340855	362458	314072	300519	306563	316004	324110		Master Protein
Q91Y47	Coagulation factor XI OS=Mus musculus OX=10090 GN=F11 PE=2 SV=2	3556.65	4161.15	6826.4	5989.41	6288.61	5802.99	7990.44	5981.45	5500.64	3459.17	5957.42	4244.29	8208.75	9504.28	5365.23	4689.17	6792.93	2854.25	5121.02	5264.47	5901.21	4941.73	4369.94	4364.54	4491.18	5838.65	5643.44	6720.18	5819.32	4431.06	5280.49	6649.65	6999.72	7835.63	7290.5	6997.95	4484.15	4676.35	5290.92	6110.99	6606.07	6211.88	4092.75	4437.45	5507.99	5974.1		Master Protein
Q80YC5	Coagulation factor XII OS=Mus musculus OX=10090 GN=F12 PE=1 SV=2	65177.4	91271.2	87727.5	110411	111190	95069.8	96677.8	106944	106135	76674.9	86826.4	98595.9	110088	104370	118752	106446	106633	98039.7	91426.9	94673.4	105902	102943	114553	74996.6	104292	106820	106259	115805	107465	101030	76114.6	101363	129149	122883	107138	106553	106526	82366.2	113387	112205	119318	89405.3	146686	103226	109810	103268		Master Protein
Q8BH61	Coagulation factor XIII A chain OS=Mus musculus OX=10090 GN=F13a1 PE=1 SV=3	43446.6	56487.4	60354.7	70618.7	122609	92947.8	52352.9	80401.8	81750.2	31151.8	42811.8	98877.3	184378	41935.4	37008.7	81396.5	80755.4	74247	26456.9	174242	75283.3	34514	105174	44549	44395.5	80793.2	81358.8	91949.2	185545	61587.5	33001.4	119491	52154.1	70058.2	98393	79452.7	82699.3	32691.3	206366	85775.3	71221.7	36567.8	196393	42686.8	78005.7	84146.3		Master Protein
Q07968	Coagulation factor XIII B chain OS=Mus musculus OX=10090 GN=F13b PE=1 SV=2	222745	288916	296378	377197	379948	336818	307555	286668	286569	191840	303714	230882	373145	324599	272017	288368	284868	251799	226625	339805	324719	290855	275961	253155	335867	277378	295859	299403	365386	338633	249891	384338	335712	368920	330260	287254	285982	229266	354221	243887	344486	260324	297931	250123	290820	282416		Master Protein
P18760	Cofilin-1 OS=Mus musculus OX=10090 GN=Cfl1 PE=1 SV=3	5776.53	3067.77	3075.44	2844.67	1592.02	2483.11	3148.5	3125.36	3555.36	0	0	0	0	0	0	0	0	1995.08	2332.24	1962.54	2188.9	3103.51	2206.01	10868.3	3608.77	3364.12	3316.6	1235.19	0	2264.22	12409.4	2530.19	3261.88	1931.56	2508.14	3227.56	3453.16	6583.96	550.678	1753.21	889.907	6314.48	2323.03	1535.95	2978.82	3701.9		Master Protein
E9Q1U1	Coiled-coil domain-containing protein 171 OS=Mus musculus OX=10090 GN=Ccdc171 PE=2 SV=1	0	0	0	0	0	0	0	0	0	437.104	999.53	994.872	576.016	487.459	518.078	1203.74	1078.65	4005.74	2379.89	1225.22	1298.99	511.17	2155.9	354.925	828.983	1405.09	877.301	0	1086.57	1288.71	1092.18	572.297	0	432.803	0	1165.31	1117.09	1874.16	3085.98	0	0	1897.83	2224.71	0	0	1141.2		Master Protein
P11087	Collagen alpha-1(I) chain OS=Mus musculus OX=10090 GN=Col1a1 PE=1 SV=4	23822.5	28942.5	37535	22145.9	31938.2	23722.3	30710.9	27937.6	27558.4	23350.6	24532.3	17088.5	25721.1	31009.3	24218.5	28893.5	26602.5	29311.5	22636.6	31675.2	31941.2	33545.7	17936.7	18092.2	15493.9	24968.1	30527.8	32679.4	23465.5	33680.2	24812.1	29836.3	34944.6	44199.7	29952.1	27743.3	27752.7	25191.3	30645.8	13358.4	35719.4	18024.2	26076.1	27575.9	25505.7	29990.3		Master Protein
P08121	Collagen alpha-1(III) chain OS=Mus musculus OX=10090 GN=Col3a1 PE=1 SV=4	8104.52	7670.77	10215.7	4080.76	5982.34	6384.25	8462.77	8812.52	8225.69	10026.8	10553.3	6847.68	9578.13	9631.07	8526.1	7985.06	9053.15	8338.74	6018.41	9557.12	7599.7	9353.35	8405.27	4805.23	6476.75	8588.11	8450.1	11119	13497.2	8131.54	7490.69	8474.86	10186.7	13207.1	7730.6	8665.73	8372.48	8960.68	5828.8	5975.28	9807.46	7171.3	11173.9	9651.38	7923.13	9115.08		Master Protein
Q60847	Collagen alpha-1(XII) chain OS=Mus musculus OX=10090 GN=Col12a1 PE=2 SV=3	0	0	0	0	0	0	0	0	0	0	0	0	0	0	0	0	0	0	0	0	0	0	0	0	0	0	0	0	0	0	0	0	0	0	0	0	0	0	0	0	0	0	0	0	0	0		Master Protein
P39061	Collagen alpha-1(XVIII) chain OS=Mus musculus OX=10090 GN=Col18a1 PE=1 SV=4	1743.05	3205.98	2223.21	2476.65	1946.83	4500.88	2739.09	2136.21	1599.23	0	0	0	0	0	0	0	0	2102.33	2398.44	1849.16	1214.95	1539.03	2339.02	1539.1	1979.68	1978.79	1756.65	2329.28	2206.3	1172.39	1394.66	1710.17	1737.98	2373.31	2834.62	2169.69	1565.75	1815.81	1997.37	2074.33	2118.08	1959.11	1592.35	2117.13	2189.91	1545.53		Master Protein
Q01149	Collagen alpha-2(I) chain OS=Mus musculus OX=10090 GN=Col1a2 PE=1 SV=2	7895.2	9785.42	10718.7	8289.17	11454.5	7874.39	10701.7	9832	10500.3	7735.87	8948.92	4242.61	10237.9	11662.3	7678.53	9383.2	10949.1	7483.36	7194.44	12133.2	7527.78	11311.8	3030.12	5677.76	6383.06	10223.5	10108.8	10158.7	9312.02	9556.12	9278.59	13221.4	11263.5	13684.4	11799.7	10882.1	9450.26	13195.9	11371.6	6889.64	13460.5	9264.11	11727.2	12306.4	9358.76	10973.6		Master Protein
Q3SXB8	Collectin-11 OS=Mus musculus OX=10090 GN=Colec11 PE=2 SV=2	5835.93	3663.81	3962.26	4026.09	4139.52	4100.96	4313.85	5679.84	5618.41	2751.76	4214.72	3932.6	6634.98	5036.15	5765.81	5944.04	5354.22	5131.08	5631.82	7194.5	7116.66	5096.73	5978.83	3646.23	6728.14	5391.06	5907.19	3359.11	10079.4	6092.94	4304.05	8530.46	3717.38	7727.12	5654.15	5519.03	5779.23	4166.2	8403.82	8841.46	6793.53	4563.81	10032.5	3324.65	4158.95	7139.3		Master Protein
P98086	Complement C1q subcomponent subunit A OS=Mus musculus OX=10090 GN=C1qa PE=1 SV=2	51516.9	71542.7	70577.1	60720.2	63811.6	114229	48166.8	62623.7	69117.8	43663.4	80423.7	48895	48926.3	62830.8	59219.4	66239.7	65501.8	59188.4	87890.9	65509.4	79698.5	82954.8	70248.7	89872.3	117627	72553.7	59187.8	72476.2	51257.8	78251	60576.8	56596.7	55898	79578.5	55611.4	66087.7	65653.8	62530.3	38192.2	60299.9	44326.4	56128.1	94985.8	39827.1	66150.3	65591.2		Master Protein
P14106	Complement C1q subcomponent subunit B OS=Mus musculus OX=10090 GN=C1qb PE=1 SV=2	28800.7	36542.4	40404.8	34163.3	38639.9	69481.9	23980.5	41891.3	39303	29973.1	48707.1	35891	35888	39960.8	37382.2	41860	39334.3	26844.6	55195	40602.2	51939	40507	42090.6	65148.7	77540.2	44657.4	36536.9	46903.6	37665	42642.6	40612.2	40083.8	33671.9	60365	49479.6	40348.1	40846.2	35499.5	18065.1	39921.5	23973.9	34236.6	41434.8	23313.5	45103	36091.3		Master Protein
Q02105	Complement C1q subcomponent subunit C OS=Mus musculus OX=10090 GN=C1qc PE=1 SV=2	38005.2	57514.9	47868.2	39536.5	45151	74300.3	37261	50036.5	47061.9	26482.6	58800.3	44112.4	43421.7	46605.6	43821.7	47524.8	49573.6	44405.8	67358.5	45732.5	58311.6	58151.3	55257.4	40170.6	84293.1	50893.1	46205.3	49128.6	45195.5	56015.8	40621	36163.2	27232.4	64142.6	37579.6	48767.9	48330.5	58226.8	34074.8	58336.7	36402.4	54977.7	84394.3	38456.1	50099	46999.4		Master Protein
Q9ES30	Complement C1q tumor necrosis factor-related protein 3 OS=Mus musculus OX=10090 GN=C1qtnf3 PE=2 SV=1	1865.59	3544.38	3054.67	6235.93	3112.97	3521.58	1952.69	1730.81	3011.77	2078.55	1455.86	1970.75	3040.84	1709.38	3329.03	2627.35	2115.23	3600.18	2612.82	2489.04	4325.71	4017.83	1296.57	2384.55	3412.14	2662.17	2080.41	1892.85	2863.88	4333.31	3398.46	4126.18	2078.18	2929.8	2605.24	3037.78	1704.8	2003.15	2612.5	3204.96	3281.84	2351.73	1688.02	1968.24	2604.29	2138.29		Master Protein
Q3UZ09	Complement C1r subcomponent-like protein OS=Mus musculus OX=10090 GN=C1rl PE=1 SV=1	0	0	0	0	0	0	0	0	0	0	0	0	0	0	0	0	0	0	169.109	96.1361	0	133.747	70.1303	116.507	152.62	94.1259	0	0	0	0	0	0	0	0	0	0	0	0	0	0	0	0	0	0	0	0		Master Protein
Q8CG16	Complement C1r-A subcomponent OS=Mus musculus OX=10090 GN=C1ra PE=1 SV=1	269458	336599	254061	229200	244823	360348	262631	282123	275080	259342	322168	270812	235991	287033	335676	275751	281452	281772	324543	248884	306322	360796	345020	272734	397879	288837	268366	345843	211969	260158	193612	236938	280820	298433	228660	273658	283545	272338	178936	249591	219092	275884	317553	222079	283112	274091		Master Protein
Q8CG14	Complement C1s-A subcomponent OS=Mus musculus OX=10090 GN=C1sa PE=2 SV=2	117297	156208	127015	115336	133847	186783	127914	134842	131564	98742.1	147788	130434	119973	131927	135626	138000	128406	127517	148872	125839	124249	160945	135207	135577	184071	130688	135718	169061	123104	150722	108842	142703	137771	174737	125901	137518	128888	128922	98529.9	119521	115727	123264	146534	105410	136416	129989		Master Protein
Q8CFG8	Complement C1s-B subcomponent OS=Mus musculus OX=10090 GN=C1sb PE=2 SV=1	1456.38	1752.39	1260.22	762.905	1365.38	1666.33	1163.94	1292.22	1172.58	1129.86	1004.95	710.167	1056.55	1626.6	687.131	1235.65	1229.15	0	0	0	0	0	0	0	0	0	0	0	0	0	0	0	0	0	0	0	0	0	0	0	0	0	0	0	0	0		Master Protein
P21180	Complement C2 OS=Mus musculus OX=10090 GN=C2 PE=1 SV=2	302868	365266	286062	244141	183746	216990	254690	184513	211777	201700	299292	255481	128463	151830	274943	193211	203078	336917	285645	229096	254202	260285	285160	103297	168039	193025	203264	255505	140818	182880	143287	138463	219930	234457	149313	199970	196320	280379	155542	242568	180675	256637	141599	230543	176750	219540		Master Protein
P01027	Complement C3 OS=Mus musculus OX=10090 GN=C3 PE=1 SV=3	8.06728e+06	9.85376e+06	1.20662e+07	1.01712e+07	1.12865e+07	1.39717e+07	7.15009e+06	1.00235e+07	9.92507e+06	7.53054e+06	8.61557e+06	1.18106e+07	1.2882e+07	1.22358e+07	7.29052e+06	1.02156e+07	9.73305e+06	9.10483e+06	8.9567e+06	9.59053e+06	1.00023e+07	8.19538e+06	8.01292e+06	1.0803e+07	1.47213e+07	9.93897e+06	1.00096e+07	1.02613e+07	1.10253e+07	1.1119e+07	9.02281e+06	1.13147e+07	9.83534e+06	1.20782e+07	1.10596e+07	1.00796e+07	9.86905e+06	8.48211e+06	9.50478e+06	1.13655e+07	1.02607e+07	7.29001e+06	1.45155e+07	8.07732e+06	9.9962e+06	9.95242e+06		Master Protein
P01029	Complement C4-B OS=Mus musculus OX=10090 GN=C4b PE=1 SV=3	1.07924e+06	1.0419e+06	803944	724935	757549	1.33742e+06	873226	1.01288e+06	1.02348e+06	961073	1.3373e+06	1.43104e+06	745905	759245	1.23365e+06	1.02163e+06	1.01473e+06	1.69917e+06	1.41716e+06	715114	948752	1.04182e+06	1.40941e+06	1.43894e+06	1.29193e+06	1.01213e+06	1.02424e+06	1.69517e+06	647562	714220	757397	782666	1.47127e+06	713171	1.089e+06	1.00064e+06	1.03573e+06	1.05585e+06	553538	942333	582406	1.10956e+06	1.14635e+06	680764	1.00216e+06	1.03421e+06		Master Protein
P06684	Complement C5 OS=Mus musculus OX=10090 GN=C5 PE=1 SV=2	1.45538e+06	1.58487e+06	1.2202e+06	1.00385e+06	965647	962287	1.39727e+06	1.33518e+06	1.33364e+06	1.37266e+06	1.76762e+06	1.83172e+06	961380	954796	1.92694e+06	1.34533e+06	1.32349e+06	2.148e+06	2.11581e+06	1.13779e+06	1.17413e+06	1.52616e+06	1.97729e+06	673137	952140	1.33323e+06	1.33559e+06	1.64562e+06	1.13899e+06	1.09749e+06	928363	1.02508e+06	1.40458e+06	1.0994e+06	895993	1.34806e+06	1.32076e+06	1.48477e+06	1.05521e+06	1.2705e+06	1.01355e+06	1.46035e+06	842920	1.35356e+06	1.33927e+06	1.32955e+06		Master Protein
O89103	Complement component C1q receptor OS=Mus musculus OX=10090 GN=Cd93 PE=1 SV=1	2375.46	2552.48	3894.58	3434.64	2962.11	4249.36	3456.71	4269.17	3413.65	2389.57	3226.65	3641.59	3795.5	4356	3043.35	3816.42	3866.4	2383.27	3144.62	4404.85	4055.26	4664.53	4053.26	4376.05	4818.34	3706.74	3976.07	4109.03	4363.45	5091.74	2329.03	4631.96	3995.28	7077.71	4741.45	4054.9	3627.91	0	1201.48	2778.37	3090	0	2766.57	2990.3	3841.41	0		Master Protein
Q8K182	Complement component C8 alpha chain OS=Mus musculus OX=10090 GN=C8a PE=1 SV=1	941413	1.27649e+06	631047	315857	468578	338000	1.03862e+06	769882	724582	880621	1.33889e+06	1.28592e+06	446463	493696	1.24743e+06	755325	739140	1.07241e+06	1.24108e+06	552282	364113	1.20013e+06	1.05138e+06	246642	334438	753425	741039	1.20901e+06	535988	682030	363433	420303	1.08634e+06	751090	401962	755354	739111	1.00753e+06	495825	515581	450169	1.00493e+06	535342	1.10329e+06	773927	720537		Master Protein
Q8BH35	Complement component C8 beta chain OS=Mus musculus OX=10090 GN=C8b PE=1 SV=1	363381	476483	249760	110614	177444	136743	391913	283486	268710	321422	507714	461315	160622	181759	464675	276177	276020	414884	427538	202718	133090	427614	409328	108883	123108	273042	279154	383911	166236	236491	120166	137269	350369	249401	133499	279111	273086	333510	175368	178181	163947	332440	123574	352466	280600	271597		Master Protein
Q8VCG4	Complement component C8 gamma chain OS=Mus musculus OX=10090 GN=C8g PE=1 SV=1	139554	179425	97421.7	48490.3	71058.8	53535.1	165271	105376	109808	122991	174053	167547	56730.5	66993.9	168453	105947	109237	124679	123106	84600.6	58827.2	170602	157509	39448.5	50903.3	107491	107693	166073	71696.4	102242	53435.9	60359.9	158172	106718	49190	106760	108423	137821	64443.6	69101.8	61574.8	130143	55033	91824.5	111443	103741		Master Protein
P06683	Complement component C9 OS=Mus musculus OX=10090 GN=C9 PE=1 SV=2	929402	1.17919e+06	630758	433767	467635	330809	846058	749076	713271	813585	1.12238e+06	1.1505e+06	426949	426567	1.06085e+06	732866	729481	1.2433e+06	1.27935e+06	622487	436073	1.25823e+06	1.03863e+06	310987	302550	728329	734019	1.23795e+06	384673	656246	509222	400239	998305	628998	373545	734449	727899	923442	488513	667096	441055	852544	378753	893978	756230	706117		Master Protein
P04186	Complement factor B OS=Mus musculus OX=10090 GN=Cfb PE=1 SV=2	1.02963e+06	1.34473e+06	1.35086e+06	1.14165e+06	1.26152e+06	1.54078e+06	1.25816e+06	1.25786e+06	1.22454e+06	1.02734e+06	1.33343e+06	1.5656e+06	1.00055e+06	1.46434e+06	1.4806e+06	1.26624e+06	1.21615e+06	1.29926e+06	1.222e+06	1.13721e+06	1.21214e+06	1.2245e+06	1.36538e+06	1.08939e+06	1.36742e+06	1.26221e+06	1.22018e+06	1.36734e+06	1.42059e+06	1.13543e+06	1.00548e+06	1.23137e+06	1.37264e+06	1.41239e+06	1.41656e+06	1.26549e+06	1.21691e+06	1.15876e+06	946487	1.24219e+06	1.30034e+06	1.22745e+06	1.67337e+06	1.15059e+06	1.2641e+06	1.21829e+06		Master Protein
P03953	Complement factor D OS=Mus musculus OX=10090 GN=Cfd PE=1 SV=1	153621	166707	318026	385540	335719	262166	185809	299951	299542	181926	198062	165221	320821	394081	252001	307547	291946	167083	178436	491115	412952	208970	193643	379309	410984	308466	291026	286470	386800	375629	309462	367382	333971	504283	445702	314011	285482	180979	323047	348978	395749	186316	429831	232349	311178	288315		Master Protein
P06909	Complement factor H OS=Mus musculus OX=10090 GN=Cfh PE=1 SV=2	2.96699e+06	4.03927e+06	4.24162e+06	4.92204e+06	3.94362e+06	3.6082e+06	3.45536e+06	3.38402e+06	3.41568e+06	2.82307e+06	3.44737e+06	5.09628e+06	3.99279e+06	4.04373e+06	3.37774e+06	3.36397e+06	3.43572e+06	3.90926e+06	3.69414e+06	4.33164e+06	5.61932e+06	3.63898e+06	3.89863e+06	2.87805e+06	4.34722e+06	3.33582e+06	3.46387e+06	3.54479e+06	3.95555e+06	3.05996e+06	3.12254e+06	3.90161e+06	3.37369e+06	3.48827e+06	3.68551e+06	3.50668e+06	3.29302e+06	3.12265e+06	3.29871e+06	3.7529e+06	3.81414e+06	2.9896e+06	3.5888e+06	2.96701e+06	3.39418e+06	3.40552e+06		Master Protein
Q61129	Complement factor I OS=Mus musculus OX=10090 GN=Cfi PE=1 SV=3	686641	672454	989846	1.13565e+06	1.0574e+06	792396	867614	1.04582e+06	1.05309e+06	719583	893031	972347	1.06608e+06	1.0789e+06	1.02114e+06	1.05721e+06	1.0417e+06	1.04091e+06	987431	1.16924e+06	1.10357e+06	942790	1.086e+06	754985	1.05345e+06	1.04515e+06	1.05376e+06	1.14182e+06	1.31517e+06	1.3186e+06	1.06627e+06	1.25309e+06	1.18567e+06	1.54971e+06	1.23679e+06	1.06804e+06	1.03087e+06	951675	1.25473e+06	1.35329e+06	1.2896e+06	948731	1.42835e+06	1.01887e+06	1.0639e+06	1.03501e+06		Master Protein
O89053	Coronin-1A OS=Mus musculus OX=10090 GN=Coro1a PE=1 SV=5	0	0	0	0	0	0	0	0	0	218.538	145.666	122.079	89.0851	160.911	186.912	145.206	188.336	0	0	0	0	0	0	0	0	0	0	0	0	0	0	0	0	0	0	0	0	0	0	0	0	0	0	0	0	0		Master Protein
Q06770	Corticosteroid-binding globulin OS=Mus musculus OX=10090 GN=Serpina6 PE=1 SV=1	560461	693050	2.08162e+06	1.74644e+06	1.25437e+06	2.12401e+06	934022	1.00392e+06	956658	516846	687450	466623	982332	1.34844e+06	624951	1.00683e+06	953747	433596	436511	1.72206e+06	1.21563e+06	498691	535981	1.06686e+06	1.35247e+06	1.00668e+06	953899	440559	1.54424e+06	1.36426e+06	1.08406e+06	1.0114e+06	477126	1.79374e+06	1.27664e+06	1.0086e+06	951972	556167	1.26596e+06	1.39472e+06	1.64182e+06	551899	1.22203e+06	627512	1.01851e+06	942069		Master Protein
P14847	C-reactive protein OS=Mus musculus OX=10090 GN=Crp PE=1 SV=2	59291.2	67888.6	60641.9	85876.3	87831.2	75867.4	66087.5	76811.2	72120.8	49894.4	63328.9	96101.6	70295.8	80422.2	73233.4	75329.2	73602.8	74813.6	75029.6	48836.3	75263.9	66311.4	66631.5	54101.3	72361.8	76268.2	72663.7	73108.8	80477.8	73036.2	61938.2	81944.8	63957.2	55268.1	69186.1	72343.8	76588.2	52594.1	86251.6	94149.5	87599.2	61646.1	79145	77882.8	72031	76900.9		Master Protein
P07310	Creatine kinase M-type OS=Mus musculus OX=10090 GN=Ckm PE=1 SV=1	13853.7	2693.86	8466.25	3527.48	1122.06	3284.84	1076.87	5139.12	5878.84	0	0	0	0	0	0	0	0	636.492	35073.9	951.727	79.3244	2022.5	0	8282.71	1522.84	5857.97	5159.99	1557.12	0	4624.88	11913.3	0	6434.15	2516.57	565.801	5336.79	5681.17	13389.8	0	253.728	259.494	6417.49	879.972	1813.46	5213.19	5804.76		Master Protein
O88200	C-type lectin domain family 11 member A OS=Mus musculus OX=10090 GN=Clec11a PE=1 SV=1	7884.09	8864.1	12594	6012.46	5473.73	6997.49	7616.99	7764.32	6771.02	3731.95	7417.26	6275.66	7419.03	8044.13	7140.49	6804.87	7730.47	10758.6	9559.09	9681.44	8174.87	9792.54	8289.48	4049.14	6021.54	6607.94	7927.4	4454.48	5866.73	9508.18	7367.14	9598.04	5266.04	12287.3	5663.97	7581.83	6953.51	6746.92	8183.12	4813.58	8590.45	6125.51	5756.42	7344.12	7327.49	7207.86		Master Protein
P70194	C-type lectin domain family 4 member F OS=Mus musculus OX=10090 GN=Clec4f PE=1 SV=1	3957.57	6659.23	3004.64	6358.91	7999.55	9185.49	5233.57	6532.51	5367.59	3760.82	8830.59	6042.55	6005.15	6687.03	7845.05	6025.7	5874.4	7979.56	6469.07	1454.87	4929.32	3351.63	8278.15	4069.57	5599.74	4587.75	7312.35	3458.58	8807.69	3504.47	5522.77	7930.82	3503.47	4438.66	7283.98	5709.88	6190.23	4167.04	5217.94	14721.2	8538.76	11609.3	7839.71	6591.99	7033.34	4866.76		Master Protein
F6VAN0	Cyclic AMP-dependent transcription factor ATF-6 alpha OS=Mus musculus OX=10090 GN=Atf6 PE=1 SV=2	1193.43	1186.79	1382.79	911.398	2155.23	1890.32	1041.46	1787.5	1098.77	0	0	0	0	0	0	0	0	0	0	0	0	0	0	0	0	0	0	1676.96	1920.66	1806.72	701.598	1506.57	1828.63	1532.34	1068.97	1325.08	1561.18	0	0	0	0	0	0	0	0	0		Master Protein
O35451	Cyclic AMP-dependent transcription factor ATF-6 beta OS=Mus musculus OX=10090 GN=Atf6b PE=1 SV=1	0	0	0	642.744	0	0	0	558.342	0	268.407	720.567	587.417	905.646	703.582	911.019	558.342	0	472.851	0	598.63	0	766.935	174.993	521.879	724.066	558.342	0	336.891	1093.7	683.874	684.046	276.394	841.663	788.659	813.524	597.172	519.512	0	0	0	0	0	0	0	0	0		Master Protein
P21460	Cystatin-C OS=Mus musculus OX=10090 GN=Cst3 PE=1 SV=2	4244.41	9949.78	7410.58	7172.18	6686.35	9064.94	10035.4	8863.42	7477.2	6081.24	6257.2	5505.64	8090.01	10147.9	6790.69	8212.26	8128.37	0	13374.5	10052.4	10226.7	11128.8	15951.9	10564.9	13941.9	5742.42	10598.2	5962.45	10939.1	7796.76	7064.32	9587.66	6404.54	11195.7	10752.7	8037.12	8303.51	5948.72	11482.8	8290.74	10878	8158.41	9280.43	10531.6	9305.33	7035.3		Master Protein
Q9CYA0	Cysteine-rich with EGF-like domain protein 2 OS=Mus musculus OX=10090 GN=Creld2 PE=1 SV=1	0	0	0	0	0	0	0	0	0	0	0	0	0	0	0	0	0	0	0	0	0	0	0	0	0	0	0	0	0	0	0	0	0	0	0	0	0	0	0	0	0	0	0	0	0	0		Master Protein
P56395	Cytochrome b5 OS=Mus musculus OX=10090 GN=Cyb5a PE=1 SV=2	1829.01	2528.82	2107.11	2661.45	1971.77	2252.86	1772.9	2097.31	509.491	0	0	0	0	0	0	0	0	0	926.436	1193.28	767.855	1014.38	543.077	4992.95	729.72	968.328	1638.48	1093.49	0	1439.62	4407.35	640.185	1514.18	274.669	638.372	1378.43	1228.38	2744.67	542.468	486.307	356.489	2364.78	1026.41	1452.56	1163.18	1443.62		Master Protein
P56394	Cytochrome c oxidase copper chaperone OS=Mus musculus OX=10090 GN=Cox17 PE=1 SV=2	351.372	227.089	277.752	365.611	489.108	537.301	476.806	339.574	359.851	0	0	0	0	0	0	0	0	0	0	0	0	0	0	0	0	0	0	0	0	0	0	0	0	0	0	0	0	0	0	0	0	0	0	0	0	0		Master Protein
P62897	Cytochrome c. somatic OS=Mus musculus OX=10090 GN=Cycs PE=1 SV=2	6930.75	7126.15	22890	31056.4	24178.8	21650.4	8965.83	17706.1	17893	30556.7	12641.5	12784.9	33956.9	34460	15446.5	16221.5	19377.7	11027.8	15788.3	20467.6	18673.4	13437.9	17068	14537.7	20902.3	16772.4	18826.8	16844.2	21693.8	27357.9	18291.5	13203.7	15695.3	19802.3	15782	17809	17790.2	14941.7	22785.6	28839.1	24875.6	19929.1	25213.4	17971.1	17600.9	17998.3		Master Protein
P34902	Cytokine receptor common subunit gamma OS=Mus musculus OX=10090 GN=Il2rg PE=1 SV=1	0	0	0	0	0	0	0	0	0	0	0	0	0	0	0	0	0	0	0	0	0	0	0	0	0	0	0	0	0	0	0	0	0	0	0	0	0	0	0	0	0	0	0	0	0	0		Master Protein
Q9CPY7	Cytosol aminopeptidase OS=Mus musculus OX=10090 GN=Lap3 PE=1 SV=3	12498.7	9991.13	19823.8	12696.6	12497.5	16160.2	14338.4	14155.9	15866.3	11108.6	15570.3	11127	11200.2	12810.8	13743.7	14854	15168.3	12072	10082.8	22463.3	14795	14698.3	12627.2	14129.5	17308.4	14440.9	15581.3	12424	15019.5	26023.5	15740.9	14532.3	15572.9	24341.2	18422.9	14928.3	15093.9	15622.4	17721.6	24485.2	20202.6	15943.3	18331.1	20280.4	15490.4	14531.8		Master Protein
Q5SXY1	Cytospin-B OS=Mus musculus OX=10090 GN=Specc1 PE=1 SV=2	0	0	0	0	0	0	0	0	0	0	0	0	0	0	0	0	0	0	0	0	0	0	0	0	0	0	0	0	0	0	0	0	0	0	0	0	0	6626.65	3634.08	2992.49	3022.94	6507.2	3740.43	8017.36	5931.3	4947.05		Master Protein
Q3U0B3	Dehydrogenase/reductase SDR family member 11 OS=Mus musculus OX=10090 GN=Dhrs11 PE=1 SV=1	0	0	0	0	0	0	0	0	0	0	0	0	0	0	0	0	0	235.545	163.807	103.809	363.194	392.256	327.95	195.353	135.231	174.914	466.656	0	0	0	0	0	0	0	0	0	0	0	0	0	0	0	0	0	0	0		Master Protein
P97399	Dentin sialophosphoprotein OS=Mus musculus OX=10090 GN=Dspp PE=1 SV=2	1982.78	2756.86	5676.24	2687.81	2441.13	2939.29	4186.45	3293.55	2962.98	0	0	0	0	0	0	0	0	2664.46	2832.64	3759.28	3001.68	2539.28	2842.88	2477.84	3184.39	3299.67	2956.86	2394.54	4566.29	4379.38	2456.53	2217.56	3701.37	3324.74	3865.65	3282.25	2974.28	2588.16	3480.31	3605.72	3786.75	1923.22	4020.29	4198.55	2903.55	3352.97		Master Protein
Q9QZZ6	Dermatopontin OS=Mus musculus OX=10090 GN=Dpt PE=1 SV=1	0	0	0	0	0	0	0	0	0	0	0	0	0	71.0638	0	66.081	116.89	0	0	0	0	0	0	0	0	0	0	0	0	0	0	0	0	0	0	0	0	0	0	0	0	0	0	0	0	0		Master Protein
Q6P253	Dermokine OS=Mus musculus OX=10090 GN=Dmkn PE=2 SV=2	0	0	0	0	0	0	0	0	0	0	0	0	56.3693	67.7467	0	170.885	71.7396	0	0	0	0	0	0	0	0	0	0	0	0	0	0	0	0	0	0	0	0	0	0	0	0	0	0	0	0	0		Master Protein
O55111	Desmoglein-2 OS=Mus musculus OX=10090 GN=Dsg2 PE=1 SV=3	2527.54	2534.78	5466.5	4347.86	3052.2	3669.53	4119.33	3598.82	3085.64	2171.49	3028.55	2157.29	2842.92	4253.13	3581.09	2913.86	3770.6	2931.26	3426.6	5273.46	9308.78	3195.86	3380.29	3955.44	7454.22	4483.89	2200.56	968.426	3242.42	2708.92	3955.4	3325.94	1937	4667.84	3191.4	3170.89	3513.57	2601.81	2511.75	3345.67	2699.31	2335.31	3480.78	2114.35	3679.73	3004.73		Master Protein
Q9R0P5	Destrin OS=Mus musculus OX=10090 GN=Dstn PE=1 SV=3	0	0	0	0	0	0	0	0	0	517.696	185.299	22.5919	0	124.341	164.479	214.195	177.019	0	0	0	0	0	0	0	0	0	0	0	0	0	0	0	0	0	0	0	0	0	0	0	0	0	0	0	0	0		Master Protein
Q9QUN9	Dickkopf-related protein 3 OS=Mus musculus OX=10090 GN=Dkk3 PE=2 SV=1	8911.8	8703.2	13164.7	11677.8	10702	12200.4	10584.6	10186.1	9496.28	4572.38	6585.61	5565.93	7215.88	8681.93	7723.75	12190.6	7491.8	5349.78	8667.02	9669.88	6820.14	7169.04	8937.23	6835.72	9402.72	11496.1	8186.33	6771.05	13566.6	10078.5	9977.86	10772.8	6513.96	17317.3	11958.5	10215.1	9467.32	4642.83	8559.86	12506.5	10047.5	9567.71	17886.7	11251	11066.7	8615.74		Master Protein
Q8R242	Di-N-acetylchitobiase OS=Mus musculus OX=10090 GN=Ctbs PE=1 SV=2	23359.2	28565.1	35052.1	37609.7	32616.7	37941	34610.7	32103.6	28664.8	22204.4	33425.9	34255.7	28448.3	32925.7	37200.4	29601.8	31166.6	28248.2	32350.1	30964.6	33624.2	23444.8	30316.9	23517.2	33191.3	32650.8	28117.6	23555.6	32584.9	28515.6	30957.2	25521.6	29321.9	33504.6	33261.4	30737.1	30031.3	27408.3	34684.8	40760.5	37458.4	27197.1	35259.8	30409.8	31074.2	29694.2		Master Protein
P31428	Dipeptidase 1 OS=Mus musculus OX=10090 GN=Dpep1 PE=1 SV=2	0	0	0	0	0	0	0	0	0	0	0	0	0	0	0	0	0	0	232.22	52.5919	128.47	154.163	131.609	58.8841	60.9567	206.543	0	0	0	0	0	0	0	0	0	0	0	0	0	0	0	0	0	0	0	0		Master Protein
Q8C255	Dipeptidase 2 OS=Mus musculus OX=10090 GN=Dpep2 PE=1 SV=1	861.192	1661.99	1422.83	1314.35	950.598	2108.44	1139.29	1788.05	1194.77	851.594	1613.14	1408.17	2201.86	1115.59	1683.25	1349.98	1632.83	1261.94	1786.18	3501.82	3145.24	1918.39	2784.51	2303.28	2616.53	1092.73	1890.08	514.987	1577.81	1349.6	1832.48	843.355	3185.91	4738.32	2682.07	1375.49	1607.33	664.824	1263.36	1576.65	1907	1053.03	978.779	928.8	1723.5	1259.32		Master Protein
P58281	Dynamin-like 120 kDa protein. mitochondrial OS=Mus musculus OX=10090 GN=Opa1 PE=1 SV=1	1348.89	3443.55	858.34	588.961	1221.01	832.716	2755.9	1289.25	987.251	1756.6	3202.44	1188.6	790.717	763.834	3048.96	1240.37	1036.13	0	0	0	0	0	0	0	0	0	0	0	0	0	0	0	0	0	0	0	0	0	0	0	0	0	0	0	0	0		Master Protein
Q8BZT2	E3 ubiquitin-protein ligase SH3RF2 OS=Mus musculus OX=10090 GN=Sh3rf2 PE=1 SV=2	800.196	3241.42	2346.35	0	4321.93	7551.34	7324.65	8923.9	5534.94	0	0	0	0	0	0	0	0	218.092	4050.06	2457.53	0	3631.48	6013.31	3607.12	4903.65	8198.77	6260.07	0	0	0	0	0	0	0	0	0	0	5078.31	7615.9	167.616	6349.16	5122.75	10258.8	8236.93	8015.4	6443.44		Master Protein
Q9R1E6	Ectonucleotide pyrophosphatase/phosphodiesterase family member 2 OS=Mus musculus OX=10090 GN=Enpp2 PE=1 SV=3	5266.05	8945.24	10041.2	7106.82	9063.65	6793.14	11289.5	7711.74	8351.16	7504.91	8843.49	6452.63	10279.2	8479.7	8342.06	6772.12	9290.77	5613.32	7174.09	10181	6011.19	8311.66	10465.4	4529.92	7269.15	8527.47	7535.43	9635.23	8967.89	9967.45	5265.74	6742.38	9058.23	11283.5	7256.75	7615.8	8447.09	9846.65	9637.98	8478.52	9022.5	10913	12708.1	10084.7	6826.53	9236.36		Master Protein
Q6DYE8	Ectonucleotide pyrophosphatase/phosphodiesterase family member 3 OS=Mus musculus OX=10090 GN=Enpp3 PE=1 SV=2	0	0	0	0	0	0	0	0	0	0	0	0	0	0	0	0	0	0	0	0	0	0	0	0	0	0	0	0	0	0	0	0	0	0	0	0	0	0	0	0	0	0	0	0	0	0		Master Protein
Q8BPB5	EGF-containing fibulin-like extracellular matrix protein 1 OS=Mus musculus OX=10090 GN=Efemp1 PE=1 SV=1	47411	56378.1	75917.4	57499	64684.6	69520.3	62535.2	64756.3	64352.4	42899.8	50363.4	53038	64783.9	72648	60624.9	66175.1	62933.6	55250.3	54172.1	83694.5	67423.8	58537.7	66654.6	42814.9	74537.9	64348.4	64760.3	47675.4	79125.5	70236.7	58247.6	81760.2	50953.2	93675.7	72652.1	68714.8	60393.9	67814.5	81611.7	61534.4	90698.3	59012.1	82545.2	68821.1	62291.4	66817.3		Master Protein
Q9WVJ9	EGF-containing fibulin-like extracellular matrix protein 2 OS=Mus musculus OX=10090 GN=Efemp2 PE=1 SV=1	0	0	0	0	0	0	0	0	0	0	0	0	0	0	0	0	0	0	0	0	0	0	0	0	0	0	0	0	0	0	0	0	0	0	0	0	0	0	0	0	0	0	0	0	0	0		Master Protein
P10126	Elongation factor 1-alpha 1 OS=Mus musculus OX=10090 GN=Eef1a1 PE=1 SV=3	6570.89	2162.03	2952.71	1659.25	1047.28	2397.25	2489.29	2672.12	2310.36	0	0	0	0	0	0	0	0	0	0	0	0	0	0	0	0	0	0	0	0	0	0	0	0	0	0	0	0	3487.96	1202.13	1378.32	784.345	2640.08	2379.48	3017.27	2078.14	2904.34		Master Protein
P57776	Elongation factor 1-delta OS=Mus musculus OX=10090 GN=Eef1d PE=1 SV=3	0	0	0	0	0	0	0	0	0	224.865	0	0	0	0	0	148.954	0	0	0	0	0	0	0	0	0	0	0	0	0	0	0	0	0	0	0	0	0	0	0	0	0	0	0	0	0	0		Master Protein
P58252	Elongation factor 2 OS=Mus musculus OX=10090 GN=Eef2 PE=1 SV=2	0	0	0	0	0	0	0	0	0	0	0	0	0	0	0	0	0	0	0	0	0	0	0	0	0	0	0	0	0	0	0	0	0	0	0	0	0	0	0	0	0	0	0	0	0	0		Master Protein
Q99K41	EMILIN-1 OS=Mus musculus OX=10090 GN=Emilin1 PE=1 SV=1	0	0	0	0	0	0	0	0	0	0	0	0	0	0	0	0	0	0	0	0	0	0	0	0	0	0	0	0	0	0	0	0	0	0	0	0	0	0	0	0	0	0	0	0	0	0		Master Protein
Q9EQH2	Endoplasmic reticulum aminopeptidase 1 OS=Mus musculus OX=10090 GN=Erap1 PE=1 SV=2	0	0	0	0	0	0	0	0	0	0	0	1017.54	0	0	0	587.184	0	0	0	0	0	0	0	0	0	0	0	731.346	480.882	459.959	832.344	820.215	620.914	0	662.366	746.517	427.852	394.407	546.045	770.959	653.972	696.217	592.317	573.541	603.643	570.726		Master Protein
P20029	Endoplasmic reticulum chaperone BiP OS=Mus musculus OX=10090 GN=Hspa5 PE=1 SV=3	16555.5	15231.9	17602.8	13005.6	13330.7	17076	19256.9	15828.3	13691	15117.9	15090	11927.5	10504.9	14605.2	12741.4	15390.7	14128.5	11545.3	14783.3	19847.8	12650.3	14941.6	15451.7	16545.5	18264.7	13990.4	15528.8	7284.7	13861.8	16499.3	20174.8	11466.4	9460.66	15552.8	16139.7	13975.8	15543.5	19950.6	11558	15691.8	11721.4	19038.1	17619.2	13121.5	15151.1	14368.1		Master Protein
P08113	Endoplasmin OS=Mus musculus OX=10090 GN=Hsp90b1 PE=1 SV=2	3944.76	0	1494.76	2353.68	641.297	1382.5	0	2042.78	1503.32	0	0	0	0	0	0	0	0	1513.13	2088.12	1522.15	1238.25	1332.34	1417.47	2547.8	1347.74	1830.1	1715.99	0	0	1931.6	0	0	0	3857.77	0	1773.05	0	1899.16	2100.34	2089.37	2319.26	2657.63	3797.81	1896.21	1852.46	1693.64		Master Protein
Q91V98	Endosialin OS=Mus musculus OX=10090 GN=Cd248 PE=1 SV=1	0	0	0	0	0	0	0	0	0	0	0	0	0	0	0	0	0	2234.08	2100.05	3495.5	3158.63	2374.82	2334.43	2564.79	3306.58	3012.85	2909.98	0	0	0	0	0	0	0	0	0	0	0	0	0	0	0	0	0	0	0		Master Protein
Q64695	Endothelial protein C receptor OS=Mus musculus OX=10090 GN=Procr PE=1 SV=3	3763.55	0	1989.44	2926.07	3075.57	2439.73	975.049	3510.51	2695.04	0	0	0	0	0	0	0	0	4486.29	4826.63	3016.79	2458.63	4038.4	3730.43	2277.31	3883.71	3333.95	2871.61	2784.78	3033.15	3634.53	2147.07	2645.81	3260.96	3333.82	2547.22	3037.85	3167.71	3293.85	3093.36	4685.94	3011.52	3082.54	3708.71	2869.63	3688.44	2517.12		Master Protein
Q03137	Ephrin type-A receptor 4 OS=Mus musculus OX=10090 GN=Epha4 PE=1 SV=2	0	0	0	0	0	0	0	0	0	0	0	0	0	0	0	0	0	0	0	0	0	0	0	0	0	0	0	0	0	0	0	0	0	0	0	0	0	525.473	736.373	902.189	805.94	671.184	410.017	573.184	535.954	715.174		Master Protein
Q01279	Epidermal growth factor receptor OS=Mus musculus OX=10090 GN=Egfr PE=1 SV=1	734943	1.06781e+06	392071	443076	547753	290433	788089	618666	610669	708428	926576	873748	506881	469662	996306	626913	602421	831244	997611	347169	335122	895205	808979	256829	280844	598675	630659	966595	509861	492808	305078	453432	1.01218e+06	423714	330476	615028	614306	724802	523219	391099	488698	694394	380430	833105	612888	616447		Master Protein
O54782	Epididymis-specific alpha-mannosidase OS=Mus musculus OX=10090 GN=Man2b2 PE=1 SV=2	2583.61	2828.37	5167.47	7142.69	4734.02	3773.09	1556.4	2971.53	2788.83	1052.66	1863.74	2757.22	3815.2	3479.88	2635.17	2409.31	3351.06	0	1856.98	2010.77	3803.64	1661.4	1721.92	3101.38	2915.05	3443.63	2316.74	7313.87	13665.7	5695.86	6993.05	6832.56	5615.27	5589.21	4683.18	1431.64	4328.72	2597.21	5228.6	6427.36	5496.43	2293.75	2701.45	1768.82	2868.87	2891.5		Master Protein
P63242	Eukaryotic translation initiation factor 5A-1 OS=Mus musculus OX=10090 GN=Eif5a PE=1 SV=2	12235.9	3018.12	2918.25	3022.47	2837.72	5382.33	2076.26	2841.88	2579.22	5860.37	1055.93	534.338	799.845	0	827.208	2286.86	3134.24	334.242	1598.35	1464.74	1510.34	1368.91	583.541	6020.37	1586.26	2373.99	3047.1	0	0	0	0	0	0	0	0	0	0	5440.67	2602.44	1650.11	937.016	4386.18	4658.08	4591.63	1871.56	3549.54		Master Protein
P97464	Exostosin-1 OS=Mus musculus OX=10090 GN=Ext1 PE=1 SV=1	0	0	0	0	0	0	0	0	0	0	0	0	0	0	0	0	0	0	0	0	0	0	0	0	0	0	0	0	0	0	0	0	0	0	0	0	0	0	0	0	0	0	0	0	0	0		Master Protein
P70428	Exostosin-2 OS=Mus musculus OX=10090 GN=Ext2 PE=1 SV=2	0	0	0	0	0	0	0	0	0	0	0	0	0	0	0	0	0	188.57	0	170.467	1144.25	329.732	0	0	475.213	589.217	439.71	507.409	892.188	986.53	642.523	653.712	666.344	869.7	843.404	557.113	471.814	0	0	0	0	0	0	0	0	0		Master Protein
Q9ES89	Exostosin-like 2 OS=Mus musculus OX=10090 GN=Extl2 PE=1 SV=1	0	0	0	0	0	0	0	0	0	6262.31	7720.98	4584.4	5033.62	8363.35	7197.33	5828.61	5838.58	0	0	0	0	0	0	0	0	0	0	0	0	0	0	0	0	0	0	0	0	5999.48	5933.92	6839.69	7503.76	6634.48	6852	3093.94	5975.18	5692.01		Master Protein
Q61508	Extracellular matrix protein 1 OS=Mus musculus OX=10090 GN=Ecm1 PE=1 SV=2	67988.8	37954.9	61466.4	74928.7	71977	74129.4	40416.9	80719.8	80724.1	50586.2	27622	118878	104048	49709	52669.2	84194.2	77249.7	69187.3	49375.4	142626	69755.4	33628.4	95894.4	40923.2	72190.4	78771.8	82672.1	64546.4	205375	65407.5	86219.8	63787.3	74309.7	63377.4	88952.6	80207.2	81236.7	59265.9	129456	160682	91337.8	54076	185022	72437.9	84256.8	77187.2		Master Protein
Q5MJS3	Extracellular serine/threonine protein kinase FAM20C OS=Mus musculus OX=10090 GN=Fam20c PE=1 SV=1	0	0	0	0	0	0	0	0	0	0	0	0	0	0	0	0	0	0	596.823	0	0	465.358	0	374.821	0	561.48	0	435.331	723.023	352.954	434.965	377.984	261.179	498.382	297.592	602.438	520.521	545.811	903.983	700.256	914.385	619.519	360.135	768.9	680.09	442.87		Master Protein
O09164	Extracellular superoxide dismutase [Cu-Zn] OS=Mus musculus OX=10090 GN=Sod3 PE=1 SV=1	72404.8	77919.3	128757	112872	103929	95517.7	74791.3	89932.6	81646.7	52684.8	78856	58154.3	91478.6	88995.3	69138.8	87355	84224.4	61685.7	72298	108816	80598.1	66289	66942.2	64703.4	91955.7	84710.1	86869.3	82116.3	122642	172153	79596.7	86985.9	93731.7	143955	105894	90911.9	80667.5	64413.3	125844	92591	106535	66449.6	89876.6	72374.3	89172.9	82406.5		Master Protein
Q8K1B8	Fermitin family homolog 3 OS=Mus musculus OX=10090 GN=Fermt3 PE=1 SV=1	486.196	159.275	126.249	0	136.31	0	243.757	140.139	176.155	0	0	0	0	0	0	0	0	0	0	0	0	0	0	0	0	0	0	0	0	0	0	0	0	0	0	0	0	0	0	0	0	0	0	0	0	0		Master Protein
P09528	Ferritin heavy chain OS=Mus musculus OX=10090 GN=Fth1 PE=1 SV=2	5906.18	2552.34	1866.84	1089.64	950.85	1840.14	2428.46	1255.29	2382.6	2384.96	1498.39	385.335	1345.17	1146.75	1490.92	1773.56	1864.32	882.273	2775.31	776.158	722	2257.85	996.235	1936.09	2228.65	2359.71	1278.18	0	1411.89	930.052	2480.39	924.516	1053.42	1323.8	809.127	2210.61	1427.27	2469.31	648.32	789.811	1102.56	2784.42	1268.48	2505.19	2127.83	1510.05		Master Protein
P29391	Ferritin light chain 1 OS=Mus musculus OX=10090 GN=Ftl1 PE=1 SV=2	0	0	0	0	0	0	0	0	0	2558.74	2389.4	619.525	618.284	1563.5	1884.81	2012.05	2172.34	0	4246.8	1414.9	1037.79	3498.52	1188.67	3009.82	2911.64	1832.51	2351.89	1065.66	1092.99	1065.27	4259.81	0	0	3265.97	3070.76	0	2092.2	2147.56	0	0	2268.65	3374.43	1749.04	2730.94	1545.38	2639.01		Master Protein
Q9QXC1	Fetuin-B OS=Mus musculus OX=10090 GN=Fetub PE=1 SV=1	615940	675779	761359	764922	711979	726799	760320	691657	681482	577851	594548	687657	766880	732576	677624	657792	715347	629686	634059	672659	740772	653100	647655	519666	687075	666568	706571	834520	864976	787542	704645	769342	796110	780273	811751	696180	676960	577279	765755	865169	825427	597275	858168	737849	671024	702115		Master Protein
E9PV24	Fibrinogen alpha chain OS=Mus musculus OX=10090 GN=Fga PE=1 SV=1	18798.4	25731.5	35448.5	16592.6	29378.5	44578.2	16457.7	24224.9	22143.5	9008.62	17424.7	163929	26724.3	28086.5	9139.15	23037.2	23331.2	21936.7	13150.6	53103.6	27729.5	6960.7	34955.7	8965.95	17286.3	23140.6	23227.8	7129.35	51911.8	25955.2	14561.4	12441.7	7882.05	16140.2	18092.1	23063.7	23304.7	11688.8	35979.7	22774.6	13417	11145.2	41394.6	14918.7	22647.1	23721.3		Master Protein
Q8K0E8	Fibrinogen beta chain OS=Mus musculus OX=10090 GN=Fgb PE=1 SV=1	7441.56	13688.9	11647.5	23745.9	15089.4	19126.8	16536.4	24012.3	25234.8	6857.42	10635.4	264939	22115.4	37803.8	14821	24176.2	25070.8	12390.4	3436.82	36797.9	17413.5	11255.3	14701.2	16418.9	9224.44	25378.2	23868.8	5189.03	47243.6	22568.7	3274.34	32554.3	4071.1	42687.8	31782.2	27363.4	21883.6	11572.9	12813.6	19781.4	21994.4	13058.6	49608.9	11977.7	25437.1	23809.9		Master Protein
Q8VCM7	Fibrinogen gamma chain OS=Mus musculus OX=10090 GN=Fgg PE=1 SV=1	1741.25	3056.4	2720.04	4898.22	3304.03	3097.62	3945.75	6083.37	4934.84	873.639	936.555	79457.6	4458.97	4615.31	1588.1	6337.56	4680.65	2957.1	523.126	7515.89	3276.87	1824.56	2910.58	2855.43	1321.77	5909.25	5108.96	1062.87	12451.8	3210.86	1074.08	5577.19	803.887	5686.55	3424.4	4287.96	6730.25	0	0	0	0	0	4020.31	0	0	5509.11		Master Protein
Q71KU9	Fibrinogen-like protein 1 OS=Mus musculus OX=10090 GN=Fgl1 PE=1 SV=2	0	0	0	0	0	0	0	0	0	0	0	692.791	302.992	140.276	0	110.661	154.679	0	0	0	0	0	0	0	0	0	0	0	0	0	0	0	0	0	0	0	0	0	0	0	0	0	0	0	0	0		Master Protein
P16092	Fibroblast growth factor receptor 1 OS=Mus musculus OX=10090 GN=Fgfr1 PE=1 SV=2	0	0	0	0	0	0	0	0	0	0	0	0	0	0	0	0	0	0	0	0	0	0	0	0	0	0	0	0	0	0	0	0	0	0	0	0	0	0	0	0	0	0	0	0	0	0		Master Protein
P12804	Fibroleukin OS=Mus musculus OX=10090 GN=Fgl2 PE=1 SV=1	0	0	0	0	0	0	0	0	0	0	0	0	0	0	0	0	0	0	0	0	0	0	0	0	0	0	0	0	0	0	0	0	0	0	0	0	0	0	0	0	0	0	0	0	0	0		Master Protein
P11276	Fibronectin OS=Mus musculus OX=10090 GN=Fn1 PE=1 SV=4	1.98477e+06	1.84362e+06	1.51857e+06	2.4767e+06	2.14364e+06	2.42472e+06	1.74496e+06	2.2477e+06	2.1652e+06	1.39156e+06	1.37397e+06	4.24851e+06	2.95997e+06	1.93806e+06	1.90549e+06	2.2379e+06	2.175e+06	3.02049e+06	2.08225e+06	2.89283e+06	2.78188e+06	1.50904e+06	2.73993e+06	1.47873e+06	2.18055e+06	2.23528e+06	2.17762e+06	2.62355e+06	4.02527e+06	1.29875e+06	2.42211e+06	2.74914e+06	1.8577e+06	1.90625e+06	2.72235e+06	2.23242e+06	2.18048e+06	1.77262e+06	3.30581e+06	3.78028e+06	2.37591e+06	1.48392e+06	3.35223e+06	1.89325e+06	2.2203e+06	2.1926e+06		Master Protein
Q08879	Fibulin-1 OS=Mus musculus OX=10090 GN=Fbln1 PE=1 SV=2	45625.5	45233.3	63713.1	52069.8	56065.9	42218.8	37015.3	44741.3	49419	38306.2	53379.7	34465.1	56888.8	48818	47428.3	48091.5	46068.8	44119.5	53057.9	62959.6	53452	34689.4	40546.6	33368.1	41264.4	47835	46325.3	35972.9	52492.9	45889.8	48150.7	57510.2	41026.2	67341.6	39263.9	48411.9	45748.4	34160.5	61046.3	60240.6	64887.2	33845.2	43351.7	36489.6	46843.9	47316.4		Master Protein
P37889	Fibulin-2 OS=Mus musculus OX=10090 GN=Fbln2 PE=1 SV=2	0	0	333.037	373.561	253.257	266.371	213.138	389.166	0	0	0	0	0	0	0	0	0	0	0	0	0	0	0	0	0	0	0	0	0	0	0	0	0	0	0	0	0	0	447.16	0	289.484	225.982	358.352	400.44	0	389.166		Master Protein
O70165	Ficolin-1 OS=Mus musculus OX=10090 GN=Fcn1 PE=1 SV=1	105790	103538	122332	99708.7	108631	96220.7	79814	99095.6	108367	72332.3	102681	91507.2	118782	95377.1	90914.7	97685.2	109777	94382.8	101605	99604.3	109955	86508.5	100182	75934.6	127267	100050	107412	107546	121776	129086	129113	120837	114680	117703	124003	105607	101856	90854.4	114563	142081	115486	93369.8	125828	97008.8	100309	107154		Master Protein
P11088	Filaggrin (Fragment) OS=Mus musculus OX=10090 GN=Flg PE=2 SV=1	0	0	0	0	0	0	0	0	0	0	0	0	0	0	0	0	0	0	0	0	0	0	0	0	0	0	0	0	0	0	0	0	0	0	0	0	0	0	0	0	0	0	0	0	0	0		Master Protein
Q8BTM8	Filamin-A OS=Mus musculus OX=10090 GN=Flna PE=1 SV=5	53786.2	11961.5	22564.4	8248.17	12752.3	0	25272.9	9520.42	16288.2	37630.4	9407.09	2909.18	4240.14	13370.2	6773.76	13145.4	12663.3	7008.57	9603.83	8835.25	9887.16	11831.2	9013.73	26828.3	11342	12358.1	13450.5	9722.78	10993.8	14164.3	41989.6	12021.6	10713.8	12095.6	9385.16	12404.9	13403.7	24848	3673.49	5889.73	10039.3	28478.2	9520.31	10846.4	13262.8	12545.8		Master Protein
Q923D2	Flavin reductase (NADPH) OS=Mus musculus OX=10090 GN=Blvrb PE=1 SV=3	119288	35579.6	56793.6	58670.9	51016.4	65804.7	46217.7	59539	58061	147474	25634	4867.73	58098.9	44411.6	19404.1	59958.3	57641.8	12967.6	25831.3	60232.6	43126.1	38508.1	8382.73	327038	49068.5	58891.9	58708.2	29989.2	11005.5	52312.4	172687	52637.4	36511.8	25533.9	83913.3	62414.4	55185.7	135586	30251.6	19937.1	20106.5	110727	62715.2	61830.6	62886.9	54713.2		Master Protein
Q62356	Follistatin-related protein 1 OS=Mus musculus OX=10090 GN=Fstl1 PE=1 SV=2	2773.35	1790.03	5335.16	4215.74	4765.04	4067.69	4211.41	4486	3340.75	2697.37	5893.89	6526.78	3849.97	7834.38	4832.2	4521.98	3304.76	3297.48	2937.84	4517.43	4182.66	3222.56	2557.82	2295.95	3617.13	3208.59	4618.16	3979.08	5241.98	5560.22	4072.41	5039.33	3582.05	7177.37	3866.98	3890.15	3936.59	3531.54	4053.6	3855.06	4992.94	4094.29	5293.33	5137.89	3696.78	4129.97		Master Protein
O35188	Fractalkine OS=Mus musculus OX=10090 GN=Cx3cl1 PE=1 SV=3	0	0	0	0	0	0	0	0	0	0	0	0	0	0	0	0	0	0	0	0	0	0	0	0	0	0	0	0	0	0	0	0	0	0	0	0	0	0	0	0	0	0	0	0	0	0		Master Protein
P05064	Fructose-bisphosphate aldolase A OS=Mus musculus OX=10090 GN=Aldoa PE=1 SV=2	51434.1	16570.2	38387.9	41939.1	25512.3	30290	37561.3	39043.2	39704.1	82283.1	25270.1	16018.1	15592	36427.5	2853.06	40035.9	38711.4	16920.7	68859.8	39580.8	30470.3	33254.1	23077.3	86153.5	36069.2	38397.5	40349.8	28372.1	34873.3	68811.7	105289	32378.8	45113.9	44612.9	41824.7	39839.5	38907.8	83476.7	26083.9	30084.7	30561.2	58099.8	45345.2	32238.3	39137.8	39609.5		Master Protein
Q91Y97	Fructose-bisphosphate aldolase B OS=Mus musculus OX=10090 GN=Aldob PE=1 SV=3	0	1553.95	2552.62	3059.58	2142.02	1082.98	984.774	0	4221.79	0	3195.19	0	2720.21	0	0	4221.79	0	952.553	1247.36	6299.95	4902.5	4585.62	3425.24	3561.14	4834.59	4401.42	4042.16	7209.34	6601.71	11707.9	5654.96	4108.76	7337.87	11768.9	9959.55	3398.81	5044.78	4032.61	3779.58	6928.02	4813.23	4082.8	3808.98	999.486	3876.04	4567.55		Master Protein
P97807	Fumarate hydratase. mitochondrial OS=Mus musculus OX=10090 GN=Fh PE=1 SV=3	0	0	0	0	0	0	0	0	0	555.289	297.297	334.818	344.965	352.598	449.125	302.983	585.026	0	0	0	0	0	0	0	0	0	0	380.935	561.852	361.525	581.908	325.772	721.37	483.674	310.185	338.754	549.255	0	0	0	0	0	0	0	0	0		Master Protein
P35505	Fumarylacetoacetase OS=Mus musculus OX=10090 GN=Fah PE=1 SV=2	0	0	0	0	0	0	0	0	0	0	0	0	0	0	0	0	0	0	75.4155	246.917	446.845	166.447	38.1342	241.663	381.835	0	56.6101	0	0	0	0	0	0	0	0	0	0	0	0	0	0	0	0	0	0	0		Master Protein
Q61457	G1/S-specific cyclin-E1 OS=Mus musculus OX=10090 GN=Ccne1 PE=1 SV=2	0	0	0	0	0	0	0	0	0	0	0	0	0	0	0	0	0	0	0	0	0	0	0	0	0	0	0	0	0	0	0	0	0	0	0	0	0	0	0	0	0	0	0	0	0	0		Master Protein
P16045	Galectin-1 OS=Mus musculus OX=10090 GN=Lgals1 PE=1 SV=3	0	0	0	0	0	0	0	0	0	0	0	0	0	0	0	0	0	347.257	1429.4	491.468	475.314	969.305	449.838	1576.35	1107.32	1017.6	1041.92	0	0	0	0	0	0	0	0	0	0	975.354	652.895	414.546	886.2	1229.97	0	880.692	1043.35	1016.17		Master Protein
Q07797	Galectin-3-binding protein OS=Mus musculus OX=10090 GN=Lgals3bp PE=1 SV=1	1032.76	576.488	847.278	589.504	0	247.704	847.785	545.193	557.167	0	0	0	0	0	0	0	0	581.777	1107.82	501.088	124.282	402.565	440.609	465.999	494.615	551.18	0	935.163	588.972	636.513	467.376	480.681	517.271	487.941	323.256	533.586	568.774	0	0	0	0	0	0	0	0	0		Master Protein
Q9Z0L8	Gamma-glutamyl hydrolase OS=Mus musculus OX=10090 GN=Ggh PE=1 SV=2	14969.9	10536	13371.8	12705.3	12239.2	17823.5	13596.8	14618.7	11824.1	9364.22	12413.5	9077.16	11590	16014.6	12430.4	12900.5	13542.3	8591.08	9294.99	14241.5	12281.5	9126.29	11982.1	15386.5	17411.8	13815	12627.9	11182.4	18341.5	16857.6	16105	13479.2	10568.3	17351.6	16189.2	12583.9	13858.9	10927.3	12263.6	15191.8	17156.3	13125.7	14544.5	10937.7	15082.9	11360		Master Protein
Q60648	Ganglioside GM2 activator OS=Mus musculus OX=10090 GN=Gm2a PE=1 SV=2	0	0	0	0	0	0	0	0	0	0	0	0	0	0	0	0	0	0	0	0	0	0	0	0	0	0	0	0	0	0	0	0	0	0	0	0	0	88.8266	149.883	0	106.74	155.208	155.317	0	0	202.08		Master Protein
Q8CFX1	GDH/6PGL endoplasmic bifunctional protein OS=Mus musculus OX=10090 GN=H6pd PE=1 SV=2	0	1331.81	0	2737.17	1661.15	2881.87	1114.23	1317.8	0	496.689	1603.59	788.179	876.343	647.196	454.56	1513.03	1122.56	0	0	0	0	0	0	0	0	0	0	1092.94	1469.11	1432.37	1429.96	1730.72	1147.35	1644.97	1069.84	1312.56	1323.04	0	0	0	0	0	0	0	0	1317.8		Master Protein
P13020	Gelsolin OS=Mus musculus OX=10090 GN=Gsn PE=1 SV=3	1.71413e+06	2.08681e+06	2.93167e+06	3.1789e+06	3.01686e+06	2.56987e+06	2.2411e+06	2.39513e+06	2.56027e+06	1.65992e+06	2.42125e+06	1.85049e+06	3.14646e+06	3.00035e+06	2.22106e+06	2.46859e+06	2.48681e+06	1.54018e+06	1.57598e+06	2.78365e+06	2.49622e+06	2.13891e+06	2.02206e+06	2.18454e+06	2.663e+06	2.5552e+06	2.40019e+06	2.50721e+06	3.05609e+06	3.29072e+06	2.31942e+06	2.85086e+06	2.69693e+06	3.38033e+06	2.88257e+06	2.46241e+06	2.49299e+06	1.95582e+06	3.20537e+06	2.9105e+06	3.69047e+06	1.98964e+06	2.97454e+06	2.21217e+06	2.51265e+06	2.44275e+06		Master Protein
Q07235	Glia-derived nexin OS=Mus musculus OX=10090 GN=Serpine2 PE=1 SV=2	64236.3	54970	52687.4	107471	48812.5	71404.7	78364.2	62187.5	64297	61798.9	71592.2	16352.1	38127	84934.6	107779	64136.6	62348	48999.8	75827.6	53202.1	100930	88375.7	54615	89979.7	95130.2	68324.3	58160.2	29242.8	21523.3	39978.3	51907.3	92102.9	95601	84958.7	72225.7	67430.1	59054.5	83436.9	6243.54	25763.4	60622.6	85800	28790.8	42036.4	65805.8	60678.7		Master Protein
P06745	Glucose-6-phosphate isomerase OS=Mus musculus OX=10090 GN=Gpi PE=1 SV=4	0	0	0	0	0	0	0	0	0	0	0	0	0	0	0	0	0	0	0	64.0309	0	47.7233	0	229.45	0	0	72.9736	0	0	0	0	0	0	0	0	0	0	0	0	0	0	0	0	0	0	0		Master Protein
O09172	Glutamate--cysteine ligase regulatory subunit OS=Mus musculus OX=10090 GN=Gclm PE=1 SV=1	2626.22	0	0	1993.79	1545.2	2355.24	0	0	849.967	2137.46	229.206	0	714.257	445.562	0	975.991	723.942	0	0	611.144	297.572	430.083	0	6019.57	635.233	649.213	1050.72	0	0	1204.01	3274.73	0	1006.8	0	1706.94	0	849.967	1047.08	713.042	0	700.704	1282.21	890.985	1032.09	849.967	0		Master Protein
P11352	Glutathione peroxidase 1 OS=Mus musculus OX=10090 GN=Gpx1 PE=1 SV=2	9647.1	3463.82	8805.03	7199.1	5615.32	7484.04	4416.86	6757.7	6612.56	11037	2854.72	420.755	4065.88	3925.07	2385.82	8057.29	5312.97	699.313	2668.34	8386.75	3178.78	3684.7	3315.62	15039	3830.72	6585.29	6784.97	2161.08	789.533	6862.76	14569	3734.67	3379.76	2013.04	6161.43	7421.65	5948.6	7993.24	2344	1398.42	2202.66	11976.4	6737.01	7656.42	6728.31	6641.95		Master Protein
P46412	Glutathione peroxidase 3 OS=Mus musculus OX=10090 GN=Gpx3 PE=1 SV=2	154831	165157	256352	204308	216607	188684	170789	178409	187602	134031	167351	147711	183943	173827	178753	183996	182014	117595	131797	259465	226138	164177	184840	154706	208161	186470	179540	181586	170246	295643	138958	150573	196773	245667	192452	177154	188856	154424	182519	164337	170408	156119	126796	119841	190027	175983		Master Protein
P47791	Glutathione reductase. mitochondrial OS=Mus musculus OX=10090 GN=Gsr PE=1 SV=3	0	0	0	0	0	0	0	0	0	0	0	0	0	0	0	0	0	0	0	0	0	0	0	0	0	0	0	0	0	0	0	0	0	0	0	0	0	0	0	0	0	0	0	0	0	0		Master Protein
P10649	Glutathione S-transferase Mu 1 OS=Mus musculus OX=10090 GN=Gstm1 PE=1 SV=2	0	0	0	0	315.482	574.23	313.995	520.595	0	0	0	0	0	0	0	0	0	0	548.751	0	0	0	0	918.56	0	0	520.595	0	0	0	486.366	0	497.509	0	0	0	520.595	0	0	0	0	0	0	0	0	0		Master Protein
P19157	Glutathione S-transferase P 1 OS=Mus musculus OX=10090 GN=Gstp1 PE=1 SV=2	0	0	0	0	0	0	0	0	0	0	0	0	0	0	0	0	0	0	0	0	0	0	0	0	0	0	0	0	0	0	0	0	0	0	0	0	0	0	0	0	0	0	0	0	0	0		Master Protein
P16858	Glyceraldehyde-3-phosphate dehydrogenase OS=Mus musculus OX=10090 GN=Gapdh PE=1 SV=2	11538.2	3373.33	4570.27	3842.76	2168.5	3543.96	6548.74	5546.87	5081.33	9744.72	3644.18	2405.5	3201.54	4584.28	4123.4	5789.8	4838.4	2530.49	4865.14	4009.04	1386.54	5058.78	1618.3	15856.2	3044.16	5486.35	5141.85	947.914	882.589	3612.44	14462.6	2458.32	2599.36	2422.84	3056.44	5699.11	4929.09	16247.1	1947.1	0	3079.39	14211.4	5265.98	6298.83	5699.64	4928.57		Master Protein
Q8CHP8	Glycerol-3-phosphate phosphatase OS=Mus musculus OX=10090 GN=Pgp PE=1 SV=1	1974	860.587	1497.14	1523.81	1145.47	1246.51	1276.52	1450.39	1634.21	0	0	0	0	0	0	0	0	0	0	0	0	0	0	0	0	0	0	0	0	0	0	0	0	0	0	0	0	0	0	0	0	0	0	0	0	0		Master Protein
Q9WUB3	Glycogen phosphorylase. muscle form OS=Mus musculus OX=10090 GN=Pygm PE=1 SV=3	0	0	0	0	0	0	0	0	0	968.329	474.095	339.669	524.698	535.624	231.163	304.91	1053.77	0	0	0	0	0	0	0	0	0	0	0	0	0	0	0	0	0	0	0	0	0	0	0	0	0	0	0	0	0		Master Protein
Q8K0R6	Glycolipid transfer protein domain-containing protein 2 OS=Mus musculus OX=10090 GN=Gltpd2 PE=1 SV=1	0	0	0	0	0	0	0	0	0	0	0	0	0	0	0	0	0	578.072	976.945	1552.08	2273.37	846.15	446.795	2314.66	2348.21	1061.37	1443.41	1917.07	1366.52	1046.61	1201.39	1765.35	1406.36	887.885	1560.4	1239.39	1265.39	0	0	0	0	0	0	0	0	0		Master Protein
Q02596	Glycosylation-dependent cell adhesion molecule 1 OS=Mus musculus OX=10090 GN=Glycam1 PE=1 SV=1	468.094	948.92	5983.72	4754.62	6045.13	7936.41	1537.03	3589.48	3838.77	326.612	0	681.188	5865.9	7963.47	528.014	3976.72	3451.53	0	0	0	0	0	0	0	0	0	0	381.22	10977	5673.3	4841.46	7679.89	772.849	8368.97	8772.56	4180.68	3247.57	0	6316.2	2571.8	7792.29	0	9476.99	0	4556.32	2871.93		Master Protein
Q91XA2	Golgi membrane protein 1 OS=Mus musculus OX=10090 GN=Golm1 PE=1 SV=2	3454.95	5139.4	7024.13	6401.8	3747.94	4028.06	3322.35	4435.87	4748.87	2940.82	3263.14	3849.55	4102.78	4857.71	3863.2	5166.53	4018.21	3522.02	6499.02	6257.64	4645.08	3200.67	5359.8	3614.82	5433.19	5412.25	3772.49	3134.66	6930.84	7404.22	5255.59	4773.06	3571.6	7129.9	3932.64	5072.31	4112.43	4574.84	7632.52	7593.42	5491.25	2629.08	5841.9	3885.51	5073.42	4111.32		Master Protein
P16882	Growth hormone receptor OS=Mus musculus OX=10090 GN=Ghr PE=1 SV=1	0	0	0	0	0	0	0	0	0	361.422	1053.32	1320.16	1167.45	1929.24	1575.84	837.997	1456.03	534.107	1075.22	552.027	856.405	1100.35	1472.92	279.43	468.282	1059.84	1234.19	0	0	0	0	0	0	0	0	0	0	832.004	1066.38	1078.81	1360.76	1464.93	1570.38	1248.69	1133.46	1160.57		Master Protein
O08689	Growth/differentiation factor 8 OS=Mus musculus OX=10090 GN=Mstn PE=1 SV=1	3398.7	4728.23	5595.49	3143.97	5587.45	4160	4269.66	5831.01	4313.36	4148.99	4861.93	7192.41	10143.8	13860.2	8520.62	3868.27	6276.1	4393.14	5030.81	5168.67	4324.16	5365.73	4475.7	4723.81	4721.41	5450.55	4693.83	5782.03	7197.16	4742.04	2940.51	4213.28	5221.56	4610.31	3438.53	6270.73	3873.64	0	0	0	0	0	0	0	0	0		Master Protein
P62827	GTP-binding nuclear protein Ran OS=Mus musculus OX=10090 GN=Ran PE=1 SV=3	0	0	0	0	0	0	0	0	0	0	0	0	0	0	0	0	0	589.404	773.894	1191.01	1182.4	1047.07	720.934	4582.56	1340.5	1189.96	1365.8	0	0	0	0	0	0	0	0	0	0	1395.4	0	0	0	0	0	0	0	1277.88		Master Protein
Q9R111	Guanine deaminase OS=Mus musculus OX=10090 GN=Gda PE=1 SV=1	11133.1	4374.48	10015.3	8612.43	6939.27	8914.01	6767.96	5721.35	5732.14	11515.5	2957.82	2320.48	5629.62	5029.65	2526.09	6011.34	5442.16	2338.49	4547.49	6122.59	4170.62	3923.2	2502.97	17389.6	5415.97	6102.85	5350.65	2172.89	1502.81	5826.79	12610	6419.13	2967.03	3420.88	6841.19	5891.1	5562.4	10330.8	6572.73	3988.9	3100.56	10064.1	7717.61	5558.9	5090.86	6362.64		Master Protein
P01899	H-2 class I histocompatibility antigen. D-B alpha chain OS=Mus musculus OX=10090 GN=H2-D1 PE=1 SV=2	8716.47	5779.85	5449.6	5168.41	6634.3	6760.17	5984.37	7731.5	5928.76	13074.2	3389.68	2809.74	5397.13	4504.9	3715.54	5648.83	8011.43	4955.48	4231.81	5624.06	8113.58	5456.1	3149.44	22389.1	5437.71	6553.26	7107	1717.07	2425.63	4697.32	15837.3	6184.98	4235.65	2979.26	8609.12	6632.12	7028.14	8516.51	6962.19	7375.91	5815.34	11280	6262.75	6649.52	7222.47	6437.79		Master Protein
P14426	H-2 class I histocompatibility antigen. D-K alpha chain OS=Mus musculus OX=10090 GN=H2-D1 PE=1 SV=1	0	0	0	163.087	113.033	143.4	0	207.253	0	0	0	0	0	0	0	0	0	0	0	0	0	0	0	0	0	0	0	0	0	0	0	0	0	0	0	0	0	0	0	0	0	0	0	0	0	0		Master Protein
P01901	H-2 class I histocompatibility antigen. K-B alpha chain OS=Mus musculus OX=10090 GN=H2-K1 PE=1 SV=1	1885.16	2085.56	2686.56	2317.7	1987.82	2744.86	1771.53	3215.66	2824.08	0	0	0	0	0	0	0	0	0	0	0	0	0	0	0	0	0	0	2199.04	3529.7	2670.92	3796.84	2417.68	1883.59	3133.78	2952.32	2977.65	3062.08	0	0	0	0	0	0	0	0	0		Master Protein
P01902	H-2 class I histocompatibility antigen. K-D alpha chain OS=Mus musculus OX=10090 GN=H2-K1 PE=1 SV=1	0	0	0	0	0	0	0	0	0	0	0	0	0	0	0	0	0	0	0	0	0	0	0	0	0	0	0	0	0	0	0	0	0	0	0	0	0	0	0	0	0	0	0	0	0	0		Master Protein
P04223	H-2 class I histocompatibility antigen. K-K alpha chain OS=Mus musculus OX=10090 GN=H2-K1 PE=1 SV=1	0	0	0	0	0	0	0	0	0	0	0	0	0	0	0	0	0	0	0	0	0	0	0	0	0	0	0	0	0	0	0	0	0	0	0	0	0	0	0	0	0	0	0	0	0	0		Master Protein
P01898	H-2 class I histocompatibility antigen. Q10 alpha chain OS=Mus musculus OX=10090 GN=H2-Q10 PE=1 SV=3	270914	373161	184812	280210	269035	322581	352464	310966	295111	164297	404092	352393	285822	288458	467115	317205	288872	430039	386336	201714	342361	396557	374354	236481	318724	316279	289798	243879	329175	219008	210945	320555	240805	253943	299280	316435	289642	282756	305496	353455	317508	375073	321352	294778	311627	294450		Master Protein
Q61646	Haptoglobin OS=Mus musculus OX=10090 GN=Hp PE=1 SV=1	73826.5	212484	51403.3	64434.4	36403.2	43654.4	412760	1.57321e+06	1.50664e+06	118281	572473	1.43293e+07	32721.8	561030	1.31509e+06	1.52044e+06	1.55941e+06	1.18764e+07	7.60833e+06	39576.9	913331	749689	2.5222e+06	176660	210211	1.5329e+06	1.54695e+06	43130.5	41338.8	61841.1	399491	342139	34869.6	57341.6	132528	1.56981e+06	1.51004e+06	62732.4	32711.7	1.1435e+06	62122.3	184510	134184	165521	1.57119e+06	1.50866e+06		Master Protein
Q61316	Heat shock 70 kDa protein 4 OS=Mus musculus OX=10090 GN=Hspa4 PE=1 SV=1	2200.19	826.989	1869.65	2707.63	1438.83	1977.11	1685.75	1076.94	1587.34	1333.51	1468.08	739.478	2087.24	1033.4	1007.12	1208.11	1456.18	0	1199.78	1729.68	1410.24	844.813	852.251	3444.99	1257.04	1000.15	1664.14	7666.06	0	558.16	1218.9	1017.38	10588.7	2203.09	10633.1	1891.72	772.567	3220.36	3407.44	6431.05	1890.65	3556.22	1524.02	1600.31	832.982	1831.31		Master Protein
P63017	Heat shock cognate 71 kDa protein OS=Mus musculus OX=10090 GN=Hspa8 PE=1 SV=1	63838.8	17234.8	33456	27735.1	22278.9	26114.6	25214.7	33223.9	29173.8	60740.2	21692.5	12241.1	21200	25724.6	18260.7	32550.6	29847.1	15110.8	24457.6	26069.2	20989	19467.3	17908.2	95313	38938.5	31032.3	31365.5	12121.4	17944.1	27909.4	84737.7	22614.9	26352.5	23385.3	30711	31285.1	31112.7	48608	17692.3	24979.3	18656.2	48898.5	31212.6	38534.5	33853.1	28544.6		Master Protein
P07901	Heat shock protein HSP 90-alpha OS=Mus musculus OX=10090 GN=Hsp90aa1 PE=1 SV=4	0	0	0	0	0	0	0	0	0	0	0	0	0	0	0	0	0	0	0	0	0	0	0	132.004	0	56.3728	144.378	0	0	0	0	0	0	0	0	0	0	0	0	0	0	0	0	0	0	0		Master Protein
P01942	Hemoglobin subunit alpha OS=Mus musculus OX=10090 GN=Hba PE=1 SV=2	1.00877e+07	2.41648e+06	4.20441e+06	4.56347e+06	3.6076e+06	4.74926e+06	3.7204e+06	4.05263e+06	4.48944e+06	1.2136e+07	1.33499e+06	400848	3.14e+06	3.03956e+06	1.19812e+06	4.33706e+06	4.20502e+06	991446	1.59784e+06	4.18949e+06	3.13716e+06	3.13874e+06	737178	1.92744e+07	3.19787e+06	3.97865e+06	4.56342e+06	2.05063e+06	482209	3.343e+06	1.26142e+07	1.4903e+06	2.37223e+06	1.26629e+06	4.65745e+06	3.92767e+06	4.6144e+06	9.6155e+06	2.12986e+06	1.32586e+06	1.14987e+06	7.93396e+06	4.92391e+06	5.25669e+06	4.16876e+06	4.37331e+06		Master Protein
P02088	Hemoglobin subunit beta-1 OS=Mus musculus OX=10090 GN=Hbb-b1 PE=1 SV=2	3.23137e+07	8.10095e+06	1.34845e+07	1.4493e+07	1.14845e+07	1.54136e+07	1.23728e+07	1.32331e+07	1.45023e+07	3.57076e+07	5.70119e+06	1.21297e+06	1.05083e+07	1.09549e+07	4.09884e+06	1.38134e+07	1.39219e+07	3.93346e+06	6.42236e+06	1.62925e+07	1.13129e+07	9.91848e+06	2.41412e+06	6.25756e+07	1.14168e+07	1.35244e+07	1.4211e+07	5.02863e+06	1.78637e+06	1.13664e+07	3.61283e+07	7.6627e+06	4.15452e+06	3.78665e+06	1.27788e+07	1.41531e+07	1.35823e+07	2.66361e+07	5.34035e+06	3.99398e+06	3.7537e+06	2.43521e+07	1.31874e+07	1.56737e+07	1.31724e+07	1.4563e+07		Master Protein
Q91X72	Hemopexin OS=Mus musculus OX=10090 GN=Hpx PE=1 SV=2	6.789e+06	7.1441e+06	9.59092e+06	7.89066e+06	7.60093e+06	7.34825e+06	7.94695e+06	9.34846e+06	8.54029e+06	6.67935e+06	7.99125e+06	1.27744e+07	7.48132e+06	7.30895e+06	1.07336e+07	8.76373e+06	9.12502e+06	1.77697e+07	1.36383e+07	1.04134e+07	1.01555e+07	8.14277e+06	1.1644e+07	5.23101e+06	6.79419e+06	9.32854e+06	8.56021e+06	6.67341e+06	8.70399e+06	8.08092e+06	8.16429e+06	7.09455e+06	7.84381e+06	9.32423e+06	7.14255e+06	8.89601e+06	8.99274e+06	8.00601e+06	7.3496e+06	1.34811e+07	7.27669e+06	7.23906e+06	6.93965e+06	7.24335e+06	8.96305e+06	8.9257e+06		Master Protein
Q6YGZ1	Heparanase OS=Mus musculus OX=10090 GN=Hpse PE=1 SV=3	0	0	0	0	0	0	0	0	0	0	0	0	0	0	0	0	0	0	0	0	0	0	0	0	0	0	0	0	0	0	0	0	0	0	0	0	0	0	0	0	0	0	0	0	0	0		Master Protein
P49182	Heparin cofactor 2 OS=Mus musculus OX=10090 GN=Serpind1 PE=1 SV=1	135436	186844	187882	164394	163809	208043	173797	154921	157124	102503	166823	126823	132895	151025	172556	156882	155163	148521	149181	175079	167185	166658	172043	117848	162770	162225	149820	161426	170170	168751	129799	163779	156285	215617	156505	151413	160632	150617	148658	173149	151280	159851	140392	141012	155795	156250		Master Protein
P27656	Hepatic triacylglycerol lipase OS=Mus musculus OX=10090 GN=Lipc PE=2 SV=2	0	0	0	244.82	241.683	0	0	496.773	0	0	0	0	0	0	0	0	0	0	0	0	0	360.497	0	855.915	0	0	496.773	0	233.494	268.083	345.308	700.627	291.12	315.44	494.258	589.226	404.319	0	0	0	0	0	0	0	0	0		Master Protein
Q9R098	Hepatocyte growth factor activator OS=Mus musculus OX=10090 GN=Hgfac PE=1 SV=1	168323	199237	207306	226652	219751	256495	213692	202494	189595	160656	183741	154189	194628	224023	195238	194225	197864	156946	153590	200084	211250	190006	211169	181924	230408	197611	194478	255775	271712	175922	183391	240430	289451	262532	302486	198602	193487	174300	191626	222209	222009	187061	204860	159081	193502	198587		Master Protein
P16056	Hepatocyte growth factor receptor OS=Mus musculus OX=10090 GN=Met PE=1 SV=1	0	1726.9	2271.8	1502.14	1390.85	1602.12	2911.79	1320.79	730.399	0	0	0	0	0	0	0	0	1022.48	1100.94	1123.24	779.995	1039.2	1222.31	711.598	761.064	1171.83	879.361	1175.02	949.041	1958.55	752.725	970.179	828.413	1038.55	867.785	992.786	1058.4	0	0	0	0	0	0	0	0	0		Master Protein
P26928	Hepatocyte growth factor-like protein OS=Mus musculus OX=10090 GN=Mst1 PE=2 SV=2	35189.6	50766.8	53871.9	48807.3	45867.5	50515.1	54950.6	49768.7	45845.5	33933.6	54788.3	46108.6	49541.3	50245.6	57955.5	49817.9	45796.3	44858.4	42294.3	58853.7	45052.7	51078.8	52565.8	32918.3	46864.9	47235.2	48379	43542.7	47529.1	41777.3	40953.3	47038.1	45781.1	63588.2	43370.6	47336.5	48277.7	41348.5	45957.8	52935.3	47892.3	43573.9	38428.5	28319.3	48148.1	47466.1		Master Protein
Q9EQ21	Hepcidin OS=Mus musculus OX=10090 GN=Hamp PE=2 SV=1	345.633	778.891	837.389	912.038	635.644	360.989	324.823	420.176	259.684	0	0	0	0	0	0	0	0	0	0	0	0	0	0	0	0	0	0	117.716	0	726.987	343.766	441.402	210.483	744.501	408.892	580.007	99.8528	0	0	0	0	0	0	0	0	0		Master Protein
Q9ESB3	Histidine-rich glycoprotein OS=Mus musculus OX=10090 GN=Hrg PE=1 SV=2	703601	774214	844522	1.2523e+06	1.15344e+06	904575	1.01392e+06	1.05834e+06	1.01052e+06	772191	924765	1.01354e+06	1.22957e+06	1.02769e+06	991305	1.03411e+06	1.03475e+06	1.07614e+06	1.03587e+06	981125	1.07917e+06	937064	962536	722406	997260	1.03703e+06	1.03183e+06	1.12688e+06	1.12186e+06	1.14233e+06	1.03388e+06	1.06981e+06	1.30434e+06	1.17298e+06	1.11206e+06	1.04769e+06	1.02117e+06	909354	1.25612e+06	1.47964e+06	1.12712e+06	828066	1.21236e+06	1.12038e+06	1.04257e+06	1.02629e+06		Master Protein
Q8K0D2	Hyaluronan-binding protein 2 OS=Mus musculus OX=10090 GN=Habp2 PE=1 SV=2	127852	227570	224273	180053	186037	192319	203974	195540	186988	106907	184992	204869	181218	202311	236397	190400	192128	178198	179803	218844	186022	190905	196710	169247	200490	190362	192165	176978	232482	212189	157450	196766	180750	277029	193581	194267	188261	144046	205141	197350	216802	173724	155073	177894	197716	184812		Master Protein
Q99KB8	Hydroxyacylglutathione hydrolase. mitochondrial OS=Mus musculus OX=10090 GN=Hagh PE=1 SV=2	2274.61	438.224	843.121	559.719	499.319	1111.83	740.828	1105.67	892.698	2687.89	0	0	1651.69	1220.16	651.709	1121.1	877.27	0	0	0	0	0	0	0	0	0	0	0	0	0	0	0	0	0	0	0	0	1541.79	0	0	0	701.406	952.733	0	999.183	0		Master Protein
Q9JKR6	Hypoxia up-regulated protein 1 OS=Mus musculus OX=10090 GN=Hyou1 PE=1 SV=1	0	0	0	0	0	0	0	0	0	0	0	0	0	0	0	0	0	0	0	0	0	0	0	0	0	0	0	223.436	274.348	350.288	311.733	388.274	388.808	433.599	179.939	476.365	349.99	0	0	0	0	0	0	0	0	0		Master Protein
Q9JHJ8	ICOS ligand OS=Mus musculus OX=10090 GN=Icoslg PE=1 SV=1	14399.7	15193.4	22313.8	20399.8	20191.7	20287.8	12113.6	14381.2	16547.4	8857.56	13868.3	13476.1	13182.1	19230.4	20429.5	17124.2	13804.4	13325.3	14531.4	16147.2	17668.2	11275.4	14694.5	11133.1	14856.5	16186	14742.6	12610.6	18417.4	21383.1	15695.1	16910.3	13767.4	21562.6	16225.6	16150.8	14777.8	10678.4	16167.1	19501.3	17781.2	14406.1	18978.2	13752.8	15049.5	15879.1		Master Protein
P01592	Immunoglobulin J chain OS=Mus musculus OX=10090 GN=Jchain PE=1 SV=4	30243.7	17247.2	131032	90420.2	78247.6	64923.7	35952.5	63580.1	62998.7	15598.5	22526.1	5652.2	72116.1	55251.9	14705.7	62512.7	64066.1	31280.8	26250.5	144154	143450	26456	29957.1	26765.8	90780	63638.9	62939.8	22510.4	84157.1	111241	76181.9	109610	33398.6	122921	80283.8	58078.7	68500	22432.2	94119.6	86047.3	101595	17784.8	82250.7	47042.9	59929.5	66649.3		Master Protein
Q6GU68	Immunoglobulin superfamily containing leucine-rich repeat protein OS=Mus musculus OX=10090 GN=Islr PE=1 SV=1	0	0	0	0	0	0	0	0	0	0	0	0	0	0	0	0	0	0	0	0	0	0	0	0	0	0	0	170.973	134.917	134.303	117.362	0	124.063	153.719	135.634	187.064	129.039	0	0	0	0	0	0	0	0	0		Master Protein
Q5BKQ4	Inactive pancreatic lipase-related protein 1 OS=Mus musculus OX=10090 GN=Pnliprp1 PE=1 SV=2	1080.94	2198.31	2242.55	1221.69	1602.41	1177.15	1871.42	1977.25	1044.35	1023.52	1782.84	1659.57	673.634	775.734	2818.26	1634.31	1387.29	1045.18	1666.76	1590.01	752.274	1437.51	1814	1277.83	1409.74	1658.09	1363.51	1911.83	2039.04	1423.57	1321.56	1431.74	1001.42	1694.65	1657.64	1510.8	0	1700.09	615.383	781.184	877.701	1163.34	1189.68	794.195	1678.64	1342.96		Master Protein
Q9DBD0	Inhibitor of carbonic anhydrase OS=Mus musculus OX=10090 GN=Ica PE=1 SV=1	1.13987e+06	1.45871e+06	1.33094e+06	1.40379e+06	1.40869e+06	1.2048e+06	1.37273e+06	1.31748e+06	1.31288e+06	1.02158e+06	1.56869e+06	1.15242e+06	1.31903e+06	1.28054e+06	1.57078e+06	1.33524e+06	1.29512e+06	1.1318e+06	1.32349e+06	1.39394e+06	1.23489e+06	1.37268e+06	1.38869e+06	966527	1.3493e+06	1.32193e+06	1.30843e+06	1.5594e+06	1.55286e+06	1.40881e+06	1.18209e+06	1.34782e+06	1.49289e+06	1.43685e+06	1.3716e+06	1.32069e+06	1.30968e+06	1.20918e+06	1.51106e+06	1.63575e+06	1.50087e+06	1.25357e+06	1.2104e+06	1.38695e+06	1.32985e+06	1.30052e+06		Master Protein
P05017	Insulin-like growth factor I OS=Mus musculus OX=10090 GN=Igf1 PE=1 SV=2	3446.68	5293.82	4500.83	5547.57	8956.33	3600.91	8016.32	7754.92	6923.26	4371.06	4674.01	4456.81	8276.33	11389.3	6461.11	7707.43	6970.75	3835.77	5332.21	6363.19	8034.69	7199.31	6591.29	8387.3	11221.9	6889.84	7788.35	9431.88	12143.1	8417.14	6862.73	8053.65	10663.8	9817.51	13605.6	6240.66	8437.52	3725.78	9904.05	9367.23	13695.2	6610.18	12792.4	6183.76	8233.33	6444.85		Master Protein
P47876	Insulin-like growth factor-binding protein 1 OS=Mus musculus OX=10090 GN=Igfbp1 PE=2 SV=2	0	0	0	0	0	0	0	0	0	0	0	446.694	122.661	607.461	289.694	252.693	130.028	0	0	0	0	0	0	0	0	0	0	0	0	0	0	0	0	0	0	0	0	0	0	0	0	0	0	0	0	0		Master Protein
P47877	Insulin-like growth factor-binding protein 2 OS=Mus musculus OX=10090 GN=Igfbp2 PE=2 SV=2	15313.3	23221.4	18989.4	10650.3	16328.2	23489.2	30276.3	17575.2	15086.5	9867.39	23498.3	9679.99	15609.4	25611.9	16488.6	17075.5	15586.2	12832	16728.6	16831.1	15786.5	20394.9	24541.6	18892.3	20643.2	11946.9	20714.8	16314.3	26759.3	22075.3	13208.6	17281.9	16617.7	25062.5	20430.8	16955.6	15706.2	12257.9	13757.8	15670	17522.8	17075.5	16863.9	21752.1	16774	15887.7		Master Protein
P47878	Insulin-like growth factor-binding protein 3 OS=Mus musculus OX=10090 GN=Igfbp3 PE=2 SV=2	34484.5	71453.3	55732	54083.7	64887.1	57444.3	57438.5	53200.3	49233	33714.8	51441.7	43654.3	56572.7	64939.6	53812.1	51842.6	50590.7	45361.7	49823.5	46876.9	56307.1	49398.1	48443.3	47188.2	58304.4	50949.8	51483.5	55024.5	80210.2	57597.6	53126.5	61387.7	58550.9	66135.8	68139.7	51837.6	50595.7	36644.8	64648.9	67489.5	76813.7	42947.3	68498.1	57110.6	51809.4	50623.9		Master Protein
P47879	Insulin-like growth factor-binding protein 4 OS=Mus musculus OX=10090 GN=Igfbp4 PE=1 SV=2	21125.8	26253.7	20670.4	22439.5	22390.8	24288.4	23549.2	23512.5	18955.2	12754.8	22499	19380.2	23059.5	29656.6	21529.9	22261.1	20206.6	20001	21677	16289	26669.2	23320.2	20810.2	15859.3	30232.8	21244.7	21223.1	20997	34693.8	15302.9	20088	30098.5	18721.8	22633.1	30593.3	22223.4	20244.3	15101.2	24838.2	21067.5	25678.8	23617.9	19127.1	22746.8	22870.6	19597.1		Master Protein
Q07079	Insulin-like growth factor-binding protein 5 OS=Mus musculus OX=10090 GN=Igfbp5 PE=1 SV=1	6460.23	10185.4	12067.2	9353.04	10111.7	13275	8676.1	9177.87	10227.6	5387.4	6103.93	7153.34	10827.2	15643.5	6363.9	9682.07	9723.39	9068.09	10393.3	10478.6	12549.3	7500.28	8370.74	5103.02	14263.8	8887.47	10518	8396.72	19612.1	6568.98	11248.3	10934.8	8587.31	10888	11736.2	9653.07	9752.39	6503.64	14257.4	13389.7	17769.2	6183.99	12822.8	8066.07	11091.2	8314.24		Master Protein
P47880	Insulin-like growth factor-binding protein 6 OS=Mus musculus OX=10090 GN=Igfbp6 PE=2 SV=2	0	0	0	0	0	0	0	0	0	0	0	0	0	0	0	0	0	0	0	0	0	0	0	0	0	0	0	0	0	0	0	0	0	0	0	0	0	0	0	0	0	0	0	0	0	0		Master Protein
Q61581	Insulin-like growth factor-binding protein 7 OS=Mus musculus OX=10090 GN=Igfbp7 PE=1 SV=3	0	0	0	0	0	0	0	0	0	0	0	0	0	0	0	0	0	0	0	0	0	0	0	0	0	0	0	0	0	0	0	0	0	0	0	0	0	0	0	0	0	0	0	0	0	0		Master Protein
P70389	Insulin-like growth factor-binding protein complex acid labile subunit OS=Mus musculus OX=10090 GN=Igfals PE=1 SV=1	58561.2	77253.7	74112.3	98617.5	111672	88607.1	79669.5	90015.1	93918.2	54603.1	70086.6	70307.7	108900	124102	90999.9	91189.2	92744	67670	62063.8	79231.5	110366	92151.8	80271.7	80237	114518	94706.7	89226.5	82290.9	114093	82682.5	101365	118366	73669.2	107513	89011.3	90842.2	93091	67032.6	100349	107187	119996	66832	93630.6	78041.1	91219.8	92713.4		Master Protein
Q62469	Integrin alpha-2 OS=Mus musculus OX=10090 GN=Itga2 PE=1 SV=2	0	0	0	0	0	0	0	0	0	334.976	0	314.989	527.976	627.246	0	718.743	290.095	309.595	0	739.955	975.983	0	0	567.929	0	504.419	0	0	0	816.105	538.071	559.767	0	359.476	0	547.77	461.068	0	0	0	0	0	0	0	0	0		Master Protein
P09055	Integrin beta-1 OS=Mus musculus OX=10090 GN=Itgb1 PE=1 SV=1	2835.12	2794.42	5028.1	4379.44	6191.54	4051.34	2834.61	3911.89	3479.17	1659.15	1570.12	1838.82	3761.92	3809.68	1759.27	3700.75	3690.31	0	1797.61	7046.68	4695.33	8013.59	4299.29	5682.37	3260.28	5070.16	2320.9	3663.47	5750.76	5169.94	4671.36	5206.91	2152.24	8225.28	5231.74	3982.74	3408.32	2433.99	3576.22	3590.8	4423.25	2557.66	2826.23	2529.3	3828.95	3562.11		Master Protein
P11835	Integrin beta-2 OS=Mus musculus OX=10090 GN=Itgb2 PE=1 SV=2	0	0	0	0	0	0	0	0	0	953.167	1164.24	1161.11	671.217	881.061	1186.41	841.516	668.536	0	0	0	0	0	0	0	0	0	0	696.047	857.188	587.304	486.749	456.702	488.226	896.418	249.498	653.193	856.859	0	0	0	0	0	0	0	0	0		Master Protein
A6X935	Inter alpha-trypsin inhibitor. heavy chain 4 OS=Mus musculus OX=10090 GN=Itih4 PE=1 SV=2	895575	854378	1.48656e+06	1.40579e+06	1.08296e+06	1.1646e+06	884287	1.18889e+06	1.1586e+06	721478	947806	2.56571e+06	1.10618e+06	1.17387e+06	850448	1.17231e+06	1.17518e+06	1.94126e+06	1.49546e+06	1.46764e+06	1.83882e+06	846276	1.2326e+06	970942	1.35246e+06	1.17928e+06	1.16821e+06	781976	1.50615e+06	1.20592e+06	1.58568e+06	1.34442e+06	751384	1.29499e+06	1.06319e+06	1.1421e+06	1.2054e+06	903467	1.14315e+06	1.41478e+06	1.16417e+06	854035	1.09598e+06	875041	1.17024e+06	1.17726e+06		Master Protein
Q61702	Inter-alpha-trypsin inhibitor heavy chain H1 OS=Mus musculus OX=10090 GN=Itih1 PE=1 SV=2	481735	603998	850262	705679	697701	749157	607715	672044	661595	435196	642741	686517	691033	659499	669106	672034	661605	610463	597073	794677	702669	554925	650639	517023	732041	664309	669330	610137	845776	827768	683722	737922	648771	896494	786672	667158	666481	554483	723454	756285	734233	562303	696047	598252	674335	659304		Master Protein
Q61703	Inter-alpha-trypsin inhibitor heavy chain H2 OS=Mus musculus OX=10090 GN=Itih2 PE=1 SV=1	667633	863633	1.78615e+06	1.26136e+06	1.08764e+06	1.24005e+06	867856	1.05749e+06	1.01113e+06	575049	984664	856045	1.11944e+06	1.1434e+06	978698	1.04722e+06	1.02139e+06	896277	884580	1.93546e+06	1.58944e+06	777105	979142	996044	1.33679e+06	1.04211e+06	1.02651e+06	867438	1.27185e+06	1.53459e+06	1.18521e+06	1.33102e+06	696402	2.0094e+06	1.19856e+06	1.04873e+06	1.01989e+06	804192	1.11253e+06	1.23324e+06	1.12095e+06	799316	1.03901e+06	789666	1.07838e+06	990240		Master Protein
Q61704	Inter-alpha-trypsin inhibitor heavy chain H3 OS=Mus musculus OX=10090 GN=Itih3 PE=1 SV=3	486896	523797	860285	535866	492528	518131	498801	612069	576359	400735	549029	794715	493524	455118	551075	611915	576514	1.40888e+06	1.015e+06	919863	851780	457059	729323	363042	545625	602439	585990	342492	513698	600264	573199	436819	314250	540057	425381	602114	586315	402120	482318	743792	400397	378831	423799	400599	604698	583730		Master Protein
P13597	Intercellular adhesion molecule 1 OS=Mus musculus OX=10090 GN=Icam1 PE=1 SV=1	19245.9	22601.8	35382.1	32146.9	30465.4	34289.5	24391.8	28446.9	28399.5	16535.4	22225.2	22160.2	22332	26689.8	23489.2	27004.4	29842	26832.6	25831.7	30666.5	30880.8	21021.6	29153.6	21862.4	31902.9	27041.8	29804.6	21833.7	34928.4	32649.5	34061.3	29216.4	18516	31422.1	28876	28052.3	28794	16029.1	28366.7	41921.9	36856.1	20521.1	33227	21523.3	28834	28012.4		Master Protein
P35330	Intercellular adhesion molecule 2 OS=Mus musculus OX=10090 GN=Icam2 PE=1 SV=1	1534.32	2551.67	3046.83	2534.53	2471.85	2690.64	2124.39	1808.11	2013.2	0	0	0	0	0	0	0	0	0	0	0	0	0	0	0	0	0	0	1367.93	2278.52	2375.03	1930.43	1880.75	2021.72	2746.06	2930.29	2017.77	1803.54	0	0	0	0	0	0	0	0	0		Master Protein
O35664	Interferon alpha/beta receptor 2 OS=Mus musculus OX=10090 GN=Ifnar2 PE=1 SV=2	3991.68	4359.14	3691.38	4483.96	4438.46	5147.88	3679.77	6686.91	6476.37	0	0	0	0	0	0	0	0	3141.78	3094.04	3604.29	5095.31	4102.78	4707.51	3709.19	4657.03	6573.3	6589.98	2786.09	2733.23	4499.72	3820.77	2179.04	5257.24	3249.47	3915.59	5935.43	7227.85	2838.76	5111.29	5785.63	3839.32	4210.62	6855.75	5752.83	7080.37	6082.92		Master Protein
Q61730	Interleukin-1 receptor accessory protein OS=Mus musculus OX=10090 GN=Il1rap PE=1 SV=1	297888	430968	293369	298425	339967	317943	419280	333778	316015	262491	402962	346924	248974	290915	447320	319723	330070	288829	298154	265087	255011	403798	401052	196246	281469	333294	316499	405037	333534	347274	229062	256527	392640	333908	258565	323398	326395	313417	317580	289914	337831	348251	322958	387685	334054	315739		Master Protein
P27931	Interleukin-1 receptor type 2 OS=Mus musculus OX=10090 GN=Il1r2 PE=1 SV=1	5579.25	6248.5	3908.11	4354.36	4496.96	3369.95	5075.45	3958.3	5059.03	0	0	0	0	0	0	0	0	4791.16	5115.52	4055.31	3918.29	5627.98	5995.52	2838.8	2951.97	4940.18	4077.16	4537.43	3624.89	4871.76	2599.94	3539.31	5097.17	4302.49	2736.41	4650.6	4366.74	0	0	0	0	0	0	0	0	0		Master Protein
Q9Z0M9	Interleukin-18-binding protein OS=Mus musculus OX=10090 GN=Il18bp PE=1 SV=2	0	0	0	0	0	0	0	0	0	0	0	0	0	0	0	0	0	172.86	80.4268	0	111.624	0	142.716	0	0	0	172.418	0	0	0	0	0	0	0	0	0	0	0	0	0	0	0	0	0	0	0		Master Protein
O88844	Isocitrate dehydrogenase [NADP] cytoplasmic OS=Mus musculus OX=10090 GN=Idh1 PE=1 SV=2	1201.6	328.921	1458.01	797.826	387.832	382.454	452.105	361.182	526.615	0	0	0	0	0	0	0	0	201.794	0	400.28	403.919	481.85	647.074	464.908	376.523	0	443.898	748.329	0	400.552	1756.57	215.099	832.508	405.549	0	471.211	416.586	0	0	0	0	0	0	0	0	0		Master Protein
P15946	Kallikrein 1-related peptidase b11 OS=Mus musculus OX=10090 GN=Klk1b11 PE=2 SV=1	398.551	199.39	184.256	245.829	381.056	333.641	393.664	165.707	345.989	0	0	0	0	0	0	0	0	0	0	0	0	0	0	0	0	0	0	0	0	0	0	0	0	0	0	0	0	0	0	0	0	0	0	0	0	0		Master Protein
Q3UV17	Keratin. type II cytoskeletal 2 oral OS=Mus musculus OX=10090 GN=Krt76 PE=1 SV=1	2509.91	330.815	3893.99	427.93	405.402	5740.74	1770.26	1342.67	1140.87	0	0	0	0	0	0	0	0	0	0	0	0	0	0	0	0	0	0	976.753	0	879.862	0	2403.09	0	8101.09	828.012	1206.74	1276.8	0	3066.38	4014.01	1177.87	742.305	2456.19	5938.03	1383.71	1099.83		Master Protein
Q8K274	Ketosamine-3-kinase OS=Mus musculus OX=10090 GN=Fn3krp PE=1 SV=2	848.383	896.421	168.954	500.302	467.739	309.687	575.665	458.399	455.133	0	0	0	0	0	0	0	0	0	0	0	0	0	0	0	0	0	0	0	0	0	0	0	0	0	0	0	0	378.467	0	86.5039	94.2914	263.242	0	425.942	461.347	452.185		Master Protein
Q9DBS5	Kinesin light chain 4 OS=Mus musculus OX=10090 GN=Klc4 PE=1 SV=1	0	0	0	0	0	0	0	0	0	201.185	468.08	421.57	234.887	356.133	349.591	217.881	361.243	0	0	0	0	0	0	0	0	0	0	0	0	0	0	0	0	0	0	0	0	0	0	0	0	0	0	0	0	0		Master Protein
Q922S8	Kinesin-like protein KIF2C OS=Mus musculus OX=10090 GN=Kif2c PE=1 SV=1	7339.16	7808.6	4877.2	4678.09	4956.37	5134.63	8691.27	6313.55	5322.55	0	0	0	0	0	0	0	0	4789.69	6928.31	4387.51	2531.73	6838.2	7391.82	1776.37	5323.17	5343.54	6292.56	7276.35	5735.62	6824.26	4139.28	5513.45	6373.06	7915.97	4617.95	4855.11	6780.99	7705.78	5175.8	3602.57	3772.51	6213.46	3239.56	7766.05	5827.29	5808.81		Master Protein
O08677	Kininogen-1 OS=Mus musculus OX=10090 GN=Kng1 PE=1 SV=1	3.38124e+06	4.47744e+06	4.91833e+06	4.54424e+06	4.29238e+06	4.46285e+06	4.76703e+06	4.20063e+06	4.0596e+06	2.93147e+06	4.10432e+06	4.24497e+06	3.78118e+06	4.34827e+06	3.96962e+06	4.23474e+06	4.02548e+06	4.08526e+06	3.98079e+06	4.65119e+06	4.57809e+06	3.77078e+06	4.28174e+06	3.2339e+06	4.30394e+06	4.15654e+06	4.10368e+06	3.38729e+06	4.12744e+06	3.45947e+06	4.08956e+06	3.54212e+06	4.03844e+06	4.57948e+06	3.90707e+06	4.13084e+06	4.12939e+06	3.39235e+06	4.19912e+06	5.22525e+06	4.58276e+06	3.55077e+06	5.07283e+06	4.02238e+06	4.06743e+06	4.19279e+06		Master Protein
Q9R097	Kunitz-type protease inhibitor 1 OS=Mus musculus OX=10090 GN=Spint1 PE=1 SV=2	0	94.8615	357.589	337.65	255.248	221.491	148.107	273.491	0	0	0	0	0	0	0	0	0	0	0	0	0	0	0	0	0	0	0	0	0	0	0	0	0	0	0	0	0	0	0	0	0	0	0	0	273.491	0		Master Protein
P08071	Lactotransferrin OS=Mus musculus OX=10090 GN=Ltf PE=1 SV=4	28239.2	48074.5	58078.6	57116.9	35939.4	52746.2	58944.6	52373.4	51119.4	30422.7	44097.2	66075	38353.4	54331.9	45009.7	52185	51307.8	75373.6	74567.2	54874	55038.3	46040	45073.9	61626.6	54857	50322.5	53170.4	39086.3	49304.2	54085.4	43682.5	56885.4	33814.3	82967.1	72818.1	52943	50549.8	35874.9	44177.3	51628.7	58448.3	46991.4	53858.3	39918.5	52248.7	51244.1		Master Protein
Q9CPU0	Lactoylglutathione lyase OS=Mus musculus OX=10090 GN=Glo1 PE=1 SV=3	0	0	0	0	0	0	0	0	0	3135.33	367.994	170.674	1007.87	1148.83	246.76	1227.53	1215.36	390.354	0	1467.63	950.8	1309.48	0	6494.48	947.013	1116.81	1326.08	0	0	0	0	0	0	0	0	0	0	1905.97	657.552	0	278.07	1848.49	840.915	911.749	921.294	1521.6		Master Protein
P02469	Laminin subunit beta-1 OS=Mus musculus OX=10090 GN=Lamb1 PE=1 SV=3	0	0	0	0	0	0	0	0	0	0	0	0	0	0	0	0	0	159.712	317.457	353.934	375.558	142.245	234.612	218.237	304.593	247.646	263.08	0	0	0	0	0	0	0	0	0	0	0	0	0	0	0	0	0	0	0		Master Protein
P02468	Laminin subunit gamma-1 OS=Mus musculus OX=10090 GN=Lamc1 PE=1 SV=2	0	0	0	0	0	0	0	0	0	0	0	0	0	0	0	0	0	0	0	0	0	0	0	0	0	0	0	313.543	742.05	870.921	516.659	785.816	787.546	1226.58	527.601	875.592	673.585	395.654	925.309	596.119	850.821	328.02	837.847	403.6	831.15	718.027		Master Protein
Q8CG19	Latent-transforming growth factor beta-binding protein 1 OS=Mus musculus OX=10090 GN=Ltbp1 PE=1 SV=2	0	0	0	0	0	0	0	0	0	2857.61	5182.85	2620.83	580.377	2084.52	2988.68	2310.95	0	0	205.506	2661.17	3271.06	2904.74	828.339	1953.1	3251.46	2191.13	2430.76	0	0	0	0	0	0	0	0	0	0	0	0	0	0	0	0	0	0	0		Master Protein
P59383	Leucine-rich repeat neuronal protein 4 OS=Mus musculus OX=10090 GN=Lrrn4 PE=1 SV=2	3313.69	2934.89	2726.24	3755.28	4239.17	3115.02	3423.27	3412.74	3262.85	0	0	0	0	0	0	0	0	0	0	0	0	0	0	0	0	0	0	3764.17	2931.92	4241.2	2605.49	2833.32	4827.15	4158.12	2261.76	3009.63	3665.96	3281.8	3448.35	2698.58	3513.55	3585.67	4004.98	3133.81	3244.81	3430.78		Master Protein
P42703	Leukemia inhibitory factor receptor OS=Mus musculus OX=10090 GN=Lifr PE=1 SV=1	655583	1.15823e+06	800283	822907	893797	724185	803806	828521	806871	522534	971899	740363	846495	1.1475e+06	870193	814203	821189	663565	926216	649155	904725	1.12427e+06	723815	560350	747361	819192	816200	1.00412e+06	1.22973e+06	829374	666045	929363	763931	936980	892059	838597	796794	666404	924266	844182	1.21948e+06	699774	641638	1.10443e+06	832490	802902		Master Protein
O88803	Leukocyte cell-derived chemotaxin-2 OS=Mus musculus OX=10090 GN=Lect2 PE=1 SV=1	0	0	0	0	0	0	0	0	0	0	0	0	0	0	0	0	0	0	0	0	0	0	0	0	0	0	0	0	0	0	0	0	0	0	0	0	0	0	0	0	0	0	0	0	0	0		Master Protein
Q9D154	Leukocyte elastase inhibitor A OS=Mus musculus OX=10090 GN=Serpinb1a PE=1 SV=1	720.707	1645.59	497.97	769.92	860.585	666.085	766.962	715.566	517.136	0	0	0	0	0	0	0	0	0	0	0	0	0	0	0	0	0	0	0	0	0	0	0	0	0	0	0	0	0	0	0	0	0	0	0	0	0		Master Protein
P24527	Leukotriene A-4 hydrolase OS=Mus musculus OX=10090 GN=Lta4h PE=1 SV=4	0	0	0	0	0	0	0	0	0	0	0	0	0	0	0	0	0	0	0	0	0	0	0	0	0	0	0	0	0	0	0	0	0	0	0	0	0	0	0	0	0	0	0	0	0	0		Master Protein
Q61805	Lipopolysaccharide-binding protein OS=Mus musculus OX=10090 GN=Lbp PE=1 SV=2	5756.11	6495.46	7006.61	7119.4	8378.29	5777.63	6226.07	7613.98	7328.7	4507.55	6112.89	15269.7	6908.67	8707.51	6454.88	6833.52	8109.16	18878.9	17779.2	4740.58	8728.65	7830.32	10533.6	7169.42	6427.27	6496.76	8445.92	2170.84	11528.5	11483.3	8763.52	10964.6	5424.37	10602.5	6891	8829.72	6112.96	3621.1	6518.99	5923.15	5992.77	5459.69	6666.88	4018.97	8113.48	6829.2		Master Protein
P11152	Lipoprotein lipase OS=Mus musculus OX=10090 GN=Lpl PE=1 SV=3	2975.15	2665.12	3004.43	2164.88	4199.36	1797.97	3614.27	2755.61	2594.61	1768.54	2977.99	1502.33	2690.79	2061.73	2218.38	2756.79	2593.42	1864.55	2175.86	3334.09	1815.06	3954.93	2588.85	2898.62	1759.68	2940.55	2409.66	1962.34	3083.77	4876.37	2179.05	2024.17	3410.32	5451.23	3032.55	3063.5	2286.71	2518.64	3521.24	2105.53	3346.51	5378.4	1816.91	2194.42	2513.02	2837.2		Master Protein
P43137	Lithostathine-1 OS=Mus musculus OX=10090 GN=Reg1 PE=1 SV=1	52.7058	0	139.608	0	0	0	0	0	64.91	0	0	0	0	0	0	0	0	0	0	0	0	0	0	0	0	0	0	0	0	0	0	0	0	0	0	0	0	0	0	0	0	0	0	0	0	0		Master Protein
Q8VCC2	Liver carboxylesterase 1 OS=Mus musculus OX=10090 GN=Ces1 PE=1 SV=1	10927.7	9251.77	17588	33522	24232.7	15481.9	16015.7	13202.5	16026.6	10270.3	7603.43	6996.46	21940.3	17925.6	11828.8	13893.2	15335.9	7104.23	6203.3	15732.9	18883.4	13722.8	16426.4	21070.7	16769.8	13570.9	15658.2	20340.3	8945.87	14241.8	13178.4	19754.7	27353.6	26388.1	22548.2	12923.9	16305.2	0	10910.9	20553.6	24978.9	10192.8	17176.1	0	14584.3	14644.8		Master Protein
P06151	L-lactate dehydrogenase A chain OS=Mus musculus OX=10090 GN=Ldha PE=1 SV=3	43125.5	12059.7	22750.5	18870.9	10987.9	18035.2	22487.7	19408.4	15196	37407.3	7135.98	3553.82	9150.01	11674.6	8974.73	17203.1	17401.4	3606.94	13216.2	12943	9032.1	10712.8	7387.09	50562.5	13073.3	17027	17577.5	5360.88	5487.59	12839.8	42219.9	8574.7	10235.8	8297.2	16546.8	19772.7	14831.8	35491.1	8752.2	9974.16	9048.15	30179.6	13327.9	14679.3	17809.2	16795.3		Master Protein
P16125	L-lactate dehydrogenase B chain OS=Mus musculus OX=10090 GN=Ldhb PE=1 SV=2	0	0	0	0	0	0	0	0	0	0	0	0	0	0	0	0	0	0	0	0	0	0	0	0	0	0	0	0	0	0	0	0	0	0	0	0	0	0	60.0568	0	0	0	0	0	161.722	0		Master Protein
P18337	L-selectin OS=Mus musculus OX=10090 GN=Sell PE=1 SV=1	17110.3	23662.9	37892.8	39826.1	35318.4	33792.5	26313	32553.7	33284.5	17801.4	25024.7	26389.7	35158.4	27373.1	28230.2	33784.1	32054.1	25355.2	21951.6	35123.3	37395.1	22581.4	23976.5	24508.2	30832.9	33254.2	32584.1	17998.9	34158.2	40273.8	31133.5	32262.2	21328.5	42101.9	38464.8	33279	32559.2	25244.4	42609.1	45218.1	47313.4	32493.1	43949	32193.9	33412.8	32425.4		Master Protein
P51885	Lumican OS=Mus musculus OX=10090 GN=Lum PE=1 SV=2	181717	175712	299443	222054	198966	217377	197462	185516	203325	205834	334219	225798	332954	257387	235067	197746	191094	224029	196134	357300	322759	207259	208578	198822	215929	193006	195835	177814	226098	233563	205400	201858	167163	268731	149981	182232	206609	182400	216574	305285	251554	178104	262434	204926	198798	190043		Master Protein
P24638	Lysosomal acid phosphatase OS=Mus musculus OX=10090 GN=Acp2 PE=1 SV=2	0	0	0	0	0	0	0	0	0	258.486	955.708	759.063	493.758	990.253	959.725	708.727	562.326	0	0	0	0	0	0	0	0	0	0	0	0	0	0	0	0	0	0	0	0	0	0	0	0	0	0	0	0	0		Master Protein
O09159	Lysosomal alpha-mannosidase OS=Mus musculus OX=10090 GN=Man2b1 PE=1 SV=4	27288.8	27372.6	24795.6	34037.8	27236.6	30763.1	31713.2	27278	31866.3	24230.7	33237.4	22474.2	24952.5	25703.7	32681	32397.7	26746.7	16515.7	23770	19227.2	24500.1	30080.5	25208.8	19013.3	28075.8	28008.8	31135.6	31977.8	33658	28518.7	20660.1	25836.4	30572.7	30400.5	25301.3	29035.9	30108.5	34111	25720.2	20181.9	26659	31002.5	17933.8	21365.6	31251.3	27893.1		Master Protein
P16675	Lysosomal protective protein OS=Mus musculus OX=10090 GN=Ctsa PE=1 SV=1	8368.03	8256.07	10785.4	13678.4	14195.2	11810	10477.5	10779.5	11380.8	0	0	0	0	0	0	0	0	4583.61	7577.12	10670.3	14576.7	10261.9	11550.6	13665	11862.8	11415.7	10744.6	15265.5	15889.9	11775	9659.2	14630.4	17121.1	15482.2	14671.6	11439.5	10720.8	10803	9749.11	8846.77	15210.4	13139.3	6820.99	9061.9	11929.7	10230.7		Master Protein
Q7TMR0	Lysosomal Pro-X carboxypeptidase OS=Mus musculus OX=10090 GN=Prcp PE=1 SV=2	0	0	0	0	0	0	0	0	0	0	0	0	0	0	0	0	0	0	0	0	0	0	0	0	0	0	0	1598.11	1881.74	1693.12	1124.88	1468.56	1407.01	1953.76	1388.35	1358.66	1479.52	0	0	0	0	0	0	0	0	0		Master Protein
P11438	Lysosome-associated membrane glycoprotein 1 OS=Mus musculus OX=10090 GN=Lamp1 PE=1 SV=2	4282.91	3954.78	6642.38	4307.68	5691.87	4387	4766.42	5564.55	3810.74	2697.55	4036.3	3317.22	3891.41	2263.8	2809.42	4328.94	5046.34	2637.89	4200.55	4251.96	2556.68	3554.3	3341.97	3471.01	4429.3	4661.02	4714.26	6086.23	5883.42	5655.5	4618.65	2869.08	7965.44	3975.85	3438.66	4426.5	4948.78	3039.28	5090.64	4327.61	4914.3	4136.61	4366.53	5136.73	4558.64	4816.65		Master Protein
P17047	Lysosome-associated membrane glycoprotein 2 OS=Mus musculus OX=10090 GN=Lamp2 PE=1 SV=2	19739.3	19282.3	18275.9	19128.3	20691.7	18173.8	19117.3	19237.6	18734.6	17333.4	22616	17028	14777.2	19437.2	20370.2	19781.9	18190.2	15773.9	19342.8	13935.3	21123.7	19963.6	19690.6	14492.4	19741	17453.3	20518.9	18002.9	19798.6	21144.7	17325.5	16270.8	16846.2	16599.9	15465.1	18448.9	19523.3	18691.9	23332.8	21166.8	22146.2	25103	16503.2	23759.3	20177.9	17794.3		Master Protein
P17897	Lysozyme C-1 OS=Mus musculus OX=10090 GN=Lyz1 PE=1 SV=1	0	0	0	0	0	0	0	0	0	0	0	0	0	0	0	0	0	0	0	0	0	0	0	0	0	0	0	0	0	0	0	0	0	0	0	0	0	0	0	0	0	0	0	0	0	0		Master Protein
P08905	Lysozyme C-2 OS=Mus musculus OX=10090 GN=Lyz2 PE=1 SV=2	18349	27014.4	19630.7	24874.1	20728.3	25015.8	25768.4	20108.4	21332.4	15687.5	18092.6	5297.03	17061.5	26612	20605.1	18714.2	22726.6	16768.1	16858.9	15680.3	27686.5	20621.6	14113.5	18416.1	26301.9	19261.2	22179.6	7155.52	15045	15009.8	19202.4	24630.8	21936.3	23783.1	25001.8	18995	22445.8	18027.5	15806.6	18038.3	34707.4	18247	21601.3	26045.2	20993.1	20447.7		Master Protein
P07141	Macrophage colony-stimulating factor 1 OS=Mus musculus OX=10090 GN=Csf1 PE=1 SV=2	0	0	0	0	0	0	0	0	0	0	0	0	0	0	0	0	0	721.608	705.388	746.474	704.595	474.524	463.162	331.427	601.02	445.183	570.855	0	0	0	0	0	0	0	0	0	0	499.852	802.796	940.234	1087.75	404.546	586.299	530.975	508.398	507.64		Master Protein
P09581	Macrophage colony-stimulating factor 1 receptor OS=Mus musculus OX=10090 GN=Csf1r PE=1 SV=3	77138.8	79777.4	111615	117703	117770	125934	87482.2	98180.7	99959.4	75897.1	88149.3	83063.4	105400	106082	86559.4	100473	97666.6	85773.7	74966.9	103514	105631	78167	110543	97608.2	110366	99980.7	98159.5	84025.2	112026	115130	113873	90591.5	86950.8	114259	115991	103252	94887.7	73980.5	112906	145806	121170	78137.3	97212.8	76322.8	105032	93108.3		Master Protein
Q61830	Macrophage mannose receptor 1 OS=Mus musculus OX=10090 GN=Mrc1 PE=1 SV=2	1087.15	1722.17	2302.28	1887.81	2078.58	2828.27	1775.35	2594.1	1919.66	1591.83	1843.52	1102.23	1997.02	1912.89	1471.9	2132.52	2381.24	0	0	0	0	0	0	0	0	0	0	0	4769.4	4613.51	4723.98	3863.46	0	6882.09	2690.59	2890.16	1623.61	2144.16	3332.61	1504.23	2567.7	2006.22	3114.44	1715.85	2433.93	2079.83		Master Protein
P34884	Macrophage migration inhibitory factor OS=Mus musculus OX=10090 GN=Mif PE=1 SV=2	0	0	0	0	0	0	0	0	0	0	0	0	0	0	0	0	0	0	0	0	0	0	0	203.221	0	124.09	0	0	0	0	0	0	0	0	0	0	0	0	0	0	0	0	0	0	0	0		Master Protein
P11588	Major urinary protein 1 OS=Mus musculus OX=10090 GN=Mup1 PE=1 SV=1	93327.5	210372	880.692	2252.92	5444.13	4063.78	92885	59656.8	54000.9	53916.8	120368	118041	2638.66	2251.3	103748	57230.8	56426.9	102138	183398	346.47	731.923	222052	43683.1	0	836.754	64347.1	49310.6	113688	0	2018.55	0	0	61415.6	0	4554.48	63116.3	50541.4	71550.2	3869.83	22.8184	3311.38	44018.1	4324.13	109534	59236.6	54421.1		Master Protein
B5X0G2	Major urinary protein 17 OS=Mus musculus OX=10090 GN=Mup17 PE=2 SV=2	67567.1	136465	9180.13	19743.1	21036.6	30533.7	80338.2	57480.9	43639.2	65333.4	89878.5	68218.2	31631.4	34167.3	67312	51804.2	49315.9	71861.2	105398	4596.09	12600.9	131556	45123.4	19619.3	20670.4	54146.1	46974	127877	25351.6	7214.3	13156.8	31336.1	85545.2	6880.73	23162.6	49833.8	51286.3	50375.4	24866.9	13594.4	25967.3	42876.2	14290.6	75184.2	53442.9	47677.2		Master Protein
P11589	Major urinary protein 2 OS=Mus musculus OX=10090 GN=Mup2 PE=1 SV=1	82592	111894	16444.7	35461.8	48513.1	57161.2	95475.5	58935.9	58202.5	52814.9	77177.8	65733.6	71028.9	55841.4	59529.4	57564	59574.4	82413.7	91455.8	6770.7	33115	118728	55636.8	37962.8	42042.2	56779.9	60358.5	73212.3	34705	18886	33958.1	51149.1	51400.6	16193.3	51277.6	57427.6	59710.8	55740.1	46325.3	34405.6	49681.6	58932.4	29591.4	74041.6	58080.1	59058.3		Master Protein
Q5FW60	Major urinary protein 20 OS=Mus musculus OX=10090 GN=Mup20 PE=1 SV=1	30219.8	40662.9	597.548	697.136	961.863	730.07	21576.3	17622.1	15976.7	25700.1	38601.3	28554.6	0	1687.85	51833.8	16138.2	17460.7	34681.5	36076.6	0	0	46637.6	34809.7	370.195	0	16734.3	16864.5	42019.5	1160.15	625.274	817.183	875.714	22817.8	1717.35	1027.58	18170.7	15428.1	27925.5	1102.44	459.5	441.071	37351.1	515.948	38836.9	20069.3	13529.6		Master Protein
P04939	Major urinary protein 3 OS=Mus musculus OX=10090 GN=Mup3 PE=1 SV=1	16134.3	24364.4	2458.44	894.293	5097.14	6215.14	18703.7	10821.9	8337.31	11415.5	15746.2	13204.6	4407.07	8807.49	15267.7	8898.11	10261.1	14911.7	15382.9	1619.63	2154.26	21808.3	13555.4	3328.7	3749.2	9468.81	9690.37	21366.3	4967.34	2980.03	3361.77	6528.83	12421.1	3952.03	4789.92	9983.27	9175.91	10908.9	5449.97	1190.65	7475.38	13829.7	6094.24	19577.8	9973.12	9186.06		Master Protein
P14152	Malate dehydrogenase. cytoplasmic OS=Mus musculus OX=10090 GN=Mdh1 PE=1 SV=3	972.069	875.306	689.164	1055.69	1047.02	1233.59	1207.74	781.668	631.536	795.36	363.57	0	0	0	0	706.602	0	523.086	456.827	571.108	238.173	294.702	0	2022.74	849.081	642.426	770.778	0	0	0	0	0	0	0	0	0	0	0	0	400.102	529.534	0	0	0	706.602	0		Master Protein
Q99M71	Mammalian ependymin-related protein 1 OS=Mus musculus OX=10090 GN=Epdr1 PE=1 SV=1	0	0	0	0	0	0	0	0	0	0	0	0	0	0	0	0	0	0	0	0	0	0	0	0	0	0	0	0	0	0	0	0	0	0	0	0	0	0	0	0	0	0	0	0	0	0		Master Protein
P98064	Mannan-binding lectin serine protease 1 OS=Mus musculus OX=10090 GN=Masp1 PE=1 SV=2	99395.4	109908	96878.4	138244	120724	87013	110985	112116	109658	92273.8	127794	113742	123913	108814	141572	112339	109435	110793	119806	82559.2	93403.5	102441	99466.3	80330.6	86493.4	108211	113563	158185	112419	59943.6	83785.9	109156	162944	107508	138895	111768	110006	97857.3	105950	114033	112543	110889	95165.4	112997	111899	109875		Master Protein
Q91WP0	Mannan-binding lectin serine protease 2 OS=Mus musculus OX=10090 GN=Masp2 PE=1 SV=1	100432	112913	87937.7	151302	137950	103465	116504	120643	119377	136459	135205	99756	151041	136452	142593	120019	120001	100141	119760	96806.1	107889	117007	99641.9	106691	123944	117360	122660	162087	116597	90310	93706.5	134184	164540	108377	142836	118836	121184	104841	113823	115415	120076	103746	92948.9	90563	124169	115852		Master Protein
P39039	Mannose-binding protein A OS=Mus musculus OX=10090 GN=Mbl1 PE=1 SV=1	118421	161332	99296.9	119483	143732	133701	149015	140725	130004	125233	116527	100186	94927.1	167626	138375	138783	131946	131887	160092	111296	126991	151348	158915	112137	137668	140915	129815	240409	143697	108571	92543.1	115124	289727	149023	236240	142127	128602	140035	162972	144583	157009	149491	143859	114535	143967	126762		Master Protein
P41317	Mannose-binding protein C OS=Mus musculus OX=10090 GN=Mbl2 PE=1 SV=2	42598.1	46620.5	95589.7	100287	112309	61848.6	41334	66416.4	56503	33423.9	48255.5	24405.3	91966.2	86500.6	60244.6	63408.5	59511	21302.4	61442.6	61297.5	60099.5	25083.7	29683.1	59300.7	62949.9	61570.7	61348.8	69879.9	92287.7	51047.4	61361.5	67934.5	52505.6	82761.6	105029	65667.7	57251.8	30295.1	87191.9	86238.7	89866.5	31898.1	78632.9	51113.1	61433.4	61486.1		Master Protein
P45700	Mannosyl-oligosaccharide 1.2-alpha-mannosidase IA OS=Mus musculus OX=10090 GN=Man1a1 PE=1 SV=1	12144.4	17020.7	15263.9	18956.5	14773.6	19554.6	16953.9	17153.4	17300	9388.47	15462.8	16062.7	17727	18229.3	16123	18148.3	16305.1	16645.1	18873	20100.5	18776.3	18401.5	20435.4	12808.3	18713.9	18155	16298.4	13494.5	24639.2	21308.4	20943	21199.6	14226.8	18898.6	21053	17380.2	17073.2	15302.9	21553.3	25077.1	24710.6	15953.9	17741	21301.6	17194.1	17259.4		Master Protein
Q60696	Melanocyte protein PMEL OS=Mus musculus OX=10090 GN=Pmel PE=1 SV=1	0	0	0	0	0	0	0	0	0	0	0	0	0	0	0	0	0	0	0	0	0	0	0	0	0	0	0	0	0	0	0	0	0	0	0	0	0	0	0	0	0	0	0	0	0	0		Master Protein
Q61468	Mesothelin OS=Mus musculus OX=10090 GN=Msln PE=1 SV=1	0	0	0	0	0	0	0	0	0	0	0	0	0	0	0	0	0	0	0	0	0	0	0	0	0	0	0	522.065	778.818	867.05	393.372	499.093	570.651	907.115	581.975	730.864	616.354	0	0	0	0	0	0	0	0	0		Master Protein
P25785	Metalloproteinase inhibitor 2 OS=Mus musculus OX=10090 GN=Timp2 PE=1 SV=2	4448.08	8327.35	11916.3	9157.07	9696.51	10761.8	9069.87	10926.1	8665.64	3662.23	9037.9	6088.07	10818.4	13018	7915.2	9073.94	10517.8	5951.77	5400.18	13900.7	11122.4	8587.54	10401.3	11415.1	12856.7	10018.6	9573.13	8843.69	16998.9	14837.3	9241.18	12245.2	10941.3	20424.1	13837.1	10196.3	9395.45	8823.21	10880	17568.8	14864.3	6007.15	3226.26	7216.38	9169.85	10421.9		Master Protein
P39876	Metalloproteinase inhibitor 3 OS=Mus musculus OX=10090 GN=Timp3 PE=1 SV=1	0	0	0	0	0	0	0	0	0	0	0	0	0	0	0	0	0	0	0	0	0	0	0	0	0	0	0	0	0	0	0	0	0	0	0	0	0	0	0	0	0	0	0	0	0	0		Master Protein
P17563	Methanethiol oxidase OS=Mus musculus OX=10090 GN=Selenbp1 PE=1 SV=2	4663.13	3147.85	3680.63	3529.37	1413.88	1362.6	2115.28	2626.43	2034.81	3819.51	1888.49	920.625	1903.56	1743.6	1979.8	2243.55	2417.69	1609.1	1713.97	2438.42	1771.17	1940.38	2216.14	8855.26	3470.25	1826.86	2834.37	1778.72	0	3804.29	7822.61	2727.56	5600.09	3037.2	5879.37	3412.61	1248.63	0	0	0	0	0	0	0	0	0		Master Protein
Q9CQT1	Methylthioribose-1-phosphate isomerase OS=Mus musculus OX=10090 GN=Mri1 PE=1 SV=1	0	0	0	0	0	0	0	0	0	0	0	0	0	0	0	0	0	0	0	0	0	0	0	0	0	0	0	0	0	0	0	0	0	0	0	0	0	0	0	0	0	0	0	0	0	0		Master Protein
Q61166	Microtubule-associated protein RP/EB family member 1 OS=Mus musculus OX=10090 GN=Mapre1 PE=1 SV=3	0	0	0	0	0	0	0	0	0	0	0	0	0	0	0	0	0	0	0	0	0	0	0	0	0	0	0	0	0	0	0	0	0	0	0	0	0	0	0	0	0	0	0	0	0	0		Master Protein
P10404	MLV-related proviral Env polyprotein OS=Mus musculus OX=10090 PE=1 SV=3	372.691	344.756	307.488	398.412	430.101	383.358	421.588	309.259	366.874	0	0	0	0	0	0	0	0	0	0	0	0	0	0	0	0	0	0	0	0	0	0	0	0	0	0	0	0	0	0	0	0	0	0	0	0	0		Master Protein
P26041	Moesin OS=Mus musculus OX=10090 GN=Msn PE=1 SV=3	6344.9	1359.62	2615.18	2046.22	3323.75	2348.93	2480.18	2426.76	1131.77	0	0	0	0	0	0	0	0	921.3	1223.12	1660.74	1621.96	1427.38	992.263	3130.55	1470.48	1611.9	1946.62	0	0	0	0	0	0	0	0	0	0	0	0	0	0	0	0	0	0	0		Master Protein
P10810	Monocyte differentiation antigen CD14 OS=Mus musculus OX=10090 GN=Cd14 PE=1 SV=1	1320.45	769.44	1005.51	689.1	1088.59	1017.98	898.64	854.811	686.904	0	524.405	963.073	760.277	701.097	805.399	729.86	811.855	1080.38	1362.48	895.361	814.219	638.857	707.023	629.441	724.446	964.53	577.185	0	0	607.653	1174.82	1119.16	0	0	0	0	770.857	0	0	0	0	0	0	0	0	0		Master Protein
P27106	Muellerian-inhibiting factor OS=Mus musculus OX=10090 GN=Amh PE=2 SV=1	0	0	0	0	0	0	0	0	0	0	0	0	0	0	0	0	0	0	0	0	0	0	0	0	0	0	0	0	0	0	0	0	0	0	0	0	0	0	0	0	0	0	0	0	0	0		Master Protein
B2RPV6	Multimerin-1 OS=Mus musculus OX=10090 GN=Mmrn1 PE=1 SV=2	4220.91	8583.69	8475.78	6255.45	12171.3	5197.16	7277.23	1510.18	0	0	0	0	0	0	0	0	0	2867.61	2321.88	1227.31	1842.14	1208.7	1061.49	1613.38	3351.47	1872.28	1148.09	1250.26	1396.34	1618.35	1895.49	2533.18	3206.12	2458.91	2483.94	1619.29	1401.08	1926.07	1488.72	2467.93	3341.45	2838.64	8124.67	2258.76	1667.99	1352.37		Master Protein
Q9Z2L6	Multiple inositol polyphosphate phosphatase 1 OS=Mus musculus OX=10090 GN=Minpp1 PE=1 SV=3	3019.16	8411.4	4107.5	7709.53	7610.35	9368.87	13987.8	9595.85	6991.32	4962.52	8505.68	7036.55	6632.7	8153.8	7733.97	8711.47	7875.7	7329.97	8134.74	8483.16	7290.15	7649.31	7832.1	5595.68	8181.75	7806.67	8780.5	6460.19	9588.95	4349.19	5677.01	8654.87	7528.26	6912.33	7591.47	7948.34	8638.83	8414.33	9708.17	11539.6	10024.5	9075.73	9903.46	8187.55	7908.91	8678.26		Master Protein
P28665	Murinoglobulin-1 OS=Mus musculus OX=10090 GN=Mug1 PE=1 SV=3	5.14339e+06	7.21939e+06	3.052e+06	4.22122e+06	4.74703e+06	3.69396e+06	6.27084e+06	5.3379e+06	5.26625e+06	6.25995e+06	6.05997e+06	5.40735e+06	5.43581e+06	4.40434e+06	7.74753e+06	5.21174e+06	5.39241e+06	4.11019e+06	5.01987e+06	2.97902e+06	4.58238e+06	6.84565e+06	5.2076e+06	3.82134e+06	4.17107e+06	5.33656e+06	5.2676e+06	8.65763e+06	3.75196e+06	4.42962e+06	3.49746e+06	4.73414e+06	8.19431e+06	4.02239e+06	4.38924e+06	5.39385e+06	5.21031e+06	5.08672e+06	4.80245e+06	3.05306e+06	4.45826e+06	5.54212e+06	4.69355e+06	5.93406e+06	5.2067e+06	5.39746e+06		Master Protein
P28666	Murinoglobulin-2 OS=Mus musculus OX=10090 GN=Mug2 PE=1 SV=2	59879.9	116458	66946	34891.5	43860.7	65906.1	90448.3	59495.9	51632.7	41380.8	81640.7	78384.9	47455.3	51192.6	72027.5	57388.1	53740.5	85541.8	92329.4	39174.3	44178	62461.3	78298.2	24739.9	37129.1	57058.5	54070.1	31501.7	52647.7	53940.7	41384.2	41975.9	25741.5	31747.2	26007.8	59695.7	51432.9	72264.9	86613.4	51204.7	47056.2	65125	59633.4	113502	56102.1	55026.4		Master Protein
P11247	Myeloperoxidase OS=Mus musculus OX=10090 GN=Mpo PE=1 SV=2	0	0	0	0	0	0	0	0	0	0	0	0	0	0	0	0	0	0	0	0	0	0	0	0	0	0	0	0	0	0	0	0	0	0	0	0	0	144.102	0	153.685	118.407	103.653	123.287	131.762	0	131.742		Master Protein
P04247	Myoglobin OS=Mus musculus OX=10090 GN=Mb PE=1 SV=3	0	0	0	0	0	0	0	0	0	0	0	0	0	0	0	0	0	62.7971	1201.37	334.603	92.1702	283.897	156.103	2554.78	314.486	669.568	772.734	0	0	0	0	0	0	0	0	0	0	0	0	0	0	0	0	0	0	0		Master Protein
Q5SX40	Myosin-1 OS=Mus musculus OX=10090 GN=Myh1 PE=1 SV=1	0	0	0	0	0	0	0	0	0	0	139.049	139.132	0	0	161.609	123.951	125.583	0	0	0	0	0	0	0	0	0	0	0	0	0	0	0	0	0	0	0	0	0	0	0	0	0	0	0	0	0		Master Protein
Q61879	Myosin-10 OS=Mus musculus OX=10090 GN=Myh10 PE=1 SV=2	0	0	0	0	0	0	0	0	0	0	0	0	0	0	0	0	0	0	0	0	0	0	0	0	0	0	0	0	0	0	624.278	130.072	0	0	0	170.867	180.26	0	0	0	0	0	0	0	0	0		Master Protein
P26645	Myristoylated alanine-rich C-kinase substrate OS=Mus musculus OX=10090 GN=Marcks PE=1 SV=2	0	0	0	0	0	0	0	0	0	0	0	0	0	0	0	0	0	163.915	0	142.171	0	113.053	111.616	0	162.437	181.264	179.897	0	0	0	0	0	0	0	0	0	0	0	0	0	0	0	0	0	0	0		Master Protein
Q6S5C2	N-acetylglucosamine-1-phosphotransferase subunit gamma OS=Mus musculus OX=10090 GN=Gnptg PE=1 SV=1	3547.15	5880.59	6967.08	7655.34	5678.08	8317.13	6103.72	6239.93	6146.7	2585.79	6104.23	5016.09	5537.02	7304.66	6256.64	6204.63	6182	6511.59	6926.38	7523.33	8176.84	7227.73	7457.31	5544.14	8246.94	6156.04	6230.6	3548.59	8050.74	5577.5	6405.57	4060.07	2969.72	6506.95	4477.01	7447.86	4938.77	0	0	0	0	0	0	0	0	0		Master Protein
Q64323	N-acetylglucosaminyl-phosphatidylinositol biosynthetic protein OS=Mus musculus OX=10090 GN=Piga PE=2 SV=1	3179.39	6303.14	7072.69	4628.9	2836.9	6118.31	4685.8	4266.39	4130.3	3695.01	5793.45	4671.14	3977.22	5121.13	5255.55	3658.44	4738.26	3601.81	4164.06	3896.58	4334.46	4188.77	5068.31	2864.72	4030.79	4197.2	4199.5	3897.87	5597.08	6777.88	4318.67	4249.01	8000.48	7548.05	6025.97	4010.34	4386.36	3450.95	4341.45	3364.39	4761.1	3884.72	3209.86	3474.87	4141.78	4254.92		Master Protein
Q8VCS0	N-acetylmuramoyl-L-alanine amidase OS=Mus musculus OX=10090 GN=Pglyrp2 PE=1 SV=1	66189.7	83454.9	80574	76120.4	85448.5	82501.7	80287.2	76937.5	72783.7	51251.4	77526	62094.5	80894.9	61322.3	82357.3	79169.7	70551.5	78446.6	81302.6	80072.5	64115.9	75167	79473.1	53492.8	62414.1	75145.4	74575.9	82667.1	76991.1	107601	61286.7	75627.9	80709.8	112037	79965.5	78724.9	70996.4	55506.2	99349.9	101567	77677.9	73482.3	114743	78940.5	72119.6	77601.7		Master Protein
P06801	NADP-dependent malic enzyme OS=Mus musculus OX=10090 GN=Me1 PE=1 SV=2	1554.77	1788.29	1724.7	2042.58	1904.34	1390.63	1700.72	1250.84	1904.55	3107.27	3332.54	1165.61	3843.57	1796.37	0	1836.1	1319.28	1058.32	839.076	1708.44	1818.73	1749.95	1633.03	1463.37	1525.45	1362.18	1793.2	0	0	0	0	0	0	0	0	0	0	1045.31	1397.33	1102.78	1781.45	1536.73	1909.37	1738.67	1589.62	1565.76		Master Protein
O09043	Napsin-A OS=Mus musculus OX=10090 GN=Napsa PE=1 SV=1	0	0	0	0	0	0	0	0	0	4576.42	8100.18	9958.21	10726.8	14970.5	10245.7	8981.39	11218.3	7771.19	7574.41	8606.29	12648	7149.38	7753	8045.27	7930.45	10304.4	9895.33	7325.07	13235.7	13083.6	9906.33	15368.8	8240.96	11577.8	12508.4	10176.5	10023.2	5811.36	12426.9	9715.22	12133.9	6305.79	10043.5	7207.41	9804.45	10395.3		Master Protein
Q9JKF6	Nectin-1 OS=Mus musculus OX=10090 GN=Nectin1 PE=1 SV=3	0	0	0	696.962	553.701	0	0	344.898	899.371	0	0	0	0	0	0	0	0	0	0	0	0	0	0	0	0	0	0	0	471.046	759.375	441.32	458.998	753.982	688.087	908.979	740.053	504.216	380.389	1198.6	882.434	933.003	516.818	1360.64	930.942	0	622.135		Master Protein
P97798	Neogenin OS=Mus musculus OX=10090 GN=Neo1 PE=1 SV=1	0	0	0	0	0	0	0	0	0	0	0	0	0	0	0	0	0	166.904	165.418	136.372	53.5325	116.909	0	147.2	98.4172	318.343	117.112	0	0	0	0	0	0	0	0	0	0	0	0	0	0	0	0	0	0	0		Master Protein
P13595	Neural cell adhesion molecule 1 OS=Mus musculus OX=10090 GN=Ncam1 PE=1 SV=3	27016.8	30549.2	46486.1	51173.2	44120.9	44106.6	36351.6	35918	38734.4	23791.4	30890.1	24258.6	38498.6	37978.1	31240.6	38699.9	35952.5	25519.7	25492.6	51833.5	47468.3	29026	29576.3	35860.6	41101.8	37133.8	37518.6	25905.4	31770.8	52778.3	38317.7	41356.6	30916.8	52108.6	41609.7	37931.9	36720.5	26892.2	49058.3	41326.2	50749	27492.2	40096.3	32724.9	36525.8	38126.6		Master Protein
P11627	Neural cell adhesion molecule L1 OS=Mus musculus OX=10090 GN=L1cam PE=1 SV=1	9890.94	14621.9	22490.3	20037.9	18999.5	19818	14571.5	16781	15615.5	0	0	0	0	0	0	0	0	3501.96	3089.48	25790	19921	14556.6	7428.3	17030.5	19698.6	16547.9	15848.7	22258.4	18456.3	27216.7	13207	25055.4	19455.6	29735.6	25461.3	15385.3	17011.3	11623.2	11070.6	14614.3	24340.2	12426.1	12356.7	1279.28	15106.6	17289.9		Master Protein
Q61477	Neuroblastoma suppressor of tumorigenicity 1 OS=Mus musculus OX=10090 GN=Nbl1 PE=1 SV=2	285.233	416.016	470.975	367.683	330.262	283.763	461.672	597.963	0	0	895.86	664.984	287.59	350.005	819.858	581.536	614.39	0	0	0	0	0	0	0	0	0	0	0	0	0	0	0	0	0	0	0	0	0	0	0	0	0	0	0	0	0		Master Protein
Q04690	Neurofibromin OS=Mus musculus OX=10090 GN=Nf1 PE=1 SV=1	0	0	0	0	0	0	0	0	0	0	0	0	0	0	0	0	0	0	0	0	0	0	0	0	0	0	0	387.902	1537.54	1901.8	984.34	586.227	59.6937	754.284	492.667	1191.87	714.031	1336.97	1874.47	1273.37	1263.22	1004.53	1317.81	1514.21	1074.42	831.485		Master Protein
Q01705	Neurogenic locus notch homolog protein 1 OS=Mus musculus OX=10090 GN=Notch1 PE=1 SV=3	0	0	0	0	0	0	0	0	0	0	0	0	0	0	0	0	0	0	0	0	0	0	0	0	0	0	0	0	0	0	0	0	0	0	0	0	0	0	0	0	0	0	0	0	0	0		Master Protein
O35516	Neurogenic locus notch homolog protein 2 OS=Mus musculus OX=10090 GN=Notch2 PE=1 SV=2	0	0	0	0	0	0	0	0	0	0	0	0	0	0	0	0	0	401.191	288.821	149.266	265.634	182.518	215.516	0	165.196	139.935	188.822	0	0	0	0	0	0	0	0	0	0	0	0	0	0	0	0	0	0	0		Master Protein
Q61982	Neurogenic locus notch homolog protein 3 OS=Mus musculus OX=10090 GN=Notch3 PE=1 SV=1	0	0	0	0	0	0	0	0	0	0	0	0	0	0	0	0	0	2067.29	3634.75	1461.43	1894.07	2624.66	2927.36	946.97	2372.16	1394.17	2190.21	2811.06	1329.98	4100.44	801.961	1105.85	794.158	847.334	709.41	1610.33	1974.05	1445.66	2271.34	2049.3	1704.65	1981.57	1468.47	3471.16	1763.57	1820.82		Master Protein
Q810U4	Neuronal cell adhesion molecule OS=Mus musculus OX=10090 GN=Nrcam PE=1 SV=2	0	0	0	0	0	0	0	0	0	0	0	0	0	0	0	0	0	506.823	644.748	1015.68	614.958	629.8	434.7	587.245	896.762	693.979	623.218	396.349	683.645	988.623	155.096	1023.16	615.323	1090.95	408.392	696.74	620.458	519.986	561.712	0	760.498	971.091	845.886	679.472	764.959	552.238		Master Protein
P97333	Neuropilin-1 OS=Mus musculus OX=10090 GN=Nrp1 PE=1 SV=2	0	0	0	0	0	0	0	0	0	0	0	0	0	0	0	0	0	2468.63	2281.35	1493.57	2714.93	1886.48	0	389.003	2175.11	1147.26	1087.84	1473.19	1580.02	817.716	856.39	1101.15	816.04	504.87	1027.34	1059.73	1175.37	622.999	833.56	1244.95	769.504	0	1197.43	789.002	1262.67	972.432		Master Protein
Q8BHN3	Neutral alpha-glucosidase AB OS=Mus musculus OX=10090 GN=Ganab PE=1 SV=1	773.091	0	955.229	1218.34	1236.1	935.177	967.867	829.537	813.74	512.051	674.992	776.323	701.443	1094	728.442	697.02	946.257	0	0	0	0	0	0	0	0	0	0	0	686.716	960.161	1510.26	1401	748.856	562.405	1005.76	978.139	665.138	1865.48	967.332	944.521	1053.61	1188.35	1083.34	817.373	760.22	883.057		Master Protein
Q9JHE3	Neutral ceramidase OS=Mus musculus OX=10090 GN=Asah2 PE=1 SV=1	0	0	0	0	0	0	0	0	0	0	0	0	0	0	0	0	0	0	0	202.276	0	0	0	130.502	0	0	128.198	0	0	0	0	0	0	0	0	0	0	0	0	0	0	0	0	0	0	0		Master Protein
P11672	Neutrophil gelatinase-associated lipocalin OS=Mus musculus OX=10090 GN=Lcn2 PE=1 SV=1	0	0	0	0	0	0	0	0	0	0	0	0	0	0	0	0	0	0	0	0	0	0	0	0	0	0	0	189.931	335.852	341.816	573.71	511.429	219.526	432.683	801.197	282.954	537.761	0	0	0	0	0	0	0	0	0		Master Protein
O08692	Neutrophilic granule protein OS=Mus musculus OX=10090 GN=Ngp PE=1 SV=1	0	0	0	0	0	0	0	0	0	152.615	212.322	204.158	0	224.262	186.274	161.22	144.478	0	0	0	0	0	0	0	0	0	0	0	0	0	0	0	0	0	0	0	0	0	0	0	0	0	0	0	0	0		Master Protein
Q8C165	N-fatty-acyl-amino acid synthase/hydrolase PM20D1 OS=Mus musculus OX=10090 GN=Pm20d1 PE=1 SV=1	0	0	0	0	0	0	0	0	0	518.419	349.932	1050.66	1114.57	1461.16	650.445	757.054	786.904	0	0	0	0	0	0	0	0	0	0	0	0	0	0	0	0	0	0	0	0	0	0	0	0	0	0	0	0	0		Master Protein
P10493	Nidogen-1 OS=Mus musculus OX=10090 GN=Nid1 PE=1 SV=2	0	0	0	0	0	0	0	0	0	0	0	150.25	185.274	166.406	0	74.4768	60.9121	0	0	0	0	0	0	0	0	0	0	0	0	0	0	0	0	0	0	0	0	0	0	0	0	0	0	0	0	0		Master Protein
O88998	Noelin OS=Mus musculus OX=10090 GN=Olfm1 PE=1 SV=1	0	4536.17	9311.26	7270.65	8250.95	1211.96	5906.76	4790.03	6838.02	1963.54	2632.28	2159	5032.84	3400.49	3272.4	5870.78	5757.27	5389.54	5191.79	7490.17	6757.97	7063.77	6325.59	6889.46	8697.06	6131.43	5496.62	4145.43	6680.99	7973.97	4792.84	6204.65	4992.02	7476.83	6263.54	5452.16	6175.89	2555.47	14429.5	4351.04	11061.4	5313.48	10789.2	4192.59	7479.32	4148.73		Master Protein
Q02819	Nucleobindin-1 OS=Mus musculus OX=10090 GN=Nucb1 PE=1 SV=2	2881.89	3407.44	3836.79	2475.67	3574.65	2964.85	3175.11	3314.36	4272.06	2235.46	4939.44	2627.97	3106.74	5779.29	5712.88	2966.3	4620.12	6933.14	3658.33	4451.95	4405.42	4401.55	3299.54	2588.35	4594.03	5712.44	1873.99	2609.22	5686.18	4466.4	2184.46	2876	3519.81	5833.28	2403.14	3408.16	4178.26	4110.78	5467.83	5151.6	6319.87	4561.42	3456.1	4681.06	4076.91	3509.51		Master Protein
P15532	Nucleoside diphosphate kinase A OS=Mus musculus OX=10090 GN=Nme1 PE=1 SV=1	16323.6	4504.72	7077.06	8679.87	5326.42	6099.81	4451.72	4057.17	5318.47	11383.9	2678.11	1067.9	3083.74	4085.25	1937.46	4838.45	4537.19	0	0	0	0	0	0	0	0	0	0	3515.12	2469.13	4750.89	25815	5446.24	4104.88	1816.93	5342.54	4276.14	5099.5	0	0	0	0	0	0	0	0	0		Master Protein
Q01768	Nucleoside diphosphate kinase B OS=Mus musculus OX=10090 GN=Nme2 PE=1 SV=1	29625.9	7784.32	17981.5	10454.7	9859.32	13066.1	14951.6	15482.7	14093.6	24231.1	7810.16	7336.22	7088.05	13489.5	9881.2	15839.9	13736.5	8014.55	15176.6	11520.8	9664.93	10796	7190.78	41118.5	13058.9	15415.2	14161.2	9406.81	10016.8	14147.1	34326	10288	19047.6	12473.1	16100.3	15002	14574.4	25052.9	10039.9	13308.8	9156.45	21797.5	14541.5	15398.9	14697.1	14879.3		Master Protein
Q9D3H2	Odorant-binding protein 1a OS=Mus musculus OX=10090 GN=Obp1a PE=1 SV=2	15024.2	1939.94	30295.6	2477.33	1927.93	4161.03	21071.9	6463.81	5290.61	13455.7	1400.96	353	0	3521.02	5553.89	5409.34	6345.08	1692.82	18688.4	7284.71	595.051	3067.53	2190.43	21615.8	2269.09	4663.49	7090.93	1096.79	925.427	4874.9	20081.3	5867.73	1175.24	1478.93	3363.6	4818.76	6935.66	13167.8	545.135	535.657	1705.97	7986.07	1745.06	2677.88	5931.61	5822.8		Master Protein
A2AEP0	Odorant-binding protein 1b OS=Mus musculus OX=10090 GN=Obp1b PE=1 SV=1	1650.64	1247.74	8836.2	2910.18	1501.69	527.119	1005.15	1363.57	2149.41	0	0	0	0	0	0	0	0	0	8304.82	4803.27	11026.1	2882.32	2291.21	14708.5	1495.78	1328.48	2184.5	287.664	1496.05	1069.42	6699.21	3980.36	1052.94	1497.82	1665.76	1412.75	2100.23	0	0	0	0	0	0	0	0	0		Master Protein
P10923	Osteopontin OS=Mus musculus OX=10090 GN=Spp1 PE=1 SV=1	0	0	0	0	0	0	0	0	0	0	0	0	0	0	0	0	0	857.045	749.363	725.777	451.087	731.615	615.384	604.724	822.625	613.819	511.761	543.103	1046.17	740.437	538.443	900.445	461.933	784.551	565.366	656.391	469.189	0	0	0	0	0	0	0	0	0		Master Protein
Q8QZR4	Out at first protein homolog OS=Mus musculus OX=10090 GN=Oaf PE=2 SV=1	651.544	881.256	426.649	785.044	300.628	1002.59	450.321	904.42	432.022	0	0	0	0	0	0	0	0	335.594	893.701	220.163	215.483	615.891	426.903	175.891	451.953	668.221	0	0	0	0	0	0	0	0	0	0	0	0	0	0	0	0	0	0	0	0		Master Protein
P00688	Pancreatic alpha-amylase OS=Mus musculus OX=10090 GN=Amy2 PE=1 SV=2	0	0	0	0	0	0	0	0	0	959.888	1674.46	2747.81	4585.12	1209.46	1082.29	3853.75	2067.33	1332.76	5170.19	2214.02	1679.82	1743.67	1571.04	1645.64	2375.19	3022.61	2898.47	4945.46	2596.34	3310.84	2737.78	4405.87	4803.31	9458.92	12215.5	3122.22	2798.85	1831.41	2738.89	4131.76	4919.21	2359.42	2372.34	1888.11	3098.53	2822.54		Master Protein
Q9D733	Pancreatic secretory granule membrane major glycoprotein GP2 OS=Mus musculus OX=10090 GN=Gp2 PE=1 SV=3	0	0	0	0	0	0	0	0	0	0	0	0	0	0	0	0	0	0	0	0	0	0	0	0	0	0	0	0	0	0	0	0	0	0	0	0	0	153.002	193.97	215.713	358.156	137.823	110.934	162.215	145.525	0		Master Protein
Q9Z0K8	Pantetheinase OS=Mus musculus OX=10090 GN=Vnn1 PE=1 SV=3	1652.76	1181.74	0	2159.9	2330.9	2883.58	1699.38	2164.8	1232.48	0	0	0	0	0	0	0	0	1187.4	941.808	902.052	1310.89	1275.31	1629.14	2106.38	3343.03	2036.39	1360.89	1393.69	3850.5	1341	1917.16	1974.61	1059.22	1733.88	2537.72	1572.09	1825.19	554.525	2463.47	1505.78	2492.99	944.283	1932.6	788.578	1431.75	1965.53		Master Protein
P32848	Parvalbumin alpha OS=Mus musculus OX=10090 GN=Pvalb PE=1 SV=3	41767.3	11864.2	4832.08	30275.1	4402.46	7139.33	4156.75	15851.6	19649.9	49957.8	5822.31	156.475	1421.92	3269.78	3285.03	16369.2	19132.3	1854.46	140816	3493.86	2760.55	7280.29	1065.98	30296.9	6501.1	17066	18435.4	3144.99	2261.62	10525.4	46535.2	1700.91	22627.3	4536.89	2509.6	18509.4	16992	46934.6	1333.16	1246.12	559.497	12692	2294.35	6324.59	18784.1	16717.4		Master Protein
Q9ET66	Peptidase inhibitor 16 OS=Mus musculus OX=10090 GN=Pi16 PE=1 SV=2	58642.8	67358.4	119102	93887.6	92421.1	100814	79063.6	86414.5	96049.3	54714.4	68405.5	51897.9	100136	123478	61971.9	90660.7	91803.1	61511.9	60334.5	111855	119146	63201.6	66008.8	128902	106060	88554.6	93909.1	74141.2	123376	115858	94013.8	129294	85816	128405	126562	91583.7	90880.1	61230.7	106327	111246	131455	65534.7	158800	86738.6	94568.3	87895.5		Master Protein
P97467	Peptidyl-glycine alpha-amidating monooxygenase OS=Mus musculus OX=10090 GN=Pam PE=1 SV=2	0	0	0	0	0	0	0	0	0	0	0	0	0	0	0	0	0	0	0	0	0	0	0	0	0	0	0	277.849	220.838	220.851	231.515	246.716	180.085	307.438	320.019	123.608	251.458	0	0	0	0	0	0	0	0	0		Master Protein
P17742	Peptidyl-prolyl cis-trans isomerase A OS=Mus musculus OX=10090 GN=Ppia PE=1 SV=2	58315.5	14803.3	21541.8	13287.9	8213.98	18035.9	18198.1	14982.7	17316.9	40387.1	8402.97	2179.89	10236.7	9751.12	7600.73	15147	17152.6	4045.08	11771.3	11860.6	7810.13	11688.5	4763.55	64554.1	16246.5	15757.4	16542.2	4571.85	3345.37	12914	50628.8	9886.84	15896.1	8125.62	18073.4	16658.3	15641.4	31766	8009.93	5567.99	5956.9	33072.8	15679.5	18046.1	15452.6	16847		Master Protein
P30412	Peptidyl-prolyl cis-trans isomerase C OS=Mus musculus OX=10090 GN=Ppic PE=1 SV=1	1940.1	2756.05	0	1363.3	0	1360.9	2699.39	1425.56	2224.61	1485.54	1929.13	1122.31	1171.05	1615.71	2678.41	2010.62	1639.55	0	0	0	0	0	0	0	0	0	0	2368.22	2229.37	1770.22	1117.66	1528.52	3538.59	3042.97	1928.45	2128.58	1521.59	0	888.218	1111.89	1367.68	655.899	1305.41	978.352	1608.26	2041.92		Master Protein
Q62009	Periostin OS=Mus musculus OX=10090 GN=Postn PE=1 SV=2	21106.6	25950.5	39793.9	34544.5	38620.2	31841.3	32955.7	30319	33559.8	17517.4	23987	20634.3	36779.3	34093.4	25269.9	30647.4	33231.4	25032.3	26458.7	44010.4	40606.9	32235.1	31197.5	30115	36756.7	35133.3	28745.5	27287.8	44678	35049.2	32904.5	42772.7	28275.3	41425.1	33991.7	32872	31006.8	25403.6	41179.5	29947.5	45276	25227	49739.9	32253.2	30012.1	33866.7		Master Protein
P35700	Peroxiredoxin-1 OS=Mus musculus OX=10090 GN=Prdx1 PE=1 SV=1	27116.4	6673.6	8726.26	6651.1	6502.63	8235.92	7869.25	10348.8	9749.99	28802.7	4351.27	878.979	7197.52	8965.34	3687.15	10333.4	9765.45	2905.29	7560.1	11255.5	7147.97	5651.5	3248.37	43914.4	9576.3	9435.69	10663.1	8112.07	2619.75	7165.36	37805.4	8451.43	21826.8	0	14178	8650.5	11448.3	14445.2	4093.52	2740.05	3523.35	16520.9	6205.11	6733.72	10849.3	9249.56		Master Protein
Q61171	Peroxiredoxin-2 OS=Mus musculus OX=10090 GN=Prdx2 PE=1 SV=3	126476	32252	46989.5	68021.4	34969.9	47250.2	35671.7	39214.4	49871.7	122885	15799.7	7615.65	45964.2	32701.4	11426.3	41487.6	47598.5	10997.1	20181.1	57405	49893.4	33200.3	6692.83	244628	39221.6	40696.9	48389.2	25954.8	6888.81	38159.7	155602	43370.6	30421.4	17651.1	61680	43240.1	45846	100537	10657.8	21798.3	13334.2	78802	34197.6	41751.5	39732.8	49353.2		Master Protein
P99029	Peroxiredoxin-5. mitochondrial OS=Mus musculus OX=10090 GN=Prdx5 PE=1 SV=2	0	0	0	0	0	0	0	0	0	0	0	0	0	0	0	0	0	0	0	0	0	0	0	0	0	0	0	0	78.7571	0	576.96	126.937	360.401	191.531	107.312	189.969	257.459	0	0	0	0	0	0	0	0	0		Master Protein
O08709	Peroxiredoxin-6 OS=Mus musculus OX=10090 GN=Prdx6 PE=1 SV=3	0	0	0	0	0	0	0	0	0	0	0	0	0	0	0	0	0	0	0	0	0	0	0	2476.14	0	0	376.718	0	0	460.607	1114.55	287.184	0	195.268	548.007	0	376.718	476.001	334.59	303.734	0	292.139	209.398	266.167	411.517	341.918		Master Protein
P16301	Phosphatidylcholine-sterol acyltransferase OS=Mus musculus OX=10090 GN=Lcat PE=1 SV=2	101207	135621	201429	122886	132624	148921	123651	133991	128558	71949.9	128162	128789	135839	135631	122473	135199	127350	132349	127083	195044	152466	111825	132899	98973.7	135779	139050	123499	102783	155261	171376	105651	158308	94562.9	208538	132868	136404	126146	97643.2	157716	141461	138379	108931	139430	120543	134155	128394		Master Protein
P70296	Phosphatidylethanolamine-binding protein 1 OS=Mus musculus OX=10090 GN=Pebp1 PE=1 SV=3	0	0	0	0	0	0	0	0	0	0	0	0	0	0	0	0	0	0	0	0	0	0	0	0	0	0	0	0	0	0	0	0	0	0	0	0	0	0	0	0	0	0	0	0	0	0		Master Protein
O70362	Phosphatidylinositol-glycan-specific phospholipase D OS=Mus musculus OX=10090 GN=Gpld1 PE=1 SV=1	332734	376435	263687	386092	406454	339631	369151	351085	315096	236892	361673	340329	435766	352509	366485	332176	334005	338724	325469	254007	417384	348304	348809	332539	374403	330478	335703	355442	308489	309952	282224	369535	407220	322300	372714	341361	324821	307246	391411	363297	363959	339741	309187	281153	332490	333692		Master Protein
P09411	Phosphoglycerate kinase 1 OS=Mus musculus OX=10090 GN=Pgk1 PE=1 SV=4	0	0	0	0	0	0	0	0	0	3596.97	3093.15	2117.62	2311.47	2287.96	2849.01	2574.62	2932.98	1380.73	2619.3	4324.06	3704.41	1897.99	0	6672.07	2305.05	0	2753.8	0	0	0	0	0	0	0	0	0	0	0	0	0	0	0	0	0	0	0		Master Protein
Q9DBJ1	Phosphoglycerate mutase 1 OS=Mus musculus OX=10090 GN=Pgam1 PE=1 SV=3	470.63	392.488	0	557.018	218.986	0	442.452	320.01	212.942	497.845	0	0	128.854	131.577	313.628	399.267	133.685	0	0	0	0	0	0	0	0	0	0	0	0	0	0	0	0	0	0	0	0	0	0	0	0	0	0	0	0	0		Master Protein
O70250	Phosphoglycerate mutase 2 OS=Mus musculus OX=10090 GN=Pgam2 PE=1 SV=3	0	0	0	0	0	0	0	0	0	4261.26	1163.85	285.289	0	1624.45	6.19806	2408.22	2528.69	0	9956.86	0	0	0	0	2394.92	0	2364.77	2572.14	2111.82	1685.68	3686.91	4984.42	1718.09	3825.24	1832.52	1476.89	2436.13	2500.78	0	0	0	0	0	0	0	0	0		Master Protein
P55065	Phospholipid transfer protein OS=Mus musculus OX=10090 GN=Pltp PE=1 SV=1	40654.4	47702.8	61041	57201.4	65026	62972.7	49311.9	58301.6	58175.4	32085.2	57364.8	51072.8	54914.2	59503.7	58116.7	55691.6	60785.4	70673.7	60232.3	53247.2	55913.9	51886.2	67542	50066.5	53827.4	58339	58138	44730.4	59757.8	50559.6	46585.8	70028.2	39987.1	53982	49845.8	60134.7	56342.4	41752	60809.4	53153.2	69187.8	48357.9	49972.3	50974.5	58757.5	57719.6		Master Protein
P97298	Pigment epithelium-derived factor OS=Mus musculus OX=10090 GN=Serpinf1 PE=1 SV=2	134454	195232	140798	148002	153317	184721	184595	157510	150959	125318	159361	147983	144708	182754	171123	156691	151778	163848	163716	126058	128074	173183	152064	117131	156978	155925	152544	193448	178551	141643	138462	166099	177091	162105	184304	157418	151051	122017	161020	166244	181211	141515	163513	162351	159337	149132		Master Protein
P26262	Plasma kallikrein OS=Mus musculus OX=10090 GN=Klkb1 PE=1 SV=2	931425	1.32989e+06	1.0848e+06	1.17561e+06	1.03394e+06	1.10267e+06	1.18785e+06	1.01641e+06	963465	857833	1.28745e+06	1.00105e+06	1.02942e+06	1.01556e+06	1.17474e+06	991842	988035	894344	1.01782e+06	1.18333e+06	1.11983e+06	1.09219e+06	1.09725e+06	885157	1.08056e+06	1.01008e+06	969793	1.24102e+06	1.22309e+06	1.08689e+06	841523	1.12386e+06	1.41545e+06	1.2802e+06	1.19965e+06	1.00237e+06	977506	925498	1.13576e+06	969830	1.21768e+06	1.02233e+06	975791	1.02481e+06	1.00669e+06	973191		Master Protein
P97290	Plasma protease C1 inhibitor OS=Mus musculus OX=10090 GN=Serping1 PE=1 SV=3	636017	788228	888897	937654	986985	806241	861749	869173	851156	644704	889248	991502	885160	926280	1.01463e+06	870102	850226	987006	796582	861498	1.177e+06	795743	971198	666329	757898	865086	855243	791752	870382	940313	819893	876736	764911	928553	867825	896067	824261	677508	812534	954718	941593	797379	623970	672281	873634	846695		Master Protein
P12388	Plasminogen activator inhibitor 2. macrophage OS=Mus musculus OX=10090 GN=Serpinb2 PE=1 SV=1	390.062	187.874	343.257	255.227	140.774	198.048	226.54	181.837	189.444	0	0	0	0	0	0	0	0	0	0	0	0	0	0	0	0	0	0	0	0	0	0	0	0	0	0	0	0	0	0	0	0	0	0	0	0	0		Master Protein
P20918	Plasminogen OS=Mus musculus OX=10090 GN=Plg PE=1 SV=3	2.30884e+06	3.00896e+06	2.91085e+06	3.28028e+06	3.23505e+06	2.80065e+06	2.90332e+06	2.70801e+06	2.65966e+06	2.41186e+06	2.91354e+06	2.98517e+06	3.1955e+06	2.91405e+06	2.92479e+06	2.73085e+06	2.63682e+06	2.50467e+06	2.59122e+06	2.77252e+06	2.96646e+06	2.64891e+06	2.6852e+06	2.40494e+06	2.92047e+06	2.65951e+06	2.70817e+06	2.80905e+06	2.77577e+06	2.69386e+06	2.26894e+06	2.69309e+06	3.0721e+06	2.83966e+06	3.12987e+06	2.67222e+06	2.69545e+06	2.01573e+06	2.88467e+06	2.6206e+06	2.85376e+06	2.12922e+06	2.70914e+06	2.44345e+06	2.67051e+06	2.69717e+06		Master Protein
Q61233	Plastin-2 OS=Mus musculus OX=10090 GN=Lcp1 PE=1 SV=4	15182.7	11355.2	20274.3	19984.8	16180.3	13651.3	11861.6	17211.8	14887.3	9521.29	12409.3	13077.7	13761.1	14648.9	13733.5	15637.8	16461.3	13765.7	12619.5	16549.8	16337.2	9127.01	12320.8	14569.5	13107.8	15570.6	16528.5	6211.2	14766.8	18974.6	18338.3	13081.3	15183.4	17910.1	12314.8	18621.9	13477.2	14121.3	17865.1	30056.7	22707.7	12504.9	16268.3	13961.9	15605.9	16493.2		Master Protein
Q08481	Platelet endothelial cell adhesion molecule OS=Mus musculus OX=10090 GN=Pecam1 PE=1 SV=1	0	0	0	2057.52	2386.79	3212.66	1194.98	1080.61	2396.49	0	1118.11	1331.74	1671.51	1182.34	1234.36	2002.12	1474.98	666.688	995.999	1952.85	1988.43	1330.15	1111	1711.27	1710.99	1911.38	1565.72	2970.5	2516.66	2972.28	1573.43	2896.55	2435.42	3984.28	4907.38	1640.09	1837.01	1115.39	1507.13	2497.94	1970.45	0	1601.09	1434.76	1255.81	2221.29		Master Protein
Q9Z126	Platelet factor 4 OS=Mus musculus OX=10090 GN=Pf4 PE=1 SV=1	1.28346e+06	1.05677e+06	578397	1.0419e+06	389601	896185	1.02386e+06	539612	473892	444346	809087	1076.26	185876	740009	873014	530819	482685	299472	615378	226386	570503	530184	415437	559925	652121	520594	492910	192555	228178	384076	532978	593023	583798	508235	564006	518818	494686	432132	141548	229071	644173	474989	185983	505435	531634	481871		Master Protein
O35930	Platelet glycoprotein Ib alpha chain OS=Mus musculus OX=10090 GN=Gp1ba PE=1 SV=2	73494.6	98526.5	84906.8	108625	75584.1	84236.3	108062	81203.4	79186.1	63156.9	100592	53680.7	60082.4	87191.5	102059	81304.4	79085.1	67993.7	70157.4	78455.7	98960.4	94152.2	71870.9	79177.5	84488.9	78645.9	81743.6	53693.2	54901.3	71940.8	60238.1	101418	79723.9	87334.7	81794.8	82305.7	78083.8	72662.6	63395.3	54937.6	107518	76565.7	57617	73716.1	80877.3	79512.2		Master Protein
O08742	Platelet glycoprotein V OS=Mus musculus OX=10090 GN=Gp5 PE=1 SV=1	60620.3	66415.7	61460.6	57585	30677.9	64269	75946	49772	45084.9	37271.8	79972	3147.84	16446.6	68340.9	76040.1	46050.5	48806.4	28271.1	63340.6	25144.8	55493.9	67514	36742.2	48979	69520.5	48478.9	46377.9	11475.1	21888.8	50953.7	52399.4	46971.2	36888.4	57699	33334.5	48307	46549.9	51666	14317.5	24719.7	62301.1	57553.9	23740.7	55944.2	49537.8	45319.1		Master Protein
Q60963	Platelet-activating factor acetylhydrolase OS=Mus musculus OX=10090 GN=Pla2g7 PE=2 SV=2	36383.9	44027.9	49951.8	37997.3	56393.2	45867.3	43930.9	46275.8	43057.8	28168.1	34649.9	41115.5	49303.4	45730.4	33736.1	44637.8	44695.7	47852.3	42486.3	49966.4	38287.8	44516.3	39774.3	28589.1	45892.5	41844.1	47489.5	33707	40456.6	72196.1	28797.5	50475.6	31457.6	54839.7	39570.9	47699.6	41633.9	38622.7	67918.1	42424.5	53166.9	38367.2	39304.1	42450.5	47704.7	41628.9		Master Protein
P26618	Platelet-derived growth factor receptor alpha OS=Mus musculus OX=10090 GN=Pdgfra PE=1 SV=3	2734.71	3102.2	3809.54	3614.13	4783.22	3458.61	4231.62	3266.1	4030.95	2112.6	2755.93	2097.08	3302.26	3093.46	2053.48	3787.01	3510.04	3261.48	2715.91	3959.27	2625.97	3315.79	2622.13	3415.36	3441.24	3433.47	3863.58	2669.77	3161.71	5981.94	3220.66	5013.52	4336.58	8315.86	5514.56	3196.12	4100.93	3974.72	5317.21	4224.56	4855.69	2199.37	5439.8	5174.64	3863.53	3433.52		Master Protein
Q9DC11	Plexin domain-containing protein 2 OS=Mus musculus OX=10090 GN=Plxdc2 PE=1 SV=1	0	0	1080.65	1236.51	0	0	0	768.573	0	629.145	1262.68	1275.98	1995.18	1846.31	1121.82	766.312	770.834	0	0	1125.1	0	681.195	1162.62	0	0	560.563	976.583	713.764	228.166	573.642	159.737	472.618	172.656	817.507	734.782	495.304	1041.84	0	0	0	0	0	0	0	0	0		Master Protein
O70570	Polymeric immunoglobulin receptor OS=Mus musculus OX=10090 GN=Pigr PE=1 SV=1	2358.25	922.769	7241.28	3779.67	3854.09	3571.69	1261.82	3554.67	3003.78	0	0	0	0	0	0	0	0	924.192	2053.64	10279.8	6553.84	898.854	719.027	1161.26	5279.75	2434.86	4123.58	0	4629.54	8278.73	3954.88	4594.26	878.202	8627.33	3591.21	3209.99	3348.46	3148.63	2769.55	4267.17	2613.68	2743.95	4391.4	1394.63	3175.7	3382.75		Master Protein
Q6PB93	Polypeptide N-acetylgalactosaminyltransferase 2 OS=Mus musculus OX=10090 GN=Galnt2 PE=1 SV=1	0	0	0	0	0	0	0	0	0	0	164.161	0	0	213.273	117.563	159.069	132.143	0	0	0	0	0	0	0	0	0	0	0	0	0	0	0	0	0	0	0	0	0	0	0	0	0	0	0	0	0		Master Protein
Q61838	Pregnancy zone protein OS=Mus musculus OX=10090 GN=Pzp PE=1 SV=3	2.91525e+07	3.35052e+07	4.16458e+07	3.46168e+07	3.12866e+07	3.32193e+07	3.25045e+07	3.19803e+07	3.29652e+07	2.83088e+07	3.70627e+07	3.30866e+07	3.19738e+07	3.44292e+07	3.48542e+07	3.20774e+07	3.28682e+07	2.89826e+07	3.00965e+07	3.98185e+07	3.62101e+07	2.93618e+07	3.39839e+07	2.49447e+07	3.17512e+07	3.19832e+07	3.29623e+07	2.98439e+07	3.33505e+07	3.41069e+07	3.04781e+07	3.44211e+07	3.25662e+07	3.85618e+07	3.35093e+07	3.16922e+07	3.32533e+07	2.8428e+07	3.42539e+07	3.0812e+07	3.70255e+07	3.0947e+07	2.91405e+07	2.9348e+07	3.23848e+07	3.25608e+07		Master Protein
Q9CQF9	Prenylcysteine oxidase OS=Mus musculus OX=10090 GN=Pcyox1 PE=1 SV=1	3504.83	3942.43	4006.88	5017.32	5193.13	4913.7	3846.69	4473.38	4046.56	3345.94	4212.34	3787.33	3056.69	5838.03	3999.02	3968.67	4551.26	4287.51	5161.44	2990.76	5743.35	3501.97	4036.4	4138.91	3544.83	3325.32	5194.62	3024.51	3976.93	3233	4454.23	4781.02	3092.44	3619.26	4419.86	4151.49	4368.45	3682.22	5056.09	5526.74	6699.45	2960.4	5506.24	3782.52	3957.55	4562.38		Master Protein
Q3U186	Probable arginine--tRNA ligase. mitochondrial OS=Mus musculus OX=10090 GN=Rars2 PE=1 SV=1	5315.03	4612.04	7180	8379.86	14498.8	7888.97	7749.66	12922.7	11020.5	6722.92	7156.17	16641.4	13061.4	16854.7	11458.7	12164.5	11778.8	0	0	0	0	0	0	0	0	0	0	16921.4	19202.9	20283.8	13082.7	22794.4	17793.1	26338.8	23075.4	13257.4	10685.9	0	0	0	0	0	0	0	0	0		Master Protein
Q61398	Procollagen C-endopeptidase enhancer 1 OS=Mus musculus OX=10090 GN=Pcolce PE=1 SV=2	0	1482.06	0	420.289	684.774	0	1185.79	0	1189.59	1237.64	2235.72	1679.71	2281.8	1822.88	1379.64	1267.91	1111.26	826.79	1031.35	1496.58	1333.5	1178.8	709.25	1100.62	1277.36	847.161	1532.01	993.26	2046.11	1263.15	1200.89	1532.69	213.177	1803.39	1793.76	1225.72	1153.46	989.162	302.161	447.78	875.625	971.745	753.8	674.96	715.544	1663.63		Master Protein
Q9R0E2	Procollagen-lysine.2-oxoglutarate 5-dioxygenase 1 OS=Mus musculus OX=10090 GN=Plod1 PE=1 SV=1	0	0	0	0	0	0	0	0	0	0	0	0	0	0	0	0	0	0	0	0	0	0	0	0	0	0	0	0	0	0	0	0	0	0	0	0	0	0	0	0	0	0	0	0	0	0		Master Protein
P62962	Profilin-1 OS=Mus musculus OX=10090 GN=Pfn1 PE=1 SV=2	26695.4	4715.52	6466.61	6660.99	3204.98	4756.98	8770.32	9874.54	13035.8	27819.9	4906.75	2533.53	4402.94	6572.58	5630.28	12064.2	10846.1	2568.76	6980.59	8267.36	6335.34	7818.79	5080.67	43426.9	12319.9	11751.5	11158.8	894.012	3432.9	5307.27	33792	6468.13	6873.14	5832.64	8202.22	9823.16	13087.1	15440.3	0	0	4592.78	13335.5	6173.08	5712.87	0	11455.1		Master Protein
P28798	Progranulin OS=Mus musculus OX=10090 GN=Grn PE=1 SV=2	8213.15	15993.5	13526.2	17760.7	18921.7	11561.4	13139.3	19714	19065.9	13874.3	22690.9	24468.5	18883.5	26539.4	32914	20058.7	18721.2	26321.2	19112.5	21666.4	32281.4	17930.7	29581.2	11617.7	19102.7	19749	19031	11626	24082	18235.2	11330.5	20526.1	16066.6	23462.8	16871	20973	17806.9	10518.6	19689.6	18666.4	23475.4	17906.3	26305	16782.2	20702.6	18077.3		Master Protein
Q91ZX7	Prolow-density lipoprotein receptor-related protein 1 OS=Mus musculus OX=10090 GN=Lrp1 PE=1 SV=1	9574.24	12275.1	14691	11085.4	11656.8	11199.1	12614.6	13296.9	11547.5	7824.24	14089.4	13574.5	15012.3	13325.2	12066.8	12325.8	12518.6	14398	12758	16882	14175.8	11342.1	10902.8	9982.77	12647.8	11388.5	13455.9	16268.9	13931.5	15464.6	11395.1	15913.6	13271.6	14903.5	13047.7	12737.7	12106.7	12689	14335.4	13354.9	15133.9	12166.4	13240.5	18966.4	12756.2	12088.2		Master Protein
P97321	Prolyl endopeptidase FAP OS=Mus musculus OX=10090 GN=Fap PE=1 SV=1	0	0	5950.6	7033.6	5457.95	7366.84	1307.31	4561.41	8709.6	3463.62	5131.72	3596.8	8169.35	6380.37	5421.4	6772.57	6498.43	3128.97	3584.92	7726.6	9378.37	5382.61	3211.04	4828.75	6452.03	6339.62	6931.39	6862.09	6560.68	11325.2	7067.91	7171.79	8008.48	10349.1	8165.79	6233.07	7037.93	3114.32	12578.3	4190.46	9105.84	4459.9	8070.86	5135.68	7475.4	5795.6		Master Protein
P11680	Properdin OS=Mus musculus OX=10090 GN=Cfp PE=2 SV=2	408089	569740	902046	1.05888e+06	866280	910276	435306	834800	797565	407506	710572	537055	709829	767571	694924	826354	806011	656470	597312	1.03809e+06	699916	618317	807295	691335	1.1048e+06	827721	804644	515202	961666	1.17448e+06	540998	733314	395159	1.13999e+06	753171	831929	800435	481889	1.52357e+06	1.13513e+06	1.46541e+06	612851	1.16398e+06	534355	810000	822365		Master Protein
Q80W65	Proprotein convertase subtilisin/kexin type 9 OS=Mus musculus OX=10090 GN=Pcsk9 PE=1 SV=2	0	0	0	0	0	0	0	0	0	0	0	0	0	0	0	0	0	1032.67	910.492	1854.54	3744	924.416	1421.67	999.932	1552.17	1183.94	1377	727.568	1598.38	766.924	1973.72	2767.64	1164.77	2139.71	1912.48	1277.15	1283.79	0	0	0	0	0	0	0	0	0		Master Protein
Q61207	Prosaposin OS=Mus musculus OX=10090 GN=Psap PE=1 SV=2	56300.7	58552.7	64700.3	64169	78171.6	63417.9	60457.7	67654.5	69342.5	40594.9	68362.4	68875.7	84602	82528.8	79292.5	72128.1	64868.9	81623.7	72997.3	49684.6	86107.1	61617.6	71976.4	51866.6	63889.9	70973.5	66023.5	58796.5	95206	68563.4	60570	92166.3	69729.8	74140.8	74005.6	70354.7	66642.3	51957.7	86166.1	78333.1	77501.2	54850.5	77102.4	70807.7	70553.7	66443.3		Master Protein
Q9R0Q7	Prostaglandin E synthase 3 OS=Mus musculus OX=10090 GN=Ptges3 PE=1 SV=1	4908.01	1709.05	1962.91	2604.58	3409.46	2932.6	2704.33	3779.04	3979.94	0	0	0	0	0	0	0	0	0	1148.19	2684.77	1726.28	2520.55	870.611	17351.6	4295.2	3414.52	4344.46	3057.65	2546.6	5478.28	16625.4	5449.81	7562.46	3095.49	6709.16	3802.89	3956.09	9355.27	2648.92	2129.62	1895.45	7175.18	6040.72	2641.43	3774.76	3984.21		Master Protein
O09114	Prostaglandin-H2 D-isomerase OS=Mus musculus OX=10090 GN=Ptgds PE=1 SV=1	1035.97	1345.84	747.812	1138.06	634.549	857.919	1368.06	817.921	1143.48	1271.74	1367.46	1300.68	0	1290	1653.31	1439	522.394	0	0	0	0	0	0	0	0	0	0	988.768	901.799	861.513	825.304	735.2	295.774	647.686	1342.71	997.512	963.885	0	0	0	0	0	0	0	0	0		Master Protein
P97371	Proteasome activator complex subunit 1 OS=Mus musculus OX=10090 GN=Psme1 PE=1 SV=2	0	0	0	0	0	0	0	0	0	0	0	0	0	0	0	0	0	0	0	0	0	0	0	0	0	0	0	0	0	0	0	0	0	0	0	0	0	0	0	0	0	0	0	0	0	0		Master Protein
P97372	Proteasome activator complex subunit 2 OS=Mus musculus OX=10090 GN=Psme2 PE=1 SV=4	314.853	0	44.8841	187.228	181.734	149.13	160.195	283.9	132.888	0	0	0	0	0	0	0	0	0	0	0	0	0	0	0	0	0	0	0	0	0	0	0	0	0	0	0	0	0	0	0	0	0	0	0	0	0		Master Protein
P61290	Proteasome activator complex subunit 3 OS=Mus musculus OX=10090 GN=Psme3 PE=1 SV=1	0	0	0	0	0	0	0	0	0	0	0	0	0	0	0	0	0	0	0	0	0	0	0	0	0	0	0	0	0	0	0	0	0	0	0	0	0	272.195	55.3176	94.0468	119.945	286.122	0	322.35	211.818	312.014		Master Protein
Q9R1P4	Proteasome subunit alpha type-1 OS=Mus musculus OX=10090 GN=Psma1 PE=1 SV=1	6206.4	5888.97	7583.57	8564.32	6228.18	5822.58	5159.91	6418.87	7445.9	6573.69	6749.27	4541.15	6867.43	7237.23	6685.14	7022.79	6841.99	5442.61	5783.04	8496.91	6351.4	5642.29	4974.03	9227.78	7274.51	7356.1	6508.68	6497.43	10242.9	9613.11	11539.6	9932.19	8945.14	10416.3	10163.5	8920.14	4944.63	7556.41	9385.58	9703.26	8463.65	7071.15	8900.47	6692.82	7066.73	6798.05		Master Protein
P49722	Proteasome subunit alpha type-2 OS=Mus musculus OX=10090 GN=Psma2 PE=1 SV=3	0	0	0	0	0	0	0	0	0	0	0	0	0	0	0	0	0	0	0	0	0	0	0	0	0	0	0	0	0	0	0	0	0	0	0	0	0	0	0	0	0	0	0	0	0	0		Master Protein
O70435	Proteasome subunit alpha type-3 OS=Mus musculus OX=10090 GN=Psma3 PE=1 SV=3	21354.8	15087.7	25835.5	24984.7	21492.9	23965.4	20071.6	19656.9	20623.3	20932.7	17531.1	11917	19813.3	20678.6	14715.6	20260.7	20019.5	11792.4	12702	17548.4	16477.2	13579.1	13778.7	23130.8	17900.6	19218.6	21061.5	12648.5	22392.8	24900.3	25397.6	18299.3	12332	22277.3	20709.3	22062.7	18217.5	18707.6	19762.8	22709.5	17195.1	18216.9	7801.95	9595.65	19523.3	20756.8		Master Protein
Q9R1P0	Proteasome subunit alpha type-4 OS=Mus musculus OX=10090 GN=Psma4 PE=1 SV=1	1213.97	826.287	1791.61	1531.12	2027.41	998.553	1108.13	1684.7	983.66	658.7	789.022	158.224	554.803	1191.25	490.612	1444.21	1224.14	0	0	0	0	0	0	0	0	0	0	1511.81	1898.24	2050.66	1325.59	2189	391.735	1258.33	1977.44	1407.65	1260.71	580.025	1345.9	1603.14	840.921	489.577	391.978	1042.71	1641.94	1026.42		Master Protein
Q9Z2U1	Proteasome subunit alpha type-5 OS=Mus musculus OX=10090 GN=Psma5 PE=1 SV=1	12160.6	10858	15059.4	17141.2	14081.7	13776.7	13260.8	17056.7	13677.4	14000.7	7966.09	8203.74	15660.8	12129.6	12387	14191.3	16542.8	11072.2	15017.4	17172.4	15190.5	11169.6	14370.4	18958.9	14660.3	16200.2	14533.9	9232.65	11486.3	16977.9	15582.4	13162.1	11065.3	15596.2	11429.9	15742.5	14991.6	14902.7	16785.8	16476.2	17633.4	13537.3	12717	13904.3	15865.5	14868.6		Master Protein
Q9QUM9	Proteasome subunit alpha type-6 OS=Mus musculus OX=10090 GN=Psma6 PE=1 SV=1	12970.2	10128.4	13718.6	13281.3	12092.4	11728.7	9773.5	10574.1	12465.6	10631	8085.42	6948.33	11957.5	9084.21	7982.18	11441.5	11598.2	10659.4	9201.74	12058.3	11074.4	9233.63	11020.3	15679	12117.1	10652.5	12387.2	7094.8	10638.5	17203.8	18648.4	11130.9	10213.3	14475.8	10854	14413.8	8625.84	17035.7	18316.4	17333.6	14210.1	15604.8	13534.6	16899.7	11950.8	11088.9		Master Protein
Q9Z2U0	Proteasome subunit alpha type-7 OS=Mus musculus OX=10090 GN=Psma7 PE=1 SV=1	14302.5	13002.2	17128.1	18612.6	10798.1	12430.1	12381.3	11288.5	10899.3	11830.2	10057.5	8587.31	13491.5	11568.2	8722.99	11344.7	10843.2	9262.6	11652.3	22244.8	14087.5	11660.6	13587.9	27314.1	17631	12168.8	10019.1	7837.72	11216.2	15148.1	18004.1	10356.5	7981.31	12608.7	10547.4	11713.9	10474	11673	15215.9	22311	14853.3	14346.1	7237.8	8196.1	12799.9	9388		Master Protein
O09061	Proteasome subunit beta type-1 OS=Mus musculus OX=10090 GN=Psmb1 PE=1 SV=1	15586.9	11222.7	16102.7	17692.7	15878.5	15703.7	15872.7	18424.4	18469.4	16258.8	16896.8	14307.8	17116.9	16903.8	14304.8	19126.9	17767	12796	14849.5	19493.1	19950.8	17088.4	19314.4	19477.2	20087.7	17456.9	19436.9	16574.3	18496.7	22025.6	23860.3	19646.9	15367.6	19783	17198.2	17616.4	19277.5	18886	22957.6	24641.8	21694.3	18222.1	14993.6	14343.6	19898.8	16995		Master Protein
O35955	Proteasome subunit beta type-10 OS=Mus musculus OX=10090 GN=Psmb10 PE=1 SV=1	0	0	0	0	0	0	0	0	0	0	0	0	0	0	0	0	0	0	0	0	0	0	123.775	62.9084	0	0	69.8558	0	0	0	0	0	0	0	0	0	0	0	0	0	0	0	0	0	0	0		Master Protein
Q9R1P3	Proteasome subunit beta type-2 OS=Mus musculus OX=10090 GN=Psmb2 PE=1 SV=1	0	0	0	0	0	0	0	0	0	9986.53	14521.1	41606	9872.02	11853.7	13931.2	13579.2	13266	32418.6	29993.1	8120.35	13098.5	14369.3	16054.3	8275.1	11826.2	14645.7	12199.5	9807.52	11254.4	12110.9	12583.7	8998.58	9923.82	7646.68	11233.2	13003.8	13841.4	0	0	0	0	0	0	0	0	13422.6		Master Protein
Q9R1P1	Proteasome subunit beta type-3 OS=Mus musculus OX=10090 GN=Psmb3 PE=1 SV=1	10023	6432.24	9396.82	11207	8604.32	9105.11	7307.83	7606.01	8810.73	7782.75	5247.43	5326.63	9002.63	7110.48	4477.97	7946.99	8469.75	6201.04	6130.14	9188.13	7524.47	5181.25	6209.36	8852.86	8007.92	8231.31	8185.43	8359.1	6797.73	8321.03	10627.5	11340.8	11368.8	13124.7	11188.1	8021.02	8395.72	8345.97	12141.5	19136.6	13180.3	9054.8	10398.1	6664	5842.3	10574.4		Master Protein
P99026	Proteasome subunit beta type-4 OS=Mus musculus OX=10090 GN=Psmb4 PE=1 SV=1	14370.4	11051.4	19074.5	17057.1	15540.5	16061.9	13447	13742.6	13623.7	12754.6	10785	7969.77	13524.3	13794.6	11778.1	13312.4	14053.9	9218.4	8148.03	15576.7	14148.3	10034.7	12685.1	21048.6	14814.9	13438.7	13927.6	9575.8	12378.3	17962.8	16876.3	11977.5	12562.9	15231.1	16651.7	14525.3	12841	10196.2	12202.7	15278.6	14091.7	11674.2	7385.06	7818.46	14355.2	13011.1		Master Protein
O55234	Proteasome subunit beta type-5 OS=Mus musculus OX=10090 GN=Psmb5 PE=1 SV=3	0	0	0	0	0	0	0	0	0	392.281	279.259	0	239.653	321.278	38.9712	445.632	213.164	0	0	591.792	176.929	120.907	433.056	369.062	419.922	329.398	0	0	0	0	0	0	0	0	0	0	0	0	0	0	0	0	0	0	0	0		Master Protein
Q60692	Proteasome subunit beta type-6 OS=Mus musculus OX=10090 GN=Psmb6 PE=1 SV=3	0	0	0	0	0	0	0	0	0	3069.33	2014.62	2013.65	2301.43	645.348	957.521	1756.56	1290	1430.92	1227.09	2530.93	1742.79	2098.05	1493.09	2495.63	1466.6	1120.43	1926.13	1409.36	988.154	1540.73	2192.08	1789.69	1292.68	1883.43	2038.8	1700.32	1346.24	2979.75	2210.01	2056.12	3007.59	2424.95	1987.49	1176.37	1012.6	2033.96		Master Protein
P70195	Proteasome subunit beta type-7 OS=Mus musculus OX=10090 GN=Psmb7 PE=1 SV=1	2334.26	0	0	2208.44	0	1309.23	0	0	1260.07	0	0	0	0	0	0	0	0	1081.73	1212.1	1584.91	1374.82	1136.56	1028.87	2170.22	1409.36	1300.92	1219.22	0	0	3844.6	0	0	0	0	0	1260.07	0	0	0	0	0	0	0	0	0	0		Master Protein
P28063	Proteasome subunit beta type-8 OS=Mus musculus OX=10090 GN=Psmb8 PE=1 SV=2	4348.96	3673.34	3974.26	4612.43	5634.5	3954.58	3536.58	4066.44	2691.41	1014.02	2282.2	1862.52	3794.06	3208.93	2661.55	2842.52	3915.33	3045.14	2536.37	4581.82	3999.99	1893.89	3314.14	3630.9	4057.54	2750.83	4007.01	2471.62	4172.71	4648.85	4370.69	2558.59	2591.6	4716.63	3668.19	3670.55	3087.3	4011.76	4987.55	9127.78	4222.03	2665.83	3673.16	2768.94	2891.81	3866.04		Master Protein
Q07456	Protein AMBP OS=Mus musculus OX=10090 GN=Ambp PE=1 SV=2	131146	162629	189790	165729	143471	155835	177856	176188	171424	127571	171749	252594	157358	183418	198992	180104	167508	272943	218994	236069	225287	169428	200146	140758	197748	175036	172576	143392	179240	179637	177626	192180	150980	256412	191401	182335	165277	131084	144639	181810	157844	131282	115427	128081	173012	174600		Master Protein
Q4VAA2	Protein CDV3 OS=Mus musculus OX=10090 GN=Cdv3 PE=1 SV=2	0	0	0	0	0	0	0	0	0	0	0	0	0	0	0	0	0	0	0	0	0	0	0	0	0	0	0	0	0	0	0	0	0	0	0	0	0	0	0	0	0	0	0	0	0	0		Master Protein
O88668	Protein CREG1 OS=Mus musculus OX=10090 GN=Creg1 PE=1 SV=1	0	0	0	0	0	0	0	0	0	0	0	0	0	0	0	0	0	0	0	0	0	0	0	0	0	0	0	0	0	0	0	0	0	0	0	0	0	0	0	0	0	0	0	0	0	0		Master Protein
Q80YA8	Protein crumbs homolog 2 OS=Mus musculus OX=10090 GN=Crb2 PE=1 SV=3	0	0	0	0	0	0	0	0	0	0	0	0	0	0	0	0	0	0	0	0	0	0	0	0	0	0	0	0	0	0	0	0	0	0	0	0	0	0	0	0	0	0	0	0	0	0		Master Protein
P12399	Protein CTLA-2-alpha OS=Mus musculus OX=10090 GN=Ctla2a PE=2 SV=2	14935.9	16294.9	21259.3	44217.9	23277.1	41605.5	13811.7	41674.1	42551.9	25225.5	49425.2	10967.7	24321.4	48177.7	50808.9	43347.3	40878.7	32633.5	52610.6	29691.3	56725.2	49108.4	42138.5	44086.9	59499.9	42384.7	41841.3	18429.3	36412.1	35588.7	50618.9	44269.9	37989.6	42270.9	40476.9	44097	40129	44620.3	14299.7	34812.7	52686.2	48521.5	41117.3	52159.1	45333.8	38892.2		Master Protein
Q9CQ89	Protein CutA OS=Mus musculus OX=10090 GN=Cuta PE=1 SV=3	2063.71	2704.95	1701.33	1480.07	1752.38	1332.83	2454.89	1954.95	2381.66	0	0	0	0	0	0	0	0	263.595	1688.01	2551.83	2455.71	1226.36	1299.84	2271.1	2133.65	1918.95	2417.65	0	0	0	0	0	0	0	0	0	0	1747.58	0	0	839.66	872.87	0	0	2516.38	1820.23		Master Protein
P27773	Protein disulfide-isomerase A3 OS=Mus musculus OX=10090 GN=Pdia3 PE=1 SV=2	0	0	0	0	0	0	0	0	0	0	0	0	0	0	0	0	0	0	0	0	0	0	0	0	0	0	0	0	0	0	0	0	0	0	0	0	0	0	0	0	0	0	0	0	0	0		Master Protein
P09103	Protein disulfide-isomerase OS=Mus musculus OX=10090 GN=P4hb PE=1 SV=2	0	0	0	0	0	0	0	0	0	0	0	0	0	0	0	0	0	2134.52	4007.53	1997.03	2033.92	2239.47	2581.86	3577.51	2697.78	2617.54	3211.7	0	0	0	0	0	0	0	0	0	0	3856.77	1926.1	2458.27	3770.08	4519	1958.03	3257.58	3061.64	2767.6		Master Protein
B1AUR6	Protein MMS22-like OS=Mus musculus OX=10090 GN=Mms22l PE=1 SV=1	0	0	0	0	0	0	0	0	0	0	0	0	0	0	0	0	0	0	0	0	0	0	0	0	0	0	0	1500.3	1781.72	1754.19	1464.05	1808	1447.23	1215.83	1320.8	1519.08	1900.38	2986.9	2166.6	0	2343.49	3076.12	1816.98	3022.02	918.444	2501.02		Master Protein
Q8R121	Protein Z-dependent protease inhibitor OS=Mus musculus OX=10090 GN=Serpina10 PE=1 SV=1	157610	171798	194820	247375	217453	176491	205797	221033	222349	144036	200348	379743	223040	194869	242798	222152	221230	303851	276809	212928	281746	248638	220648	185189	224595	216664	226718	207915	193915	172189	170130	235731	231875	248801	219168	218127	225255	185451	202309	233140	204713	200048	160316	168788	220254	223128		Master Protein
Q99LX0	Protein/nucleic acid deglycase DJ-1 OS=Mus musculus OX=10090 GN=Park7 PE=1 SV=1	1411.23	0	429.626	542.027	241.006	0	672.223	705.393	410.693	0	0	0	0	0	0	0	0	0	0	0	0	0	0	2221.16	0	558.043	0	0	0	494.575	1095.36	0	552.744	478.907	0	558.043	0	1597.84	631.06	0	0	642.785	277.144	883.186	558.043	0		Master Protein
Q9JM99	Proteoglycan 4 OS=Mus musculus OX=10090 GN=Prg4 PE=1 SV=2	1623.73	1463.34	2291.9	3940.86	3597.11	2460.91	1804.17	3249.69	2670.29	1954.7	3792.63	4072.77	1522.37	3700.38	2640.17	3172.3	2747.68	5529.73	4087.86	3161.15	4556.42	1885.43	3060.37	1866.07	2495.37	3061.29	2858.69	0	0	0	0	0	0	0	0	0	0	888.535	3194.28	5125.76	3107.91	1423.68	3239.83	1101.22	2104.44	3815.54		Master Protein
P19221	Prothrombin OS=Mus musculus OX=10090 GN=F2 PE=1 SV=1	852243	1.0548e+06	1.05202e+06	1.27673e+06	1.36714e+06	1.13752e+06	1.08525e+06	1.16245e+06	1.21746e+06	748273	1.12496e+06	1.41424e+06	1.34126e+06	1.09509e+06	1.19063e+06	1.15795e+06	1.22196e+06	1.202e+06	1.00689e+06	1.33435e+06	1.27199e+06	1.05168e+06	1.2892e+06	747943	1.07702e+06	1.18306e+06	1.19685e+06	1.34061e+06	1.50739e+06	1.19387e+06	946965	1.38298e+06	1.21637e+06	1.19633e+06	1.31121e+06	1.17484e+06	1.20506e+06	854345	1.41975e+06	1.53075e+06	1.24915e+06	970622	1.32363e+06	987056	1.18951e+06	1.1904e+06		Master Protein
O55134	Protocadherin-12 OS=Mus musculus OX=10090 GN=Pcdh12 PE=1 SV=2	804.262	1362	1633.53	1286.72	1618.06	1542.09	1808.32	1686.66	1412.58	0	0	0	0	0	0	0	0	0	0	0	0	0	0	0	0	0	0	0	0	0	0	0	0	0	0	0	0	1445.4	1945.32	1733.72	1701.62	1304.56	2347.89	1805.56	1317.17	1782.07		Master Protein
Q01102	P-selectin OS=Mus musculus OX=10090 GN=Selp PE=1 SV=1	0	0	0	0	0	0	0	0	0	0	0	0	0	0	0	0	0	0	0	0	0	0	0	0	0	0	0	136.525	207.662	190.196	53.7359	119.88	171.234	217.166	135.002	182.627	0	0	0	0	0	0	0	0	0	0		Master Protein
P23492	Purine nucleoside phosphorylase OS=Mus musculus OX=10090 GN=Pnp PE=1 SV=2	0	0	0	0	0	0	0	0	0	0	0	0	0	0	0	0	0	3380.96	5981.47	12029.8	8475.54	7338.61	2030.7	44696.9	10046.6	10569.4	11823.5	5585.26	4215.08	11183.9	35632.6	9452.52	7254.28	4955.24	12835.8	11220.3	11172.7	19916.6	6472.2	4735.48	3219.1	15869.5	13598.9	14555.2	11982.1	10410.8		Master Protein
Q497M3	Putative C->U-editing enzyme APOBEC-4 OS=Mus musculus OX=10090 GN=Apobec4 PE=2 SV=2	0	0	0	0	0	0	0	0	0	0	0	0	0	0	0	0	0	528.853	993.982	415.713	382.513	1058.46	583.997	206.825	671.589	823.293	1057.21	0	0	0	0	0	0	0	0	0	0	0	0	0	0	0	0	0	0	0		Master Protein
Q5I012	Putative sodium-coupled neutral amino acid transporter 10 OS=Mus musculus OX=10090 GN=Slc38a10 PE=1 SV=2	0	0	0	0	0	0	0	0	0	0	0	0	0	0	0	0	0	0	0	0	0	0	0	0	0	0	0	0	0	0	0	0	0	0	0	0	0	0	0	0	0	0	0	0	0	0		Master Protein
Q8QZR3	Pyrethroid hydrolase Ces2a OS=Mus musculus OX=10090 GN=Ces2a PE=1 SV=1	0	0	0	0	0	0	0	0	0	0	0	0	0	0	0	0	0	0	0	0	0	0	0	0	0	0	0	0	0	0	0	0	0	0	0	0	0	0	0	0	0	0	0	0	0	0		Master Protein
Q8BK48	Pyrethroid hydrolase Ces2e OS=Mus musculus OX=10090 GN=Ces2e PE=1 SV=1	49022.9	72650.4	32958.5	45222.8	70299.5	45608.3	77234.5	60626.9	56563.6	58143.6	97802.7	107975	50742.6	53922.1	85964.3	62746.1	54444.4	18343.9	22120.2	23897.2	37184.6	95376.6	61464	42839.5	40271.8	60879.3	56311.2	95391.7	46654.3	42050.2	33999.9	55077.3	91337.4	42468.4	48067.5	61916.1	55274.4	60351.1	57628.1	29336.9	46778.2	86711.3	53618.8	48308.4	59193.4	57997		Master Protein
Q91XF0	Pyridoxine-5'-phosphate oxidase OS=Mus musculus OX=10090 GN=Pnpo PE=1 SV=1	12494	3018.6	5170.92	4242.42	4084.17	5078.75	4156.38	5830.49	5202.52	0	0	0	0	0	0	0	0	1317.11	2346.64	6729.18	3625.87	3811.73	1024.85	32449.9	5867.92	5770.96	5262.05	0	0	6800.84	9073.37	5124.36	0	0	0	6229.31	4803.69	0	0	0	0	0	0	0	0	0		Master Protein
P52480	Pyruvate kinase PKM OS=Mus musculus OX=10090 GN=Pkm PE=1 SV=4	94253.6	58650.8	87719.8	77563.9	80616.2	73597.3	91211.7	85718.8	78735.9	90763	73778.2	73634.5	61476.7	81841	33080.9	79398.3	85056.3	46703.3	63645.8	72469	64749.5	69449.4	80522.7	89677.2	66960.1	75823.5	88631.1	65861.9	83650.1	129938	110821	78745.9	85300.6	101358	73819.8	84611.3	79843.4	85776.3	78311.5	68239.8	76226.5	80591.6	70554	71488.8	79011.3	85443.3		Master Protein
Q01730	Ras suppressor protein 1 OS=Mus musculus OX=10090 GN=Rsu1 PE=1 SV=3	0	0	0	0	0	0	0	0	0	0	0	0	0	0	0	0	0	0	0	0	0	0	0	0	0	0	0	0	0	0	0	0	0	0	0	0	0	0	0	0	0	0	0	0	0	0		Master Protein
P46638	Ras-related protein Rab-11B OS=Mus musculus OX=10090 GN=Rab11b PE=1 SV=3	0	0	0	0	0	0	0	0	0	0	0	0	0	0	0	0	0	0	123.112	128.64	221.587	406.564	197.394	616.471	370.991	221.34	65.6579	0	0	0	0	0	0	0	0	0	0	0	0	0	0	0	0	0	0	0		Master Protein
A2A8L5	Receptor-type tyrosine-protein phosphatase F OS=Mus musculus OX=10090 GN=Ptprf PE=1 SV=1	0	0	0	0	0	0	0	0	0	0	0	0	0	0	0	0	0	0	0	0	0	0	0	0	0	0	0	0	0	0	0	0	0	0	0	0	0	0	0	0	0	0	0	0	0	124.746		Master Protein
Q05909	Receptor-type tyrosine-protein phosphatase gamma OS=Mus musculus OX=10090 GN=Ptprg PE=1 SV=1	15545.5	21248.6	23706.8	19993.2	20688	21611.7	19130.6	19376.9	15791.1	12945.9	16922.6	17111.7	23780.4	14646	13152.3	18209.3	16958.8	12969.5	13983.2	22074.5	16611.6	14139	17774.8	16672.6	17960.5	18423.3	16744.8	13999.5	21038.6	19858.8	15726.5	20687.3	17662.7	21076.1	22167.8	17929.7	17238.4	14818	21555.1	18447.3	23746.5	17738.5	23849.6	17880	17647.9	17520.1		Master Protein
P35230	Regenerating islet-derived protein 3-beta OS=Mus musculus OX=10090 GN=Reg3b PE=1 SV=1	0	0	0	0	0	0	0	0	0	920.119	2421.4	1628.27	1406.04	1353.94	2084.7	1356.29	1885.49	2374.47	1831.84	619.02	1285.5	1488.57	2235.25	360.062	1272.62	1332.61	1909.17	1970.73	989.772	1590.37	1316.69	0	0	5388.64	1996.82	0	1620.89	0	304.654	1456.51	392.214	437.445	455.212	544.223	1599.44	1642.34		Master Protein
O09049	Regenerating islet-derived protein 3-gamma OS=Mus musculus OX=10090 GN=Reg3g PE=1 SV=1	0	0	0	0	0	0	0	0	0	1827.79	2846.65	4109.02	0	2096.26	4387.08	3348.46	2652.11	6002.91	2105.29	1025.7	3461.26	2462.5	5080.61	1138.63	3579.1	2946.47	3054.1	4371.25	2977.6	1137.32	1130.71	2693.96	2234.03	10295.7	3430.86	3194.24	2806.33	1071.73	1313.54	4422.57	3783.15	2499.65	898.188	1440.45	2303.78	3696.79		Master Protein
Q8K426	Resistin-like gamma OS=Mus musculus OX=10090 GN=Retnlg PE=1 SV=1	0	0	0	0	0	0	0	0	0	0	0	0	224.564	299.926	0	342.627	392.21	0	0	0	0	0	0	0	0	0	0	0	0	0	0	0	0	0	0	0	0	293.216	437.874	367.408	340.142	514.081	546.731	361.577	405.399	329.439		Master Protein
P24549	Retinal dehydrogenase 1 OS=Mus musculus OX=10090 GN=Aldh1a1 PE=1 SV=5	0	0	0	0	0	0	0	0	0	1518.94	346.97	101.71	495.883	281.278	194.518	446.345	762.79	0	0	0	0	166.206	0	894.846	0	0	604.568	0	0	0	0	0	0	0	0	0	0	0	0	0	0	0	0	0	0	0		Master Protein
Q00724	Retinol-binding protein 4 OS=Mus musculus OX=10090 GN=Rbp4 PE=1 SV=2	73411.6	93905.2	26419.3	63739	79597.5	51835.3	116808	68389.4	59211.5	50252.9	92607.7	34523.3	80310.1	64920.1	101265	63939.7	63661.2	49566	65703.1	42068.3	64013.5	89420.9	69743.6	66659.1	83198.1	65438.6	62162.3	83300.9	69318	37889.6	43444.9	70595.4	92228.2	49621.1	80300.4	65877.8	61723.1	58965.2	60101.1	64595.3	57399	75577	56533.4	60856.2	66315.6	61285.3		Master Protein
Q99PT1	Rho GDP-dissociation inhibitor 1 OS=Mus musculus OX=10090 GN=Arhgdia PE=1 SV=3	0	0	0	0	0	0	0	0	0	2180.26	0	235.489	522.478	605.19	199.59	899.016	888.44	0	1062.87	906.7	242.904	775.63	476.213	3425.67	1104.45	696.315	1091.14	0	0	0	0	0	0	0	0	0	0	1688.92	0	996.604	0	2282.5	465.805	1022.08	487.393	1300.06		Master Protein
Q61599	Rho GDP-dissociation inhibitor 2 OS=Mus musculus OX=10090 GN=Arhgdib PE=1 SV=3	0	0	0	0	0	0	0	0	1734.47	4753.98	1150.94	663.301	1247.86	995.619	1413.87	2036.74	1432.21	624.43	1582.24	1080.83	2125.22	2158.3	1571.38	5505.59	2111.19	1835.04	1633.91	0	993.913	729.794	4891.63	1195.73	2241.24	1395.06	1316.81	1636.05	1832.9	5615.46	1056.05	0	759.806	3972.42	1708.83	1288.33	1291.07	2177.87		Master Protein
Q9JJH1	Ribonuclease 4 OS=Mus musculus OX=10090 GN=Rnase4 PE=1 SV=1	1943.12	2515.03	5635.37	8995.99	3136.31	4558.22	2286.68	1601.55	2903.68	4789.14	4918.6	12286.3	10181.4	2283.57	0	2252.61	0	3331.82	2720.36	2376.66	4228.35	2138.3	2368.32	1964.64	2664.71	2164.04	2341.19	4283.6	3055.99	3018.97	7279.04	4093.03	2629.96	2352.61	3596.8	2444.42	2060.81	4552.9	7246.98	13654.6	4246.37	2901.81	2573.65	2407.61	1634.67	2870.56		Master Protein
Q91VI7	Ribonuclease inhibitor OS=Mus musculus OX=10090 GN=Rnh1 PE=1 SV=1	0	0	0	0	0	0	0	0	0	0	0	0	0	0	0	0	0	0	0	0	0	54.2493	0	120.731	131.502	88.392	130.113	0	0	0	0	0	0	0	0	0	0	0	0	0	0	0	0	0	0	0		Master Protein
Q3V3A7	RING finger protein 207 OS=Mus musculus OX=10090 GN=Rnf207 PE=2 SV=2	9658.1	9299.05	3576.45	288.022	1751.21	710.768	6581.43	4902.21	7410.61	8060.66	10067.2	6726.29	1431.43	866.619	8767.35	4532.01	7780.81	12130.7	9534.06	4183.12	1898.55	14657	10005.6	376.007	875.092	4166.2	8146.62	0	0	0	0	0	0	0	0	0	0	0	0	0	0	0	0	0	0	0		Master Protein
Q2VLH6	Scavenger receptor cysteine-rich type 1 protein M130 OS=Mus musculus OX=10090 GN=Cd163 PE=1 SV=2	0	0	0	0	0	0	0	0	0	265.536	241.451	508.614	629.601	375.262	471.664	494.942	470.106	0	0	0	0	0	0	0	0	0	0	0	0	0	0	0	0	0	0	0	0	0	0	0	0	0	0	0	0	0		Master Protein
Q8K1I3	Secreted phosphoprotein 24 OS=Mus musculus OX=10090 GN=Spp2 PE=1 SV=2	27143.8	43789.9	14936	49505.6	42943.2	41706.8	48320	39594.5	37238.8	26336.3	45681.7	42227	31668.1	33579.5	42864.5	38187.4	38645.9	29456.6	34380.3	35320	41928.4	40920.8	35738.3	38540.1	59780.4	39549.6	37283.6	32539.3	47324.9	34272.1	40341.6	56115.4	42125.5	48946.9	58754.7	41812.6	35020.6	27233.2	51068.4	35028.4	55780.7	32590.2	36422.9	29653.3	38902.8	37930.5		Master Protein
Q6UGQ3	Secretoglobin family 2B member 2 OS=Mus musculus OX=10090 GN=Scgb2b2 PE=2 SV=1	2048.55	0	2164.51	0	124.271	206.022	2759.97	626.931	1065.24	2027.11	0	0	0	0	0	719.132	973.036	0	0	0	0	0	0	0	0	0	0	0	0	0	0	0	0	0	0	0	0	0	0	0	0	0	0	0	0	0		Master Protein
Q9JI02	Secretoglobin family 2B member 20 OS=Mus musculus OX=10090 GN=Scgb2b20 PE=2 SV=1	6175.33	556.791	1201.97	0	102.685	0	8508.94	1792.15	1126.48	4790.21	0	0	0	0	2603.98	1459.32	0	0	0	0	0	0	0	0	0	0	0	0	0	0	0	0	0	0	0	0	0	5176.26	0	0	0	5218.15	0	1561.21	1600	1318.64		Master Protein
P70274	Selenoprotein P OS=Mus musculus OX=10090 GN=Selenop PE=1 SV=3	116927	127770	136232	172428	202189	173257	157404	159467	131648	81451	143625	132474	142700	181842	136347	148785	142329	102798	118414	136028	133753	150965	134639	102060	178284	148961	142154	110099	187571	154264	118857	154230	123903	166807	121070	147561	143553	99367.5	183958	171433	177167	111704	167950	151444	150670	140445		Master Protein
Q76KF0	Semaphorin-6D OS=Mus musculus OX=10090 GN=Sema6d PE=1 SV=1	0	0	0	0	0	0	0	0	0	0	0	0	0	0	0	0	0	0	0	0	0	0	0	0	0	0	0	0	0	0	0	0	0	0	0	0	0	1612.26	1125.87	1418.42	1868.57	1347.06	1374.16	517.372	1553.13	1230.27		Master Protein
P13609	Serglycin OS=Mus musculus OX=10090 GN=Srgn PE=1 SV=1	25058.9	21002.2	20500.9	28030.7	14746.9	21987.9	24458.2	19414.5	19076.7	17416.8	21595.2	4744.67	8355.81	23425.3	24840	18829.8	19661.4	13774.2	17995.1	10186.5	24597.6	19412.9	18496.3	14324.2	25287.4	17309	21182.2	5704.69	11265.6	18024.4	23217.1	22346.9	17502.6	18444.3	21702.6	16715.5	21775.6	21033.1	3038.25	10621.3	26457	21051.6	13252	20558.7	15840	22651.1		Master Protein
Q8BYY9	Serine protease inhibitor A3B OS=Mus musculus OX=10090 GN=Serpina3b PE=2 SV=1	0	0	0	0	0	0	0	0	0	0	0	0	0	0	0	0	0	0	0	0	0	0	0	0	0	0	0	0	0	0	0	0	0	0	0	0	0	0	0	0	0	0	0	0	0	0		Master Protein
P29621	Serine protease inhibitor A3C OS=Mus musculus OX=10090 GN=Serpina3c PE=2 SV=1	7276.34	10344.3	9792.81	7478.16	9408.69	8465.51	11837.6	9097.05	7396.85	6635.52	9693.4	7332.38	8201.49	7374.5	9264.15	8154.43	8339.47	7291.47	5632.46	10028.9	6819.79	11141.2	9264	6352.25	9021	8628.89	7865.02	5367.92	6746.94	10190.7	6183.82	5955.38	7735.57	9045.1	8040.75	9473.41	7020.49	8589.43	9930.48	7508.18	8914.18	6737.03	7365.1	10509.3	8155.97	8337.93		Master Protein
P07759	Serine protease inhibitor A3K OS=Mus musculus OX=10090 GN=Serpina3k PE=1 SV=2	5.4491e+06	8.31939e+06	2.76513e+06	3.15954e+06	4.38459e+06	3.14979e+06	7.16303e+06	4.94677e+06	4.57944e+06	4.59096e+06	7.83697e+06	5.97059e+06	4.06e+06	4.19222e+06	7.59249e+06	4.90396e+06	4.62225e+06	5.93391e+06	7.24683e+06	2.56424e+06	2.5473e+06	7.77566e+06	6.10613e+06	2.78373e+06	2.56821e+06	4.91676e+06	4.60944e+06	7.16072e+06	3.27506e+06	4.62635e+06	1.58596e+06	3.4298e+06	6.06064e+06	2.54569e+06	2.96387e+06	4.82175e+06	4.70446e+06	6.56121e+06	5.15227e+06	1.94377e+06	3.87062e+06	5.77467e+06	3.20009e+06	6.96415e+06	5.06054e+06	4.46567e+06		Master Protein
Q03734	Serine protease inhibitor A3M OS=Mus musculus OX=10090 GN=Serpina3m PE=1 SV=2	64398.6	71949.6	82012.4	142458	136311	97370.1	96132.1	113311	117085	58017.7	95147.1	189337	160992	135119	94171.6	114760	115635	133468	93768.3	103300	155069	78466.7	97292.9	82262.9	111610	115098	115298	99842.1	166352	104099	91257.8	156867	95922.9	92532.1	116196	108961	121434	71902.2	173440	152461	156665	79448.7	182161	82635.5	109942	120453		Master Protein
Q91WP6	Serine protease inhibitor A3N OS=Mus musculus OX=10090 GN=Serpina3n PE=1 SV=1	347055	367431	309694	335533	452156	373692	420678	407697	385973	280444	379549	785669	419403	367750	264743	388894	404777	573183	478706	273874	455705	399229	363876	274193	348069	388154	405517	388398	381806	418810	304681	419634	411016	339740	392194	405471	388199	330729	436047	494620	349001	312787	453073	410968	399642	394029		Master Protein
P09036	Serine protease inhibitor Kazal-type 1 OS=Mus musculus OX=10090 GN=Spink1 PE=1 SV=1	2952.57	3685.4	2186.14	4286.68	2942.46	685.238	4946.53	3538.55	3428.02	0	0	0	0	0	0	0	0	32305.2	20138.3	23903.3	32229	11544.3	15083.7	5234.13	21449.8	2126.13	4840.44	18280.4	23699.5	8919.43	20593.2	15407	4657.98	9500.29	4187.7	3799.62	3166.95	6750.19	7572.97	16724.1	6102.45	5997.76	2407.78	3234.64	0	3483.29		Master Protein
Q8CIE0	Serpin A11 OS=Mus musculus OX=10090 GN=Serpina11 PE=2 SV=1	0	0	0	0	0	0	0	0	0	0	0	0	0	0	0	0	0	0	0	0	0	0	0	0	0	0	0	0	0	0	0	0	0	0	0	0	0	248.699	62.984	175.13	0	377.741	206.482	387.287	293.004	181.512		Master Protein
P05366	Serum amyloid A-1 protein OS=Mus musculus OX=10090 GN=Saa1 PE=1 SV=2	0	0	0	0	0	0	10097.1	17757.2	18502.1	1245.74	0	365314	0	2776.27	1166.31	17930.5	18328.7	52977.5	16930.6	1162.69	3000.56	7079.49	6283.69	1812.76	4185.46	17284.5	18974.7	1979.34	0	0	2032.56	1779.97	0	0	1514.29	19038.3	17221	1217.4	983.3	5213.16	2362.51	3549.82	3166.32	4045.29	18215.4	18043.8		Master Protein
P05367	Serum amyloid A-2 protein OS=Mus musculus OX=10090 GN=Saa2 PE=1 SV=1	0	0	0	0	0	0	0	0	0	1712.66	0	329889	2424.1	1104.57	0	11178.6	11899	14597.4	3817.84	131.839	922.335	1445.37	1097.79	820.712	1131.64	10836.6	12241	0	563.99	0	648.249	345.377	167.208	452.722	874.12	11441.2	11636.4	0	0	0	0	0	0	0	0	0		Master Protein
P31532	Serum amyloid A-4 protein OS=Mus musculus OX=10090 GN=Saa4 PE=1 SV=2	281163	390111	127525	168078	195291	223924	328799	248248	221765	210830	290631	659368	189374	166902	296656	242618	227395	467290	447406	43772.1	180523	430859	319142	148657	176595	235182	234831	166233	139709	70185.5	106692	130232	147075	62241.7	109826	244944	225069	246338	179784	193922	156151	247610	128564	216763	245794	224219		Master Protein
P12246	Serum amyloid P-component OS=Mus musculus OX=10090 GN=Apcs PE=1 SV=2	5012.98	9522.41	32036.5	34052.9	30713.1	25030.1	9842.77	20617	20268.5	8548.97	3200.53	56897.9	28037	34613.7	6284.37	21857.8	19027.7	28285.3	20914.8	22908.1	32182.6	3909.35	8718.43	34466.9	24062.7	20157.7	20727.8	2064.24	31032.8	13886.5	22287.2	39838.6	15215.5	23702.2	30689.5	19333.5	21552	6655.3	26394.7	24356.6	29210.8	1958.26	22721.4	7204.71	22001.2	18884.3		Master Protein
P52430	Serum paraoxonase/arylesterase 1 OS=Mus musculus OX=10090 GN=Pon1 PE=1 SV=2	320012	394538	527189	701661	799071	586942	440596	556188	577625	347647	453065	585715	761271	594665	583995	577268	556545	431564	394575	519155	846694	452025	462446	504018	649096	583486	550327	504153	684738	630969	634385	907319	494521	541452	673799	568930	564883	357811	704124	745392	864608	388787	772444	527526	564355	569458		Master Protein
Q9R0P3	S-formylglutathione hydrolase OS=Mus musculus OX=10090 GN=Esd PE=1 SV=1	0	0	0	0	0	0	0	0	0	0	0	0	0	0	0	0	0	182.75	191.593	213.636	279.157	285.293	110.934	1515.25	331.799	290.187	341.331	0	0	0	0	0	0	0	0	0	0	0	0	0	0	0	0	0	0	0		Master Protein
Q91VW3	SH3 domain-binding glutamic acid-rich-like protein 3 OS=Mus musculus OX=10090 GN=Sh3bgrl3 PE=1 SV=1	0	0	0	0	0	0	0	0	0	0	0	0	0	0	0	0	0	0	0	0	0	0	0	0	0	0	0	0	0	0	0	0	0	0	0	0	0	138.666	136.343	0	81.9729	0	0	156.294	0	57.8655		Master Protein
A2AQ25	Sickle tail protein OS=Mus musculus OX=10090 GN=Skt PE=1 SV=1	0	0	0	0	0	0	0	0	0	2730	358.103	0	574.974	163.814	0	1180.65	569.686	0	0	0	0	0	0	0	0	0	0	0	0	0	0	0	0	0	0	0	0	2166.56	168.457	97.0224	370.65	2019.35	566.562	1064.68	932.554	817.778		Master Protein
Q64442	Sorbitol dehydrogenase OS=Mus musculus OX=10090 GN=Sord PE=1 SV=3	6965.3	5832.65	6295.19	9257.52	4113.39	5720.64	8954.67	4960.49	5785.52	7909.79	4318.43	2564.58	3977.17	4890.33	3235.23	6093.26	4652.75	2351.62	3725.21	5106.44	4059.45	4635.29	3562.92	10973.1	3477.9	4857.25	5888.76	3050.37	3483.17	7094.71	11522.6	3784.2	3321.82	6165.27	5648.9	5876.57	4869.45	9738.25	3672.56	7110.67	4822.01	8589.88	4407.16	5578.24	5552.41	5193.61		Master Protein
P07214	SPARC OS=Mus musculus OX=10090 GN=Sparc PE=1 SV=1	0	0	0	0	0	0	0	0	0	0	0	0	0	0	0	0	0	0	0	0	0	0	0	0	0	0	0	1158.3	1582.5	1894.2	1722.4	794.245	1411.44	2341.2	1433.31	1086.82	1290.18	1132.8	1866	1047.04	1491.82	742.946	1708.94	1237.68	1277.74	1099.26		Master Protein
P70663	SPARC-like protein 1 OS=Mus musculus OX=10090 GN=Sparcl1 PE=1 SV=3	46230.4	49063.4	95717.6	64748.8	64375.5	64523.8	53291.5	65830.1	59776.9	30294.4	51069.3	45796.4	61128.1	66184.2	52445.8	66000	59607.1	57832	50824.4	88133.6	68122.9	43975	66745	42768.5	68324.4	62152.3	63454.7	37795.5	107985	86925.8	59251.9	65388.7	39671.5	124652	65713.5	67800.2	57806.9	46988	83102.1	85864.5	72671.3	51512.4	78358.4	55959.3	65064.7	60542.4		Master Protein
Q8BND5	Sulfhydryl oxidase 1 OS=Mus musculus OX=10090 GN=Qsox1 PE=1 SV=1	267524	386555	334662	322059	358276	365530	380280	343443	345023	224799	331935	449671	345580	402900	333422	348874	339592	393294	394366	307169	363222	368298	344162	301759	387256	355486	332980	352431	421664	332246	295388	386116	325022	349613	374655	351549	336916	281878	335251	376825	367720	270443	297586	318941	358732	329734		Master Protein
P08228	Superoxide dismutase [Cu-Zn] OS=Mus musculus OX=10090 GN=Sod1 PE=1 SV=2	95190.1	33757	53420.3	42367.2	34450.6	50879.7	45720.2	48426.5	43305	97642.5	18905.4	9650.12	35000.5	34419.5	19445.8	47676.1	44055.3	14074.2	27796	50904.7	30201.2	32659.8	9590.21	207496	39614.4	48004.5	43726.9	17765.3	9614.15	32138.5	119048	35270.2	22600.9	19422.5	52092.5	51082.6	40648.8	90296.1	32497.3	17526.3	17246.6	77977.6	51166.8	52696.4	44718	47013.4		Master Protein
Q62465	Synaptic vesicle membrane protein VAT-1 homolog OS=Mus musculus OX=10090 GN=Vat1 PE=1 SV=3	0	0	0	0	0	0	0	0	0	0	0	0	0	0	0	0	0	0	0	0	0	0	0	0	0	0	0	405.527	603.29	805.78	747.144	526.596	497.025	883.494	377.891	479.35	486.656	0	0	0	0	0	0	0	0	0		Master Protein
Q3TIR3	Synembryn-A OS=Mus musculus OX=10090 GN=Ric8a PE=1 SV=2	464.659	485.881	1858.1	3432.56	3464.89	2569.16	483.704	2675.31	2304.57	0	0	0	0	0	0	0	0	0	0	0	0	0	0	0	0	0	0	0	0	0	0	0	0	0	0	0	0	0	9700.93	8495.81	4069.53	0	13436.9	0	2489.94	0		Master Protein
P26039	Talin-1 OS=Mus musculus OX=10090 GN=Tln1 PE=1 SV=2	22260.1	6888.36	6964.6	7312.89	3228.56	3358.81	16167.1	10659	10686.4	31363.9	9858.23	5166.94	5733.19	10567.3	9254.12	11095.6	10249.9	5546.26	10127.7	8589.5	6848.15	10563	9714.18	33878.3	14518	9793.17	11552.3	4517.65	5369.84	7366.55	30175.3	9034.69	3419.88	9870.95	5632.06	9149.72	12195.7	28884	2375.57	2306.6	7663.77	24857.6	8974.19	10761.7	10845.3	10500.1		Master Protein
Q80YX1	Tenascin OS=Mus musculus OX=10090 GN=Tnc PE=1 SV=1	5157.44	4940.44	9207.35	10499	11159.1	10058.2	7051	11552.1	11056.8	5201.69	10104.4	7466.69	15641.5	13337.1	7266.2	11602.6	11006.3	10840.5	15014.9	14965.6	19200.3	9131.38	9627.99	12320	14959.1	10638.4	11970.5	7312.61	16036.3	13317.5	13828.6	14902.2	7955.45	14641.6	15526.6	12026.7	10582.2	5713.8	15997.7	18070.3	17858.7	5339.27	22439	8012.06	13495	9113.9		Master Protein
P43025	Tetranectin OS=Mus musculus OX=10090 GN=Clec3b PE=1 SV=2	54303.9	65044.1	136337	89448.8	105777	102457	68436.4	75964.8	76396	45059.8	61421.6	52950.9	83921.9	89356.5	56676	76067.5	76293.3	51502.8	52925.6	103774	85347.8	63755.2	63915.7	60039.5	82741.4	78811.7	73549.1	54749.8	109129	115509	67252.2	86700.7	58615.7	111323	81326.9	76633.1	75727.7	56051.6	92416.4	85493.8	114651	52918.7	98216.4	67685.2	81783.2	70577.6		Master Protein
P10639	Thioredoxin OS=Mus musculus OX=10090 GN=Txn PE=1 SV=3	24524.6	6871.64	9862.06	6473.45	4837.38	7790.89	8750.04	7398.62	8293.17	17355.6	4042.4	9302.05	6400.1	6106.66	3397.53	8118.88	7572.91	1818.83	5422.49	5937.19	4784.87	4871.99	1785.95	24742.5	4189.4	7217.13	8474.66	3361.77	1237.92	5738.55	20814.9	4651.25	6739.97	2859.05	7473.45	8145.32	7546.47	15587.7	5467.26	2898.46	3483.16	17395.4	5112.44	8897.05	8244.51	7447.28		Master Protein
P35441	Thrombospondin-1 OS=Mus musculus OX=10090 GN=Thbs1 PE=1 SV=1	1.55139e+06	1.23501e+06	1.19584e+06	1.03072e+06	470664	1.03284e+06	1.11473e+06	804259	771132	711057	1.18843e+06	128467	244132	880505	937601	797715	777676	562874	1.24124e+06	538203	787682	974809	818536	664973	1.54057e+06	822505	752886	322472	553730	771496	836379	706852	446445	881096	326038	807774	767617	864054	145712	496902	887086	928326	392389	990139	800276	775115		Master Protein
Q9Z1T2	Thrombospondin-4 OS=Mus musculus OX=10090 GN=Thbs4 PE=1 SV=1	26398.4	41225.2	61433.4	46483.9	49414.7	43757.7	33894.1	41322.4	42080.5	21264.7	36200.5	26024.7	54315.9	55556.3	30939.1	42135.2	41267.6	23995.1	27017.5	58572.6	43697.6	34007.8	28860.7	28729.8	36581.8	40602.6	42800.2	39826	65071.9	56873.4	39629.5	53857.1	47072.5	82298.6	39357.4	41186.5	42216.4	32918.9	59132.1	40732.5	73037.4	26773.5	49573.8	39196.9	42424.6	40978.2		Master Protein
Q9R088	Thymidine kinase 2. mitochondrial OS=Mus musculus OX=10090 GN=Tk2 PE=1 SV=2	6064.4	0	18292.3	3852.03	1434.45	7070.86	0	2245.49	2655.82	379.074	6894.32	462.173	683.267	0	0	2079.71	2821.59	0	0	0	0	0	0	0	0	0	0	2026.01	0	139.645	2873.01	1457.17	1513.53	776.676	772.762	2176.02	2725.28	923.89	489.134	8420.45	902.324	1132.03	1178.5	478.352	2251.23	2650.07		Master Protein
P20065	Thymosin beta-4 OS=Mus musculus OX=10090 GN=Tmsb4x PE=1 SV=1	0	0	0	0	0	0	0	0	0	0	0	0	0	0	0	0	0	0	0	0	0	0	0	1859.44	349.528	557.757	645.613	1489.92	277.306	531.808	2146.05	1079.15	6959.51	1823.81	3012.05	672.835	530.535	1862.23	0	366.473	580.728	1238.27	3266.82	627.312	675.022	528.349		Master Protein
P61939	Thyroxine-binding globulin OS=Mus musculus OX=10090 GN=Serpina7 PE=2 SV=1	41503.5	32538.1	29431.4	22240.2	10870.4	33387.8	39103.7	29050.3	27003	36850.2	38454.1	72716.7	11365.3	18708.5	43024.2	28050.4	28002.9	63989.1	55554.3	35450	37922.5	27108.5	70405	27704.9	48638.3	30642.4	25410.8	23232.6	21512.5	14446	82782.4	4871.88	30042.9	21699.2	22031.4	26376.1	29677.1	42505.3	13562.7	65304.7	17347.3	57556.6	13312.5	26815	30255.3	25798		Master Protein
O54819	Tissue factor pathway inhibitor OS=Mus musculus OX=10090 GN=Tfpi PE=2 SV=1	6297.1	8543.03	11984	10944.3	14287.1	11219.3	9653.11	9972.94	11315.7	6344.75	12055.2	8937.45	12699.5	12170.2	12552.1	9754.31	11534.4	8555.95	9094.81	11939.6	10394.3	8120	8045.76	7839.36	11747.6	11042.2	10246.5	8489.57	14773.1	14529.2	8814.9	12839	9593.96	12962.8	11435.4	11083.4	10205.3	5234.03	16579.4	10424.2	14163.8	8356.03	9692.26	6536.19	9921.52	11367.2		Master Protein
A2ASS6	Titin OS=Mus musculus OX=10090 GN=Ttn PE=1 SV=1	0	0	0	0	0	0	0	0	0	0	175.525	84.0963	0	139.93	138.629	31.433	0	0	0	0	0	0	0	0	0	0	0	0	0	0	0	0	0	0	0	0	0	0	0	0	0	0	0	0	0	0		Master Protein
Q93092	Transaldolase OS=Mus musculus OX=10090 GN=Taldo1 PE=1 SV=2	0	0	0	0	0	0	0	0	0	4158.43	2484.92	1027.64	1732.84	1614.42	865.084	1366.66	1718.43	1023.09	1442.77	1576.77	1321.75	1222.28	1094.21	4172.08	1559.46	1377.3	1707.79	811.609	882.374	1736.3	3403.31	1269.71	1851.78	1403.56	1263.88	1332.85	1752.23	2248.06	1166.93	1573.75	1163.33	2305.84	1726.19	1274.06	1795.92	1289.17		Master Protein
O88968	Transcobalamin-2 OS=Mus musculus OX=10090 GN=Tcn2 PE=1 SV=1	17996	30055.5	29067.9	23916.4	22473.8	27152.2	26444.6	21636.2	20961.1	15693.4	37413.8	20664.1	41877.3	25292.9	21384.6	21552.6	21044.7	23558.4	21173.7	28371.8	30352.2	24861.6	22173.2	16844	26465.7	21412.4	21185	15973.6	24906	25211.7	20783.6	22600.3	18878.3	23988.9	21815.7	21194.2	21403.2	17696.2	32126.2	31348.8	25969	19628.9	21512	17917.4	17873.3	24724		Master Protein
Q62351	Transferrin receptor protein 1 OS=Mus musculus OX=10090 GN=Tfrc PE=1 SV=1	91621.1	43773.9	103386	66084.4	83237.1	54049	47902	66740.5	68442.2	44601.8	59263	91496	61231.1	45873.6	36800.9	66731.9	68450.8	43190.9	70944.2	77702.9	46466.7	41743.1	68268.2	45857.3	107296	69529.4	65653.3	100774	120526	134789	63531.1	41780.3	95349.8	73720.4	52220.9	70905.8	64276.8	41633.9	60588.1	83685.5	48696.9	31059	46724.8	56890.9	66874.4	68308.2		Master Protein
Q9JKX3	Transferrin receptor protein 2 OS=Mus musculus OX=10090 GN=Tfr2 PE=1 SV=2	0	0	0	0	0	0	0	0	0	0	0	0	0	0	0	0	0	0	0	0	0	0	0	0	0	0	0	0	0	0	0	0	0	0	0	0	0	0	0	0	0	0	0	0	0	0		Master Protein
P04202	Transforming growth factor beta-1 proprotein OS=Mus musculus OX=10090 GN=Tgfb1 PE=1 SV=1	8087.75	8057.41	5891.66	6864.51	3139.04	7352.94	7746.5	5605.27	5383.55	0	0	0	0	0	0	0	0	4172.35	6666.17	3968.84	5630.47	6980.09	6145.85	6627.17	6086.86	5969.35	5019.47	2501.53	4228.13	4418.29	6394.45	6671.22	5052.92	7199.85	5718.56	5246.93	5741.89	5780.41	2532.79	3412.73	7563.97	7162.1	4005.55	5990.54	6238.3	4750.52		Master Protein
P82198	Transforming growth factor-beta-induced protein ig-h3 OS=Mus musculus OX=10090 GN=Tgfbi PE=1 SV=1	31053.7	28902.2	51231	54145.4	47891.2	39048.4	34747	34827.1	38131.6	25782.1	29224.4	29100.6	54651.2	44919.6	26126.4	30861.3	42097.3	33650.1	23464.7	56962	68339.7	30632.9	36906.3	31905.3	40515.2	34972.1	37986.6	34333.9	52001	54323.6	48144	62278.4	32854.9	58290.5	51664.2	36943	36015.7	24365	38572	50756.4	52390.9	24273.9	35049.3	24218.9	34689.8	38268.9		Master Protein
Q9WVA4	Transgelin-2 OS=Mus musculus OX=10090 GN=Tagln2 PE=1 SV=4	1048.06	0	0	0	0	0	0	0	1641.77	2747.04	838.188	266.244	419.322	1032	1012.6	1658.95	1624.59	399.208	1162.02	353.169	762.929	1150.66	867.615	6287.99	1995.74	1954.46	1329.08	0	0	417.876	5385.61	0	0	0	489.51	0	1641.77	0	0	0	0	0	0	0	0	0		Master Protein
Q01853	Transitional endoplasmic reticulum ATPase OS=Mus musculus OX=10090 GN=Vcp PE=1 SV=4	2671.4	492.403	0	1824.7	1128.97	1369.16	0	1319.15	1491.95	3508.69	659.979	160.779	964.374	1770.96	843.841	1424.97	1386.13	0	0	0	0	0	0	0	0	0	0	424.411	459.292	639.652	4037.74	2327.2	932.385	963.745	1740.78	1242.58	1568.52	786.273	0	983.874	0	3170.67	0	477.679	639.058	2172.04		Master Protein
P40142	Transketolase OS=Mus musculus OX=10090 GN=Tkt PE=1 SV=1	7875.1	2839.05	7236.16	5390.55	4246.68	4174.68	4291.45	5281.39	4784.38	8293.43	3709.82	3843.01	4376.03	5240.42	4549.16	4828	5237.77	619.697	1358.6	4696.25	3469.24	3986.06	1802.68	11422.8	3713.97	5132.79	4932.99	4506.19	8791.69	5366.67	4584.18	3871.26	7220.72	0	8771.4	0	5032.89	7165.62	3588.16	3453.2	3935.85	6370.46	4221.65	1115.16	4846.03	5219.75		Master Protein
P63028	Translationally-controlled tumor protein OS=Mus musculus OX=10090 GN=Tpt1 PE=1 SV=1	2504.75	509.657	746.173	652.191	528.66	503.248	561.563	517.404	662.575	1587.28	0	0	610.837	371.524	0	608.172	571.807	0	0	0	0	0	0	0	0	0	0	0	0	0	0	0	0	0	0	0	0	0	0	0	0	1257.16	1198.52	0	589.989	0		Master Protein
P07309	Transthyretin OS=Mus musculus OX=10090 GN=Ttr PE=1 SV=1	1.55427e+06	2.05212e+06	829771	1.4705e+06	1.35926e+06	1.40847e+06	2.46042e+06	1.60542e+06	1.47635e+06	516735	2.56569e+06	557241	1.57914e+06	1.2194e+06	2.84029e+06	1.52222e+06	1.55955e+06	1.46675e+06	1.47572e+06	1.57335e+06	1.90711e+06	1.83958e+06	2.01398e+06	347048	2.17748e+06	1.61691e+06	1.46487e+06	802770	2.03163e+06	973452	909795	1.69538e+06	848145	1.29723e+06	797931	1.56756e+06	1.51421e+06	1.94279e+06	2.01194e+06	2.19769e+06	1.67497e+06	2.30963e+06	1.68391e+06	2.02315e+06	1.53921e+06	1.54257e+06		Master Protein
Q8K558	Trem-like transcript 1 protein OS=Mus musculus OX=10090 GN=Treml1 PE=1 SV=2	4062.35	4213.15	4378.16	5978.53	1903.63	3665.7	5370.12	3362.67	3667.75	2691.74	3910.68	511.179	1018.09	5221.27	5265.77	3345.8	3684.62	3423.06	2850.21	2542.08	6103.05	5813.9	4170.75	4861	4471.1	3477.07	3553.35	301.469	1727.98	2530.5	3473.5	4535.95	3032.71	4912.05	3731.64	3047.06	3983.36	1206.25	0	0	7453.16	12433	5643.13	10263	4796.48	2233.94		Master Protein
P17751	Triosephosphate isomerase OS=Mus musculus OX=10090 GN=Tpi1 PE=1 SV=4	14116.5	3610.51	8846.62	5286.25	2789.67	4471.55	6630.13	5775.52	6297.46	12626.5	3198.89	1507.44	2905.71	4184.79	3022.28	6479.82	5593.17	4776.4	7990.42	4151.52	2139.72	4242.69	1625.63	16915.3	5053.71	5414.78	6658.2	1514.43	1598.58	6181.18	20174.7	3147.52	8984.34	3594.67	6932.94	5560.46	6512.52	7535.6	0	0	2913.13	13952.1	0	5917.86	5685.81	6387.17		Master Protein
Q64514	Tripeptidyl-peptidase 2 OS=Mus musculus OX=10090 GN=Tpp2 PE=1 SV=3	0	0	0	0	0	0	0	0	0	0	0	0	0	0	0	0	0	0	0	0	0	0	0	0	0	0	0	0	0	0	0	0	0	0	0	0	0	0	0	0	0	0	0	0	0	0		Master Protein
Q9D7B1	tRNA-dihydrouridine(20) synthase [NAD(P)+]-like OS=Mus musculus OX=10090 GN=Dus2 PE=1 SV=1	0	0	0	0	0	0	0	0	0	3306.59	4220.62	2993.33	2236.27	3317.65	3452.47	4063.84	3404.77	3924.85	7657.63	5759.22	3879.19	4144.63	4601.32	3515.41	3527.33	3594.86	3873.76	3480.24	4377.82	3274.28	3271.75	2971.13	2642.33	4390.08	4329.99	3432.75	4035.87	0	0	0	0	0	0	0	0	0		Master Protein
Q6IRU2	Tropomyosin alpha-4 chain OS=Mus musculus OX=10090 GN=Tpm4 PE=1 SV=3	1732.79	436.664	539.465	527.981	192.526	426.914	1094.94	1278.23	1099.32	0	0	0	0	0	0	0	0	0	0	0	0	0	0	0	0	0	0	0	306.44	0	1715.2	0	529.341	530.004	337.281	974.165	1403.38	1671.32	0	0	0	1841.55	598.549	1288.22	730.065	1647.48		Master Protein
P68368	Tubulin alpha-4A chain OS=Mus musculus OX=10090 GN=Tuba4a PE=1 SV=1	0	0	0	0	0	0	0	0	0	0	0	0	0	0	0	0	0	0	0	0	0	0	0	0	0	0	0	65.9169	0	0	73.1506	0	122.71	0	0	59.5755	0	0	0	0	0	0	0	0	0	0		Master Protein
Q9ERD7	Tubulin beta-3 chain OS=Mus musculus OX=10090 GN=Tubb3 PE=1 SV=1	0	0	0	0	0	0	0	0	0	0	0	0	0	0	0	0	0	143.183	567.003	544.825	528.152	474.188	671.556	1524.14	677.747	498.14	537.527	325.732	0	584.797	1698.85	0	511.554	285.728	405.863	508.551	527.116	0	0	0	0	0	0	0	0	0		Master Protein
P70451	Tyrosine-protein kinase Fer OS=Mus musculus OX=10090 GN=Fer PE=1 SV=2	231.55	477.446	297.576	131.631	309.021	858.163	309.052	482.573	197.022	0	0	0	0	0	0	0	0	0	0	0	0	0	0	0	0	0	0	0	0	0	0	0	0	0	0	0	0	0	0	0	0	0	0	0	0	0		Master Protein
Q60805	Tyrosine-protein kinase Mer OS=Mus musculus OX=10090 GN=Mertk PE=1 SV=1	3165.95	4467.18	2896.37	6130.2	5210.95	4121.59	4235.47	4547.38	4071.3	2524.19	4143.86	3236.93	3943.97	3960.74	4112.71	4462.97	4155.72	5117.2	818.902	3086.41	6807.63	4356.15	4360.15	2292.8	5074.99	4325.18	4293.51	0	0	0	0	0	0	0	0	0	0	3246.53	3711.73	9621.88	6075.55	4086.85	6438.8	2769.24	4901.56	3717.13		Master Protein
Q06806	Tyrosine-protein kinase receptor Tie-1 OS=Mus musculus OX=10090 GN=Tie1 PE=1 SV=3	0	0	0	0	0	0	0	0	0	0	0	0	0	0	0	0	0	0	0	0	0	0	0	0	0	0	0	0	0	0	0	0	0	0	0	0	0	0	0	0	0	0	0	0	0	0		Master Protein
P97797	Tyrosine-protein phosphatase non-receptor type substrate 1 OS=Mus musculus OX=10090 GN=Sirpa PE=1 SV=2	0	0	0	0	0	0	0	0	0	0	0	0	0	0	0	0	0	0	0	0	0	0	0	0	0	0	0	0	0	0	0	0	0	0	0	0	0	0	0	0	0	0	0	0	0	0		Master Protein
Q9QZU9	Ubiquitin/ISG15-conjugating enzyme E2 L6 OS=Mus musculus OX=10090 GN=Ube2l6 PE=1 SV=3	0	0	0	0	0	0	0	0	0	2280.55	347.587	379.438	817.534	594.25	214.797	1039.48	1036.56	1358.04	1524.44	716.426	733.436	688.368	1597.46	1619.53	1337.93	1072.73	1003.3	0	0	0	0	0	0	0	0	0	0	0	0	0	0	0	0	0	0	0		Master Protein
P62983	Ubiquitin-40S ribosomal protein S27a OS=Mus musculus OX=10090 GN=Rps27a PE=1 SV=2	5633.65	2482.35	6567.6	3343.2	3323.04	5469.08	4280.7	4662.07	4799.11	9998.71	3042.57	752.022	5539.83	3781.88	1890.26	4094.78	5366.4	1605.2	3710.32	4693	3162.16	3253.66	1693.31	9569.6	3869.71	4277.79	5183.39	1011.09	1176.94	5303.55	8742.54	4042.96	1642.69	2374.33	4515.15	5684.19	3776.99	8075.93	3728.41	2632.93	1371.34	8635.38	6763.15	6802.79	4762.27	4698.92		Master Protein
P68037	Ubiquitin-conjugating enzyme E2 L3 OS=Mus musculus OX=10090 GN=Ube2l3 PE=1 SV=1	0	0	0	0	0	0	0	0	0	0	0	0	0	0	0	0	0	0	0	0	0	0	0	0	0	0	0	0	0	0	0	0	0	0	0	0	0	0	0	0	0	0	0	0	0	0		Master Protein
Q02053	Ubiquitin-like modifier-activating enzyme 1 OS=Mus musculus OX=10090 GN=Uba1 PE=1 SV=1	0	0	0	0	0	0	0	0	0	0	0	0	0	0	0	0	0	0	0	0	430.731	0	0	1823.45	813.727	451.507	0	0	209.68	640.018	1744.61	276.446	472.401	156.19	384.383	301.457	601.558	0	0	0	0	0	0	0	0	0		Master Protein
Q64339	Ubiquitin-like protein ISG15 OS=Mus musculus OX=10090 GN=Isg15 PE=1 SV=4	9994.56	1186.15	3522.38	3167.21	3192.69	1659.63	2204.13	4973.75	4752.02	19129.4	1300.28	410.227	3603.38	5588.68	1554.09	4504.67	5221.1	1129.54	2021.76	4606.18	3421.19	2475.05	1875.15	18175.1	2375.32	4552.82	5172.95	1988.74	1281.89	4323.15	21194.2	4543.8	1953.65	3830.3	7071.88	4212.12	5513.65	9472.97	2603.19	3416.06	1412.89	7025.15	2985.82	3243.71	3789.8	5935.97		Master Protein
Q3V0A6	Uncharacterized protein C2orf78 homolog OS=Mus musculus OX=10090 GN=Gm5592 PE=2 SV=1	0	0	0	0	0	0	0	0	0	0	0	0	0	0	0	0	0	0	0	0	0	0	0	0	0	0	0	0	0	0	0	0	0	0	0	0	0	0	0	0	0	0	0	0	0	0		Master Protein
Q91X17	Uromodulin OS=Mus musculus OX=10090 GN=Umod PE=1 SV=1	796.213	747.598	2665.5	2937.09	2069.15	1997.15	1464.15	2085.3	2506.8	2157.51	2836.6	1040.85	2906.65	1914.54	2456.21	2469.4	2122.69	1557.48	2115.9	2746.13	2320.7	1882.45	1098.17	2805.34	1392.66	2040.31	2551.79	2393.57	4009.26	5204.15	2907.83	2004.5	3551.85	3161.48	4605.33	1319.38	3272.72	1758.72	2172.92	1943.24	3252.3	953.327	3982.54	2259.03	2204.73	2387.37		Master Protein
Q06318	Uteroglobin OS=Mus musculus OX=10090 GN=Scgb1a1 PE=1 SV=1	3611.35	4345.08	3434.51	4729.42	3096.26	3933.03	3826.74	3636.67	3025.89	1732.74	2878.86	2691.1	1907.35	2903.01	2694.21	3493.93	3168.63	1607.9	2032.12	2562.81	3398.96	4264.57	3227.83	2868.63	3669.08	4193.33	2469.23	2882.8	3835.18	2975.84	2846.98	3208.85	2285.04	4222.87	3473.18	3525.91	3136.65	2268.39	6450.9	4186.62	4021.22	1576.1	4864.88	4038.81	3426.76	3235.8		Master Protein
P29533	Vascular cell adhesion protein 1 OS=Mus musculus OX=10090 GN=Vcam1 PE=1 SV=1	61283.3	72294.2	88330.7	86907.5	81851.5	89617.9	78445.9	85217.1	83799.7	49840.7	84907.5	83471.4	75642.6	88659.4	91755.4	84686	84330.8	86633.4	85178.6	79778.8	97512.4	73458.9	94116.8	63765.4	93063.6	81675.8	87341	68494.3	113687	84787.5	88176.7	93014.2	72936.5	90811.9	85817.9	83236.4	85780.4	63637.7	85487.2	129242	99857.1	79880.7	86623.7	76427.9	85504.1	83512.7		Master Protein
P35917	Vascular endothelial growth factor receptor 3 OS=Mus musculus OX=10090 GN=Flt4 PE=1 SV=1	11141.9	10769.9	15519.2	16510	17088	15404	11766.9	16294.4	13173.4	8059.73	16026.5	11002	12826.8	15343	14356.1	15364.4	14103.5	9236.43	11318.4	13238	16730.4	12587	12361.3	12731	16068.8	15918.1	13549.7	11591.6	19963.9	22016.3	14554.6	19006.7	13087.7	26171	22817.4	14841.3	14626.5	11189.6	13828.8	14883.4	18897.7	13388.8	18057.8	10269.7	14047.3	15420.5		Master Protein
Q9CZT5	Vasorin OS=Mus musculus OX=10090 GN=Vasn PE=2 SV=2	8005.88	8890.32	12714.2	9062.8	10238.3	13170.6	11904.5	10733	9261.88	6158.88	8522.4	9246.33	7995.27	10998.8	9278.84	9345.22	10649.6	7116.04	7819.56	10871.1	9583.38	8220.87	8900.59	7090.36	9317.12	10333.8	9661.04	11477.6	13063.6	11449.9	8809.32	13871.7	11127.1	14137.7	11725.6	11708.8	8286.08	7816.83	11151.5	7699.14	11303.4	8861.54	10761.7	11243.3	10043	9951.84		Master Protein
Q64727	Vinculin OS=Mus musculus OX=10090 GN=Vcl PE=1 SV=4	26526.3	9206.77	19322.5	17536.6	15138.6	15098.8	21599.1	17895	18228.6	26231.9	12278.1	11348.3	14271.2	15609.7	12882	17568.7	18554.9	11622.1	13699.3	14794.7	16261.2	12132.2	13379	33673	16029.7	16530	19593.6	13394.4	17152.7	19923.6	40323.1	17005.7	16292.5	20599.8	19020.1	18276.2	17847.3	34179.6	16671	15896.3	16634.8	27586.1	22300.6	19234.7	19364.3	16759.2		Master Protein
P21614	Vitamin D-binding protein OS=Mus musculus OX=10090 GN=Gc PE=1 SV=2	3.59928e+06	4.48436e+06	3.85368e+06	4.22307e+06	4.30508e+06	4.37496e+06	4.5195e+06	4.49107e+06	4.40799e+06	3.30421e+06	4.99203e+06	4.52198e+06	4.14997e+06	4.93864e+06	5.40666e+06	4.46609e+06	4.43297e+06	4.55639e+06	4.26438e+06	3.96818e+06	4.3168e+06	4.68425e+06	5.17758e+06	3.28723e+06	4.69155e+06	4.48271e+06	4.41635e+06	5.48937e+06	5.31562e+06	3.92453e+06	3.87331e+06	5.00056e+06	5.69041e+06	5.10119e+06	5.32448e+06	4.5079e+06	4.39116e+06	4.12018e+06	4.40858e+06	5.09141e+06	5.14578e+06	4.52391e+06	5.21609e+06	4.76197e+06	4.50593e+06	4.39312e+06		Master Protein
P33587	Vitamin K-dependent protein C OS=Mus musculus OX=10090 GN=Proc PE=1 SV=2	31454	42274.2	25992.4	25269	32627.8	35280.2	43464.7	38217	32569.5	24403.2	43705.3	43957	31148.8	34303.1	47498.2	36142.1	34644.4	49747.5	47372.1	25417.2	25543.1	40509.4	41022.2	21484.8	25733.4	38301.7	32484.8	38039.2	35943	36862.4	28639.1	32714.2	35930.8	37611.4	33657.2	34617	36169.5	41628	35664.5	45616	38565.6	41841.2	38628.3	50018.8	32698.7	38087.7		Master Protein
Q08761	Vitamin K-dependent protein S OS=Mus musculus OX=10090 GN=Pros1 PE=2 SV=1	89259.3	94422.3	113005	132561	95214.7	123720	114302	89227.9	101199	56677.4	102653	79979.3	89437.8	117142	101668	97269.7	93157.1	85924.3	92088.5	78562.5	97550.7	83285.4	83756.2	75325.1	100584	94109	96317.8	67814.3	99491.9	108795	97496.8	129255	87126.3	136904	108964	96717.2	93709.5	73845.3	89586.8	82140.1	116001	84284.9	99432.6	87009.6	96061.8	94364.9		Master Protein
Q9CQW3	Vitamin K-dependent protein Z OS=Mus musculus OX=10090 GN=Proz PE=1 SV=1	89869.3	158387	81868	128573	132267	118281	147638	133865	131656	93481.8	129052	173847	130203	135077	153559	136398	129123	164898	159574	94688.3	141131	160868	148161	104082	133315	134875	130646	157797	139904	98880.9	82989.8	137674	177684	113855	165072	138975	126546	99137.4	147571	142125	142725	122599	135770	133103	133829	131693		Master Protein
P29788	Vitronectin OS=Mus musculus OX=10090 GN=Vtn PE=1 SV=2	717510	894898	821840	751499	905020	816860	1.00107e+06	911072	892969	610627	1.0657e+06	1.30657e+06	829416	907153	1.0677e+06	913438	890602	1.08439e+06	1.08842e+06	904261	880924	1.04157e+06	1.10806e+06	642679	894003	912044	891997	862749	1.0187e+06	1.02545e+06	681803	941601	947652	1.07715e+06	869577	918651	885390	809025	859160	790277	793069	844422	771129	869572	889190	914851		Master Protein
O70410	Vomeronasal type-2 receptor 1 OS=Mus musculus OX=10090 GN=Vmn2r1 PE=1 SV=1	41238.4	45407.9	92034.4	67869.9	62009.6	72785.5	57545.6	63649.4	60517.4	27967.1	52858.7	160574	58128.5	55900	49351.3	62484.3	61682.4	119287	85721.1	73315.1	78515.6	43314.3	65824.7	37505.5	71624.5	64269.5	59897.2	30137.8	87829.8	71287.7	71807.6	65019.3	21428.2	69120.5	39525.7	64211.3	59955.4	54103.3	62780.2	72722.7	55273.7	43339.5	38563.2	43999.8	62636.6	61530.2		Master Protein
Q8CIZ8	von Willebrand factor OS=Mus musculus OX=10090 GN=Vwf PE=1 SV=2	71675	95566.2	77727.6	92462.3	54012.6	90779	87104.5	59516.1	55143	39874.1	67406.7	24336	38144.6	85737.5	74032.5	56829.2	57830	42986.1	70832.1	50415	97088.5	75737.4	52942.2	74825.3	89302.5	55515	59144.2	18377.6	40481.7	55267.4	59897.2	76717.4	54711.6	75178.1	63068.2	57960.3	56698.8	65503.3	26275.3	36020.1	98473.9	71516.8	45293	82237	59700.7	54958.5		Master Protein
O88342	WD repeat-containing protein 1 OS=Mus musculus OX=10090 GN=Wdr1 PE=1 SV=3	12013.7	3748.62	6265.2	5498.71	3463.92	4622.72	7494	6079.8	5746.1	8552.38	2616.63	1907.77	2742.97	6520.97	4018.63	6006.96	5818.94	3602.15	6603.26	4658.5	4136.46	5055.59	4328.84	19093.7	6644.47	5722.27	6103.63	2482.11	4378.86	3974.08	16596	3496.88	6194.01	3374.37	4214.41	4471.24	7354.66	11271.5	2356.46	5238.04	4700.15	10221.6	4714.4	6279.75	5157.35	6668.55		Master Protein
Q11136	Xaa-Pro dipeptidase OS=Mus musculus OX=10090 GN=Pepd PE=1 SV=3	1128.46	1341.46	2521.04	1577.79	1641.82	1470.26	1335.14	1438.4	1417.21	800.986	1422.27	1014.3	1140.84	1409.87	1040.61	1269.49	1586.13	1013.26	768.208	1374.48	1091.28	863.094	948.111	1214.29	1260.95	1451.64	1403.97	1221.78	0	2094.27	0	488.101	1495.71	1219.86	1378.74	1729.02	1126.59	1878.28	1469.97	2138.5	1538.71	1340.05	0	1590.82	1397.22	1458.39		Master Protein
Q00519	Xanthine dehydrogenase/oxidase OS=Mus musculus OX=10090 GN=Xdh PE=1 SV=5	4012.62	3142.71	7436.86	7419.94	5421.39	5237.55	5404.49	6076.91	5612.07	4502.54	4811.23	3739.65	5326.69	5899.75	4109.31	6270.92	5418.07	5169.21	0	4885.37	3910.44	1633.2	1735.08	10033.3	3536.48	5844.49	0	3669.24	7207.68	8218.06	5571.53	5088.62	3852.97	8329.72	7539.51	5949.79	5739.19	4687.77	9078.98	10066.7	6452.08	4225.36	5602	5260.02	6103.61	5585.38		Master Protein
Q0VAW7	Zinc finger protein 112 OS=Mus musculus OX=10090 GN=Znf112 PE=2 SV=2	0	0	0	0	0	0	0	0	0	0	0	0	0	0	0	0	0	0	0	0	0	0	0	0	0	0	0	0	0	0	0	0	0	0	0	0	0	0	0	0	0	0	0	0	0	0		Master Protein
Q5HZG9	Zinc finger protein 488 OS=Mus musculus OX=10090 GN=Znf488 PE=1 SV=2	0	0	0	0	0	0	0	0	0	18440	49207.3	32906	16047.9	16498.8	35585	27493.1	25325.1	26710.6	39634.1	23952.5	13315.6	24689.7	29997.3	7385.33	14420.3	30862.2	21956	25925.2	31045.2	38882.7	17522.1	19585	17190.4	25869	13951.1	28875.6	23942.6	29633.7	29075	21464	28682.5	23315.3	38929.6	54753.7	30464.3	22353.9		Master Protein
Q64726	Zinc-alpha-2-glycoprotein OS=Mus musculus OX=10090 GN=Azgp1 PE=1 SV=2	386119	484875	381320	379094	486490	475901	476784	417093	429826	353261	559899	321033	414949	418857	576944	423137	423782	442894	406054	355556	379622	426123	525517	270424	339750	422546	424373	448413	412926	466001	333195	318846	464335	351556	366924	423327	423592	352338	498611	526934	439060	468946	526359	507366	418677	428242		Master Protein
Q62523	Zyxin OS=Mus musculus OX=10090 GN=Zyx PE=1 SV=2	0	0	0	0	0	0	0	0	0	0	0	0	0	0	0	0	0	0	0	0	0	0	0	0	0	0	0	0	0	0	0	0	0	0	0	0	0	0	0	0	0	0	0	0	0	0		Master Protein
[truncated: 9 more columns]

## Sheet: sEVs
Fasta header
Timepoint	Na	Na	Na	BL	BL	BL	T1	T1	T1	T1	T2	T2	T2
Mouse	M	H	J	D	C	B	D	F	C	B	D	F	C	Peptides	Razor + unique peptides	Unique peptides	Sequence coverage [%]	Unique + razor sequence coverage [%]	Unique sequence coverage [%]	Mol. weight [kDa]	Sequence length	Q-value	Score
sp|Q61838|PZP_MOUSE Pregnancy zone protein OS=Mus musculus GN=Pzp PE=1 SV=3	25424000000	90906000000	137230000000	29389000000	5246200000	17276000000	7413700000	36319000000	19188000000	20180000000	50759000000	15128000000	2668100000	96	96	94	63.9	63.9	62.9	165.85	1495	0	323.31
sp|P08226|APOE_MOUSE Apolipoprotein E OS=Mus musculus GN=Apoe PE=1 SV=2	13196000000	19883000000	66607000000	29755000000	4188600000	12830000000	8172300000	8252700000	10049000000	4155700000	20975000000	6633600000	698950000	47	47	47	75.9	75.9	75.9	35.866	311	0	323.31
sp|E9Q414|APOB_MOUSE Apolipoprotein B-100 OS=Mus musculus GN=Apob PE=1 SV=1	3011700000	9315700000	32552000000	7803800000	1302400000	2790500000	1743000000	4674900000	4382500000	1357300000	9515400000	2141000000	289780000	31	31	31	59.5	59.5	59.5	49.971	454	0	323.31
sp|Q00623|APOA1_MOUSE Apolipoprotein A-I OS=Mus musculus GN=Apoa1 PE=1 SV=2	1640900000	2717000000	4440700000	1173900000	466150000	830380000	373150000	624590000	1038400000	601230000	1164700000	654650000	25160000	12	12	12	98.1	98.1	98.1	11.778	106	0	323.31
sp|P01027|CO3_MOUSE Complement C3 OS=Mus musculus GN=C3 PE=1 SV=3	1564000000	4581000000	4089300000	1645100000	856610000	877890000	1126100000	1661800000	2023900000	493720000	8479400000	1624600000	89492000	230	230	230	52.7	52.7	52.7	509.43	4505	0	323.31
sp|P11276|FINC_MOUSE Fibronectin OS=Mus musculus GN=Fn1 PE=1 SV=4	1248100000	5176900000	5000900000	284850000	513110000	389490000	362430000	816140000	854530000	908840000	2204500000	470580000	61892000	25	25	25	66.3	66.3	66.3	30.615	264	0	323.31
sp|P35441|TSP1_MOUSE Thrombospondin-1 OS=Mus musculus GN=Thbs1 PE=1 SV=1	747700000	3879400000	4141100000	777640000	131350000	758800000	254790000	644220000	825460000	1205100000	4461300000	688970000	109100000	97	97	97	64.4	64.4	64.4	186.48	1663	0	323.31
sp|Q9QWK4|CD5L_MOUSE CD5 antigen-like OS=Mus musculus GN=Cd5l PE=1 SV=3	485720000	703950000	2510000000	773670000	277140000	155640000	1061100000	2392500000	2224800000	654890000	1779600000	863540000	294130000	50	50	46	76.8	76.8	73.2	68.692	608	0	323.31
sp|P01029|CO4B_MOUSE Complement C4-B OS=Mus musculus GN=C4b PE=1 SV=3	448740000	1984700000	2990500000	456300000	385490000	292750000	685920000	612060000	1319600000	497860000	3646400000	210870000	54810000	109	109	109	58.4	58.4	58.4	272.53	2477	0	323.31
sp|P06909|CFAH_MOUSE Complement factor H OS=Mus musculus GN=Cfh PE=1 SV=2	324620000	902300000	1655400000	124010000	130020000	296540000	126050000	222780000	186600000	179320000	713550000	159470000	23448000	12	12	12	41.6	41.6	41.6	36.875	344	0	323.31
sp|P13609|SRGN_MOUSE Serglycin OS=Mus musculus GN=Srgn PE=1 SV=1	317230000	728610000	215570000	100480000	54646000	103490000	75579000	122920000	131860000	273770000	270790000	355020000	40350000	13	13	13	69.2	69.2	69.2	18.013	159	0	323.31
sp|P41317|MBL2_MOUSE Mannose-binding protein C OS=Mus musculus GN=Mbl2 PE=1 SV=2	265420000	1356400000	897670000	140140000	131940000	31230000	45345000	328970000	364700000	92822000	382430000	545970000	35189000	73	73	73	55.6	55.6	55.6	129.65	1170	0	323.31
sp|A6X935|ITIH4_MOUSE Inter alpha-trypsin inhibitor, heavy chain 4 OS=Mus musculus GN=Itih4 PE=1 SV=2	163000000	933170000	263870000	63451000	136930000	25578000	67838000	73603000	986520000	65385000	316050000	151570000	27771000	24	24	24	64.8	64.8	64.8	38.862	352	0	323.31
sp|P14106|C1QB_MOUSE Complement C1q subcomponent subunit B OS=Mus musculus GN=C1qb PE=1 SV=2	162630000	1079200000	663730000	121500000	154150000	122060000	146560000	261490000	388480000	153900000	1011200000	399650000	28313000	63	63	63	46.7	46.7	46.7	192.91	1738	0	323.31
sp|Q61268|APOC4_MOUSE Apolipoprotein C-IV OS=Mus musculus GN=Apoc4 PE=1 SV=1	157290000	447550000	452760000	250830000	125820000	255070000	54224000	39515000	27825000	67267000	238930000	35170000	2235600	6	6	6	42.5	42.5	42.5	12.273	113	0	255.21
sp|P08607|C4BPA_MOUSE C4b-binding protein OS=Mus musculus GN=C4bpa PE=1 SV=3	151720000	991540000	2874700000	300840000	109540000	223770000	269690000	350830000	187360000	156330000	1849200000	239520000	16968000	57	57	57	60.5	60.5	60.5	139.14	1234	0	323.31
sp|Q80YX1|TENA_MOUSE Tenascin OS=Mus musculus GN=Tnc PE=1 SV=1	137520000	401280000	409150000	283830000	102430000	41792000	164510000	505130000	574000000	127610000	1253500000	158400000	37822000	4	4	4	38.2	38.2	38.2	16.711	152	0	323.31
sp|Q02105|C1QC_MOUSE Complement C1q subcomponent subunit C OS=Mus musculus GN=C1qc PE=1 SV=2	123030000	686620000	469730000	112350000	85629000	50833000	163320000	227140000	531800000	108360000	962020000	249750000	39674000	5	5	5	81	81	81	11.575	105	0	317.89
sp|P98064|MASP1_MOUSE Mannan-binding lectin serine protease 1 OS=Mus musculus GN=Masp1 PE=1 SV=2	111370000	408770000	514910000	69182000	62684000	33982000	48183000	224000000	118180000	70402000	261980000	127040000	15055000	15	15	13	62.3	62.3	55.7	25.957	244	0	323.31
sp|P11680|PROP_MOUSE Properdin OS=Mus musculus GN=Cfp PE=2 SV=2	99368000	250510000	209330000	54390000	16658000	17540000	31619000	83070000	33204000	29975000	444140000	65419000	3182800	13	13	13	34.7	34.7	34.7	44.259	404	0	227.1
sp|Q60994|ADIPO_MOUSE Adiponectin OS=Mus musculus GN=Adipoq PE=1 SV=2	98784000	293420000	227470000	51682000	30241000	25689000	12242000	241770000	113350000	35387000	101140000	214040000	10430000	5	5	1	41.6	41.6	14.2	12.675	113	0	83.299
sp|Q921I1|TRFE_MOUSE Serotransferrin OS=Mus musculus GN=Tf PE=1 SV=1	97064000	340840000	1034500000	44802000	64702000	45115000	22465000	131840000	105220000	52778000	167220000	34925000	11165000	35	35	35	49.2	49.2	49.2	104.66	942	0	323.31
sp|O35930|GP1BA_MOUSE Platelet glycoprotein Ib alpha chain OS=Mus musculus GN=Gp1ba PE=1 SV=2	95455000	123530000	238690000	111010000	9390300	22850000	22941000	79444000	59198000	52642000	95140000	37594000	4716800	10	10	10	39.9	39.9	39.9	26.717	253	0	242.62
sp|Q91WP0|MASP2_MOUSE Mannan-binding lectin serine protease 2 OS=Mus musculus GN=Masp2 PE=1 SV=1	83343000	167440000	253220000	30809000	23553000	20500000	26674000	73368000	34169000	53827000	146140000	72936000	5842800	5	5	5	25	25	25	14.288	124	0	117.78
sp|O70165|FCN1_MOUSE Ficolin-1 OS=Mus musculus GN=Fcn1 PE=1 SV=1	82574000	335260000	380050000	72599000	39992000	46142000	46760000	181960000	100750000	71660000	302050000	67045000	11263000	13	13	13	36.2	36.2	36.2	51.523	469	0	279.94
sp|P28665|MUG1_MOUSE Murinoglobulin-1 OS=Mus musculus GN=Mug1 PE=1 SV=3	81487000	540690000	1970300000	189450000	39962000	96769000	42772000	84944000	116180000	238270000	432320000	35895000	12996000	74	74	74	48.2	48.2	48.2	231.8	2110	0	323.31
sp|P06728|APOA4_MOUSE Apolipoprotein A-IV OS=Mus musculus GN=Apoa4 PE=1 SV=3	77979000	210590000	314690000	73706000	28388000	53258000	41480000	38579000	20453000	27798000	247320000	86816000	1458600	6	6	6	30.1	30.1	30.1	25.991	246	0	323.31
sp|Q8CG16|C1RA_MOUSE Complement C1r-A subcomponent OS=Mus musculus GN=C1ra PE=1 SV=1;sp|Q8CFG9|C1RB_MOUSE Complement C1r-B subcomponent OS=Mus musculus GN=C1rb PE=2 SV=1	69285000	1446200000	1069600000	70240000	131790000	40956000	104100000	346640000	656400000	212770000	1276600000	253860000	74845000	26	26	26	45.5	45.5	45.5	79.967	704	0	323.31
sp|P98086|C1QA_MOUSE Complement C1q subcomponent subunit A OS=Mus musculus GN=C1qa PE=1 SV=2	69280000	473880000	418610000	51421000	56024000	30878000	61309000	158760000	219930000	110670000	390710000	116130000	42697000	11	11	11	31.2	31.2	31.2	50.327	464	0	323.31
sp|P62192|PRS4_MOUSE 26S proteasome regulatory subunit 4 OS=Mus musculus GN=Psmc1 PE=1 SV=1	66541000	0	7457100	4495900	18825000	9187700	2161100	109010000	72153000	1018100	2859800	62795000	1899900	6	6	6	25.9	25.9	25.9	26.809	247	0	144.33
sp|O08677|KNG1_MOUSE Kininogen-1 OS=Mus musculus GN=Kng1 PE=1 SV=1	64968000	159680000	387610000	34641000	32314000	25954000	27107000	54062000	84824000	23509000	75757000	33522000	3670400	37	37	37	56.5	56.5	56.5	76.723	697	0	323.31
sp|Q8CG14|CS1A_MOUSE Complement C1s-A subcomponent OS=Mus musculus GN=C1sa PE=2 SV=2	55156000	613850000	588430000	51970000	71094000	29855000	63343000	188520000	384220000	120450000	602660000	89318000	42887000	9	9	9	13.8	13.8	13.8	80.054	734	0	323.31
sp|P39039|MBL1_MOUSE Mannose-binding protein A OS=Mus musculus GN=Mbl1 PE=1 SV=1	53894000	154770000	402760000	77874000	12574000	29719000	46158000	60672000	41059000	47771000	214580000	26114000	3788600	4	4	4	27.8	27.8	27.8	12.581	115	0	45.639
sp|P97290|IC1_MOUSE Plasma protease C1 inhibitor OS=Mus musculus GN=Serping1 PE=1 SV=3	49618000	225750000	249820000	17927000	51166000	8961900	33724000	113310000	594020000	32791000	279040000	91761000	22383000	19	19	19	41.3	41.3	41.3	75.516	685	0	120.76
sp|Q61703|ITIH2_MOUSE Inter-alpha-trypsin inhibitor heavy chain H2 OS=Mus musculus GN=Itih2 PE=1 SV=1	46100000	150900000	194320000	27916000	20136000	23044000	12774000	71318000	39433000	23340000	53082000	46554000	2259000	10	10	10	33.5	33.5	33.5	36.298	334	0	209.79
sp|O70570|PIGR_MOUSE Polymeric immunoglobulin receptor OS=Mus musculus GN=Pigr PE=1 SV=1	46076000	133340000	46690000	16529000	10830000	6037300	6919900	123560000	40720000	7531800	42450000	56315000	5717100	58	58	36	49.7	49.7	33.3	165.3	1476	0	323.31
sp|Q06890|CLUS_MOUSE Clusterin OS=Mus musculus GN=Clu PE=1 SV=1	45149000	167000000	490660000	113100000	24172000	23425000	66533000	146550000	139680000	46354000	405540000	34894000	9286000	15	15	15	48.9	48.9	48.9	45.029	395	0	323.31
sp|P19221|THRB_MOUSE Prothrombin OS=Mus musculus GN=F2 PE=1 SV=1	38578000	65595000	58087000	38286000	9755000	5450600	11050000	18051000	80879000	20985000	69075000	38384000	3641200	33	33	33	62.5	62.5	62.5	80.072	707	0	323.31
sp|A2AVA0|SVEP1_MOUSE Sushi, von Willebrand factor type A, EGF and pentraxin domain-containing protein 1 OS=Mus musculus GN=Svep1 PE=1 SV=1	38513000	74399000	224080000	40543000	24523000	9219500	77845000	254120000	196050000	26229000	135200000	46462000	9842800	8	8	8	34.3	34.3	34.3	25.974	245	0	155.2
sp|P34928|APOC1_MOUSE Apolipoprotein C-I OS=Mus musculus GN=Apoc1 PE=1 SV=1	31729000	28476000	105240000	17370000	0	1109000	9415000	2974900	995340	1749800	37121000	3190200	0	6	6	6	19.1	19.1	19.1	36.595	335	0	62.982
sp|Q62351|TFR1_MOUSE Transferrin receptor protein 1 OS=Mus musculus GN=Tfrc PE=1 SV=1	29827000	58891000	94126000	22413000	57477000	7735100	6273300	30313000	19169000	2329100	150330000	21990000	4718400	1	1	1	4.3	4.3	4.3	49.184	440	0.0098039	2.3422
sp|Q9Z1T2|TSP4_MOUSE Thrombospondin-4 OS=Mus musculus GN=Thbs4 PE=1 SV=1	28355000	72647000	78516000	28902000	7887700	11765000	8670200	53497000	18965000	28518000	65673000	31603000	6942300	18	18	18	31.6	31.6	31.6	73.101	661	0	107.58
sp|Q60841|RELN_MOUSE Reelin OS=Mus musculus GN=Reln PE=1 SV=3	23514000	85593000	153760000	48977000	30015000	10653000	28563000	189500000	131200000	14847000	169780000	41172000	10206000	29	29	19	58	58	43.5	76.857	688	0	323.31
sp|P32261|ANT3_MOUSE Antithrombin-III OS=Mus musculus GN=Serpinc1 PE=1 SV=1	22514000	113030000	142220000	35193000	12327000	11633000	17339000	43003000	110940000	24180000	181730000	46264000	3239900	13	11	11	59	52.3	52.3	25.396	239	0	323.31
sp|P02088|HBB1_MOUSE Hemoglobin subunit beta-1 OS=Mus musculus GN=Hbb-b1 PE=1 SV=2;sp|P02089|HBB2_MOUSE Hemoglobin subunit beta-2 OS=Mus musculus GN=Hbb-b2 PE=1 SV=2	22332000	140010000	41195000	90461000	24100000	0	14114000	48995000	148970000	2595200	187170000	5814000	2831100	12	12	12	31.2	31.2	31.2	55.584	504	0	323.31
sp|P01942|HBA_MOUSE Hemoglobin subunit alpha OS=Mus musculus GN=Hba PE=1 SV=2	21957000	149490000	9633500	3479400	12515000	1564900	5716400	16458000	51892000	95155	94249000	649580	555510	16	16	16	25.3	25.3	25.3	105.93	946	0	129.43
sp|Q91ZX7|LRP1_MOUSE Prolow-density lipoprotein receptor-related protein 1 OS=Mus musculus GN=Lrp1 PE=1 SV=1	21789000	33262000	89041000	12667000	2263000	3742200	13982000	23222000	15316000	14892000	74536000	8983600	1749200	15	15	15	28.9	28.9	28.9	84.998	771	0	162.57
sp|A2AJ76|HMCN2_MOUSE Hemicentin-2 OS=Mus musculus GN=Hmcn2 PE=1 SV=1	21462000	14296000	22340000	0	0	11538000	417280	5928000	7974000	6548100	7618500	11998000	211880	16	16	16	31.2	31.2	31.2	51.655	448	0	217.67
sp|Q61702|ITIH1_MOUSE Inter-alpha-trypsin inhibitor heavy chain H1 OS=Mus musculus GN=Itih1 PE=1 SV=2	21040000	110870000	216000000	5705700	11114000	4298700	23882000	64047000	62753000	20380000	94751000	24875000	4686600	12	12	12	21.8	21.8	21.8	70.268	618	0	44.576
sp|B2RPV6|MMRN1_MOUSE Multimerin-1 OS=Mus musculus GN=Mmrn1 PE=1 SV=2	18146000	61992000	33242000	12150000	1038600	3866300	9718800	42997000	23808000	10038000	49905000	11983000	1974400	55	55	55	24.5	24.5	24.5	387.45	3567	0	290.44
sp|Q61129|CFAI_MOUSE Complement factor I OS=Mus musculus GN=Cfi PE=1 SV=3	17663000	41306000	28953000	4343100	1033100	2451500	657410	88621000	12846000	3968400	6901500	17022000	128160	6	6	6	35.2	35.2	35.2	9.6963	88	0	10.524
sp|Q8VCM7|FIBG_MOUSE Fibrinogen gamma chain OS=Mus musculus GN=Fgg PE=1 SV=1	17086000	69921000	180850000	32949000	15906000	19935000	47261000	110640000	53348000	15416000	137420000	6989700	2336300	1	1	1	13.8	13.8	13.8	13.095	116	0	323.31
sp|Q9DBB9|CPN2_MOUSE Carboxypeptidase N subunit 2 OS=Mus musculus GN=Cpn2 PE=1 SV=2	15915000	47665000	44162000	2148600	0	5064700	1764500	8669100	12025000	5441100	21026000	2973300	533070	17	17	17	28.3	28.3	28.3	85.73	763	0	117.29
sp|P60710|ACTB_MOUSE Actin, cytoplasmic 1 OS=Mus musculus GN=Actb PE=1 SV=1;co|CON_P60712|SWISS-PROT:P60712 (Bos taurus) Actin, cytoplasmic 1;sp|P63260|ACTG_MOUSE Actin, cytoplasmic 2 OS=Mus musculus GN=Actg1 PE=1 SV=1;sp|P63268|ACTH_MOUSE Actin, gamma-ent	15759000	34347000	16682000	8182100	18418000	9046700	18340000	10140000	31935000	9333000	30486000	31325000	2751200	6	6	3	70.3	70.3	33.1	12.934	118	0	253.71
sp|Q8K0E8|FIBB_MOUSE Fibrinogen beta chain OS=Mus musculus GN=Fgb PE=1 SV=1	15399000	50460000	102720000	21037000	16800000	14704000	30759000	57534000	36869000	13679000	86005000	7660700	1931600	17	17	16	29.3	29.3	28.2	106.37	963	0	68.571
sp|Q91X72|HEMO_MOUSE Hemopexin OS=Mus musculus GN=Hpx PE=1 SV=2	15368000	46543000	241210000	9032000	9994000	8205500	9609600	27927000	17910000	15661000	38649000	3904100	1573700	8	8	8	28.4	28.4	28.4	35.704	324	0	23.617
sp|Q6GQT1|A2MG_MOUSE Alpha-2-macroglobulin-P OS=Mus musculus GN=A2m PE=2 SV=2	15312000	35247000	0	292330	8836100	221240	0	18330000	11691000	343570	574610	8079700	821700	37	37	37	14.6	14.6	14.6	387.49	3461	0	252.59
sp|P33622|APOC3_MOUSE Apolipoprotein C-III OS=Mus musculus GN=Apoc3 PE=1 SV=2	14934000	18705000	159080000	19662000	10339000	11232000	7910100	4183400	3889000	2253500	36145000	5192400	502510	3	3	3	35.7	35.7	35.7	12.986	115	0	38.731
sp|O08538|ANGP1_MOUSE Angiopoietin-1 OS=Mus musculus GN=Angpt1 PE=1 SV=2	13559000	117460000	27223000	14618000	2379700	1861700	28650000	91002000	140950000	15357000	39874000	20422000	7422500	6	6	3	77.9	77.9	52.9	11.254	104	0	148.43
sp|P13020|GELS_MOUSE Gelsolin OS=Mus musculus GN=Gsn PE=1 SV=3	12494000	54263000	107460000	39661000	81193000	56582000	40993000	27962000	520790000	25961000	17281000	171400000	2943800	18	18	18	39.8	39.8	39.8	52.003	465	0	199.68
sp|P62984|RL40_MOUSE Ubiquitin-60S ribosomal protein L40 OS=Mus musculus GN=Uba52 PE=1 SV=2;sp|P62983|RS27A_MOUSE Ubiquitin-40S ribosomal protein S27a OS=Mus musculus GN=Rps27a PE=1 SV=2;sp|P0CG49|UBB_MOUSE Polyubiquitin-B OS=Mus musculus GN=Ubb PE=2 SV=1;	11875000	19520000	13385000	7625900	3424500	2263900	8443700	14075000	34436000	4042800	35109000	16676000	1845500	8	8	6	59.2	59.2	53.1	15.84	147	0	111.98
sp|Q8CIZ8|VWF_MOUSE von Willebrand factor OS=Mus musculus GN=Vwf PE=1 SV=2	11696000	80777000	65901000	13438000	4808600	7391700	5674300	56950000	23608000	22345000	97192000	31866000	2479800	4	4	4	35.9	35.9	35.9	15.085	142	0	98.913
sp|P11087|CO1A1_MOUSE Collagen alpha-1(I) chain OS=Mus musculus GN=Col1a1 PE=1 SV=4	11547000	15243000	28931000	4089600	7350900	1882600	1358800	38738000	10198000	2565200	30629000	15296000	1861800	30	30	30	10.5	10.5	10.5	504.74	4545	0	114.93
sp|Q8K426|RETNG_MOUSE Resistin-like gamma OS=Mus musculus GN=Retnlg PE=1 SV=1	11542000	42114000	6047700	2244100	914980	0	3499100	18482000	9414600	2313700	17354000	27572000	633240	5	5	5	1.8	1.8	1.8	547.19	5100	0	9.708
sp|P07759|SPA3K_MOUSE Serine protease inhibitor A3K OS=Mus musculus GN=Serpina3k PE=1 SV=2	11383000	58827000	290980000	42330000	5439500	46971000	12107000	18904000	20380000	40776000	101700000	6875300	1410200	17	17	17	25.2	25.2	25.2	101.07	907	0	148.54
sp|O70362|PHLD_MOUSE Phosphatidylinositol-glycan-specific phospholipase D OS=Mus musculus GN=Gpld1 PE=1 SV=1	10808000	25554000	90897000	10652000	1263700	2598800	2283900	7426300	10154000	7203100	9288700	1908700	657260	3	2	2	34.2	21.4	21.4	12.866	117	0	323.31
sp|Q9Z1R3|APOM_MOUSE Apolipoprotein M OS=Mus musculus GN=Apom PE=1 SV=1	10498000	11277000	40312000	5241800	2269900	1632500	0	914050	0	1079900	8607600	2607400	320100	15	15	15	15.3	15.3	15.3	136.1	1210	0	125.76
sp|Q8BND5|QSOX1_MOUSE Sulfhydryl oxidase 1 OS=Mus musculus GN=Qsox1 PE=1 SV=1	10083000	30334000	29873000	9802800	9948100	5224000	12946000	8838700	52950000	9242700	44115000	18893000	117600	13	13	13	30.2	30.2	30.2	67.26	603	0	160.92
sp|P06684|CO5_MOUSE Complement C5 OS=Mus musculus GN=C5 PE=1 SV=2	9003300	16453000	129950000	10484000	4907800	8647200	6978700	32362000	3723400	11592000	34050000	8448700	609890	17	17	17	55.7	55.7	55.7	49.391	436	0	193.98
sp|P21614|VTDB_MOUSE Vitamin D-binding protein OS=Mus musculus GN=Gc PE=1 SV=2	8801900	7136900	24725000	1343000	368680	686620	0	806370	1896000	0	1635000	2321600	137880	2	2	2	17.1	17.1	17.1	13.722	129	0	19.02
sp|P46412|GPX3_MOUSE Glutathione peroxidase 3 OS=Mus musculus GN=Gpx3 PE=1 SV=2;sp|P21765|GPX5_MOUSE Epididymal secretory glutathione peroxidase OS=Mus musculus GN=Gpx5 PE=2 SV=3	8318000	13060000	11772000	2592400	0	210540	4072500	14734000	4980700	4101300	8539800	16766000	594030	7	7	7	17.4	17.4	17.4	60.478	547	0	46.005
sp|Q07968|F13B_MOUSE Coagulation factor XIII B chain OS=Mus musculus GN=F13b PE=1 SV=2	8231000	17640000	17374000	657810	994890	1515300	281790	9970500	1520600	1237000	3361000	1241100	181680	10	10	10	38.4	38.4	38.4	41.736	375	0	59.029
sp|Q8C165|P20D1_MOUSE N-fatty-acyl-amino acid synthase/hydrolase PM20D1 OS=Mus musculus GN=Pm20d1 PE=1 SV=1	8063600	32130000	62050000	15644000	6281700	3154700	24515000	25727000	31560000	5705800	25257000	7045200	729620	15	15	15	45.9	45.9	45.9	54.752	481	0	52.855
sp|Q9QUM0|ITA2B_MOUSE Integrin alpha-IIb OS=Mus musculus GN=Itga2b PE=1 SV=2	7947900	33857000	22518000	2114300	5921700	1779700	6504100	12600000	18011000	12973000	56572000	5965400	5377200	13	13	13	40	40	40	51.317	460	0	307.04
sp|Q8VDD5|MYH9_MOUSE Myosin-9 OS=Mus musculus GN=Myh9 PE=1 SV=4	7827500	11606000	28728000	8533500	17842000	5761700	20437000	171360000	53866000	12889000	140170000	62326000	33078000	15	13	12	12.2	11.2	10.2	164.35	1474	0	30.13
sp|Q07797|LG3BP_MOUSE Galectin-3-binding protein OS=Mus musculus GN=Lgals3bp PE=1 SV=1	7489200	134750000	260810000	98383000	0	5459100	33123000	47100000	58315000	52484000	386300000	20171000	4292500	5	5	4	56.4	56.4	43.6	12.921	117	0	14.965
sp|Q9JJN5|CBPN_MOUSE Carboxypeptidase N catalytic chain OS=Mus musculus GN=Cpn1 PE=1 SV=1	7474100	22564000	31634000	5654600	1339800	3034700	1053000	2447400	1771400	1758800	8697900	1431700	204250	2	2	2	38.4	38.4	38.4	10.982	99	0	155.62
sp|Q07456|AMBP_MOUSE Protein AMBP OS=Mus musculus GN=Ambp PE=1 SV=2	7407800	19276000	76402000	1079400	7352500	3195400	3697400	16284000	5438000	4865300	5861400	8475300	1083200	2	2	2	41.9	41.9	41.9	13.016	117	0	45.341
sp|O54890|ITB3_MOUSE Integrin beta-3 OS=Mus musculus GN=Itgb3 PE=1 SV=2	7371500	18577000	28718000	11451000	4012000	4287900	5738800	12051000	15938000	12288000	69206000	7012000	7032500	18	18	18	39	39	39	57.518	498	0	118.26
sp|Q61805|LBP_MOUSE Lipopolysaccharide-binding protein OS=Mus musculus GN=Lbp PE=1 SV=2	6916000	22246000	28204000	8259500	3192900	541420	7795900	18142000	105130000	4869000	45787000	11214000	352920	2	1	1	30.6	19.4	19.4	11.007	98	0	29.614
sp|P29788|VTNC_MOUSE Vitronectin OS=Mus musculus GN=Vtn PE=1 SV=2	6685600	57080000	101410000	10403000	5377200	2367600	9586100	37136000	23203000	6771500	161670000	13964000	8212600	21	21	21	42.6	42.6	42.6	85.941	780	0	202.61
sp|Q61147|CERU_MOUSE Ceruloplasmin OS=Mus musculus GN=Cp PE=1 SV=2	6425700	23772000	71392000	937440	1820700	871850	1943500	2639200	2125200	5654500	7256300	2928000	493520	3	3	3	21.1	21.1	21.1	14.728	128	0	19.092
sp|P52430|PON1_MOUSE Serum paraoxonase/arylesterase 1 OS=Mus musculus GN=Pon1 PE=1 SV=2	6060700	49949000	46186000	6763700	5095100	1357500	1429900	6603600	37414000	4664200	16883000	10296000	1971100	1	1	1	11.7	11.7	11.7	13.307	120	0	19.51
sp|E9PV24|FIBA_MOUSE Fibrinogen alpha chain OS=Mus musculus GN=Fga PE=1 SV=1	5610200	26025000	76782000	12125000	10959000	10675000	27633000	43699000	26403000	7582500	78076000	2869900	769270	29	29	29	15.9	15.9	15.9	309.27	2813	0	251.64
sp|P07758|A1AT1_MOUSE Alpha-1-antitrypsin 1-1 OS=Mus musculus GN=Serpina1a PE=1 SV=4;sp|Q00896|A1AT3_MOUSE Alpha-1-antitrypsin 1-3 OS=Mus musculus GN=Serpina1c PE=1 SV=2	5608600	15825000	85564000	3169500	2293800	1961000	4289500	10233000	2822800	0	11455000	773110	0	11	11	11	10.2	10.2	10.2	138.03	1453	0	28.148
sp|Q8BH61|F13A_MOUSE Coagulation factor XIII A chain OS=Mus musculus GN=F13a1 PE=1 SV=3	4985100	19292000	18335000	994880	2231700	803220	1713800	7421500	3347200	700480	4590400	1522000	377910	3	3	3	38.5	38.5	38.5	12.535	117	0	10.022
sp|Q61704|ITIH3_MOUSE Inter-alpha-trypsin inhibitor heavy chain H3 OS=Mus musculus GN=Itih3 PE=1 SV=3	4894300	13081000	68748000	1502400	2771000	1222200	13645000	48855000	41923000	4652700	51413000	7878300	1422400	10	10	4	25.1	25.1	10.8	46.879	418	0	323.31
sp|Q9ESB3|HRG_MOUSE Histidine-rich glycoprotein OS=Mus musculus GN=Hrg PE=1 SV=2	4815200	22459000	16614000	3054800	4073800	1397500	4300100	14083000	10713000	4642400	30966000	5127400	359100	13	13	13	22.5	22.5	22.5	93.254	837	0	48.775
sp|Q01149|CO1A2_MOUSE Collagen alpha-2(I) chain OS=Mus musculus GN=Col1a2 PE=1 SV=2	4782300	8327900	22775000	4785900	2940000	2117700	2309400	14889000	3045700	1315700	10019000	1960600	498560	2	2	2	11.6	11.6	11.6	21.273	190	0	22.392
sp|P23953|EST1C_MOUSE Carboxylesterase 1C OS=Mus musculus GN=Ces1c PE=1 SV=4	4662900	27109000	66596000	2832600	3750200	1574900	1214300	11871000	7630800	3088700	6078500	3492600	353950	12	12	12	18.2	18.2	18.2	82.784	748	0	40.689
sp|Q9ET66|PI16_MOUSE Peptidase inhibitor 16 OS=Mus musculus GN=Pi16 PE=1 SV=1	4619200	7365100	7859200	0	998730	0	1437100	5049400	1792500	1457500	0	2228500	370620	5	5	5	28.5	28.5	28.5	14.311	130	0	60.75
sp|Q61247|A2AP_MOUSE Alpha-2-antiplasmin OS=Mus musculus GN=Serpinf2 PE=1 SV=1	4471600	15356000	25581000	5973400	1067400	2517100	3572700	5830900	29149000	3591000	15572000	7529600	504130	18	18	18	13.9	13.9	13.9	188.88	1680	0	92.365
sp|P15105|GLNA_MOUSE Glutamine synthetase OS=Mus musculus GN=Glul PE=1 SV=6	4358900	5268300	0	3127300	2177900	2176800	0	2210300	5500600	541460	9323600	2242000	673430	4	4	4	10.7	10.7	10.7	53.6	476	0	9.2655
sp|Q8BPB5|FBLN3_MOUSE EGF-containing fibulin-like extracellular matrix protein 1 OS=Mus musculus GN=Efemp1 PE=1 SV=1	4156200	16312000	13995000	1814700	0	0	4530000	3882000	5363800	1317600	12366000	5932300	110600	2	2	2	11.5	11.5	11.5	25.424	226	0	6.0417
sp|Q01339|APOH_MOUSE Beta-2-glycoprotein 1 OS=Mus musculus GN=Apoh PE=1 SV=1	4004600	8388100	3226100	1019600	1225200	705560	597660	2377300	1960500	1090400	2473600	1350600	143850	5	5	5	12.3	12.3	12.3	76.195	669	0	20.412
sp|P26039|TLN1_MOUSE Talin-1 OS=Mus musculus GN=Tln1 PE=1 SV=2	3950900	5537000	525550	807680	851630	572110	1157900	1682500	8186900	1813000	12122000	4147400	522750	7	7	7	19.3	19.3	19.3	55.662	503	0	54.11
sp|P22599|A1AT2_MOUSE Alpha-1-antitrypsin 1-2 OS=Mus musculus GN=Serpina1b PE=1 SV=2	3808700	11044000	26887000	5805300	1870400	1106300	1143300	6492300	7476600	2913800	10903000	2098800	0	9	9	9	14	14	14	112.68	1033	0	23.023
sp|P07309|TTHY_MOUSE Transthyretin OS=Mus musculus GN=Ttr PE=1 SV=1	3621000	18347000	15243000	4567000	1424800	768310	2098900	3696900	6556700	2031100	6887100	2115400	92627	44	44	42	28.6	28.6	27.3	226.37	1960	0	309.54
sp|Q01853|TERA_MOUSE Transitional endoplasmic reticulum ATPase OS=Mus musculus GN=Vcp PE=1 SV=4	3390100	26350000	11777000	445570	4806900	1348200	38896000	37080000	51747000	3647700	787910000	9112700	5859300	3	3	2	37.4	37.4	29.9	11.502	107	0	33.611
sp|Q07235|GDN_MOUSE Glia-derived nexin OS=Mus musculus GN=Serpine2 PE=1 SV=2	3354700	5618400	6526700	2886800	549250	1697600	1293400	4424500	4695000	1946100	9183400	3306100	580660	17	17	17	39.9	39.9	39.9	64.49	577	0	173.16
sp|P63017|HSP7C_MOUSE Heat shock cognate 71 kDa protein OS=Mus musculus GN=Hspa8 PE=1 SV=1;sp|P17156|HSP72_MOUSE Heat shock-related 70 kDa protein 2 OS=Mus musculus GN=Hspa2 PE=1 SV=2	3264100	27554000	18864000	3141600	8438700	1215600	3152400	7810000	10693000	2811200	50948000	3318800	1903600	6	6	6	15.5	15.5	15.5	51.845	457	0	28.667
sp|Q62009|POSTN_MOUSE Periostin OS=Mus musculus GN=Postn PE=1 SV=2	3201100	7110700	969530	0	2903500	1181000	548320	1553700	7812900	1960100	2222600	7563000	51362	7	7	7	28.9	28.9	28.9	39.029	349	0	34.123
sp|Q60675|LAMA2_MOUSE Laminin subunit alpha-2 OS=Mus musculus GN=Lama2 PE=1 SV=2	3148200	8870000	10128000	2766500	2318100	575720	3434500	11283000	5180200	2662200	10276000	6085900	233510	14	14	14	24.3	24.3	24.3	86.738	787	0	30.242
sp|P21956|MFGM_MOUSE Lactadherin OS=Mus musculus GN=Mfge8 PE=1 SV=3	2997400	1601000	2773800	1588700	758680	226270	550060	2959400	0	1252400	13017000	2981000	405230	2	1	1	24.1	16.7	16.7	11.961	108	0.0035714	3.2017
sp|P55065|PLTP_MOUSE Phospholipid transfer protein OS=Mus musculus GN=Pltp PE=1 SV=1	2885300	43885000	98146000	20260000	4917100	2546200	524110	21713000	66166000	9010100	40931000	19945000	649450	7	7	7	17.5	17.5	17.5	53.055	481	0	33.632
sp|Q3SXB8|COL11_MOUSE Collectin-11 OS=Mus musculus GN=Colec11 PE=2 SV=2	2705800	21828000	37450000	2853200	3633800	201860	5677900	26346000	10805000	4763400	22196000	3636900	1678600	8	8	8	27.6	27.6	27.6	54.848	478	0	98.666
sp|P04202|TGFB1_MOUSE Transforming growth factor beta-1 OS=Mus musculus GN=Tgfb1 PE=1 SV=1	2663600	11579000	2243400	3724000	0	453170	0	3242000	3278700	1652900	15638000	1590400	331720	4	4	3	37.6	37.6	37.6	13.051	117	0	30.425
sp|Q08879|FBLN1_MOUSE Fibulin-1 OS=Mus musculus GN=Fbln1 PE=1 SV=2	2645100	15338000	28195000	780790	2166500	1211000	954580	3240000	7914900	2837200	7383800	3238900	700340	10	10	10	13.6	13.6	13.6	121.15	1061	0	62.329
sp|Q62059|CSPG2_MOUSE Versican core protein OS=Mus musculus GN=Vcan PE=1 SV=2	2504500	346810	2002500	646840	104030	91356	1943100	8745400	1531100	856460	4070300	2215200	983080	1	1	1	14.8	14.8	14.8	11.713	108	0	103.12
sp|Q8K1I3|SPP24_MOUSE Secreted phosphoprotein 24 OS=Mus musculus GN=Spp2 PE=1 SV=2	2483300	5608300	1654800	586230	436770	239350	0	0	0	696450	371310	343900	171030	5	5	5	19.4	19.4	19.4	39.565	355	0	23.281
sp|O88783|FA5_MOUSE Coagulation factor V OS=Mus musculus GN=F5 PE=1 SV=1	2469800	5674000	9772900	2611500	1613100	417820	7702700	12883000	1387000	1145000	7547600	391250	446680	12	12	12	17	17	17	87.428	789	0	94.02
sp|P82198|BGH3_MOUSE Transforming growth factor-beta-induced protein ig-h3 OS=Mus musculus GN=Tgfbi PE=1 SV=1	2357100	6713100	1582800	0	1136800	0	525860	5108100	3875800	738120	2926600	2814500	215720	8	2	2	24.7	4.8	4.8	46.002	413	0	5.5854
sp|Q8BTM8|FLNA_MOUSE Filamin-A OS=Mus musculus GN=Flna PE=1 SV=5	2288500	3264200	4116200	980210	1163000	1225700	1137500	419030	2430900	2523500	6677600	2456100	1401500	4	3	2	80.2	64	41.4	12.099	111	0	12.529
sp|P02469|LAMB1_MOUSE Laminin subunit beta-1 OS=Mus musculus GN=Lamb1 PE=1 SV=3	2175000	15574000	19723000	3868900	1136000	1121600	1885100	9305200	4653600	1589000	16181000	7076900	776080	5	5	5	9	9	9	83.206	732	0	10.015
sp|P21981|TGM2_MOUSE Protein-glutamine gamma-glutamyltransferase 2 OS=Mus musculus GN=Tgm2 PE=1 SV=4	2117700	12543000	0	0	3248400	328740	0	0	0	454970	2974600	2146200	68938	10	10	10	17.3	17.3	17.3	99.357	889	0	43.623
sp|Q61508|ECM1_MOUSE Extracellular matrix protein 1 OS=Mus musculus GN=Ecm1 PE=1 SV=2	2110600	16172000	5364600	858720	3475300	400430	1212500	884620	1455400	1671400	4397300	3041800	855710	4	4	4	9.7	9.7	9.7	59.162	525	0	48.628
sp|Q00897|A1AT4_MOUSE Alpha-1-antitrypsin 1-4 OS=Mus musculus GN=Serpina1d PE=1 SV=1	1842300	6403200	7676900	0	1321100	589760	0	2506200	709360	143670	5173200	0	0	7	7	7	8.2	8.2	8.2	129.56	1372	0	12.083
sp|P20918|PLMN_MOUSE Plasminogen OS=Mus musculus GN=Plg PE=1 SV=3	1795600	16121000	46430000	2651700	491350	506440	587410	5281600	3592500	2142300	9628200	2440300	380950	8	8	8	19.5	19.5	19.5	61.055	554	0	153.15
sp|P09055|ITB1_MOUSE Integrin beta-1 OS=Mus musculus GN=Itgb1 PE=1 SV=1	1794400	3098400	1948600	2111000	1428100	1651400	1847600	609770	1700500	862220	4759500	882390	463300	2	2	2	7.6	7.6	7.6	52.664	489	0	11.509
sp|P54116|STOM_MOUSE Erythrocyte band 7 integral membrane protein OS=Mus musculus GN=Stom PE=1 SV=3	1568100	2527100	0	0	312050	0	0	204880	0	0	5742200	1964000	107540	6	6	6	12.6	12.6	12.6	54.971	491	0	12.47
sp|Q01279|EGFR_MOUSE Epidermal growth factor receptor OS=Mus musculus GN=Egfr PE=1 SV=1	1425800	1440600	23895000	845880	0	1163200	554570	733220	0	2376500	4628500	194050	0	3	1	1	43.5	19.4	19.4	11.954	108	0	89.11
sp|P02468|LAMC1_MOUSE Laminin subunit gamma-1 OS=Mus musculus GN=Lamc1 PE=1 SV=2	1381000	15740000	11596000	4123000	1162000	209510	1746500	14282000	6716400	2032800	14926000	4381600	715550	3	3	3	14.5	14.5	14.5	42.119	373	0	6.7318
sp|P04186|CFAB_MOUSE Complement factor B OS=Mus musculus GN=Cfb PE=1 SV=2	1367800	3246500	17359000	0	0	0	1620300	0	0	891240	2967100	0	0	2	2	2	23.5	23.5	23.5	12.615	115	0	10.298
sp|Q00898|A1AT5_MOUSE Alpha-1-antitrypsin 1-5 OS=Mus musculus GN=Serpina1e PE=1 SV=1	1354100	1831500	124170000	7290900	1520600	11802000	2908700	4966600	1118900	15567000	29666000	6815800	90690	7	7	7	25.6	25.6	25.6	54.952	493	0	15.324
sp|Q9QUM9|PSA6_MOUSE Proteasome subunit alpha type-6 OS=Mus musculus GN=Psma6 PE=1 SV=1	1344200	1954800	521510	318580	360550	350600	0	995600	809610	0	0	1472900	130730	1	1	1	21.4	21.4	21.4	12.349	112	0	61.126
sp|P10493|NID1_MOUSE Nidogen-1 OS=Mus musculus GN=Nid1 PE=1 SV=2	1292000	2108300	2236900	0	944100	119150	558310	0	0	904060	2126100	1436600	186360	2	2	2	9	9	9	38.618	345	0	6.52
sp|Q04857|CO6A1_MOUSE Collagen alpha-1(VI) chain OS=Mus musculus GN=Col6a1 PE=1 SV=1	1153700	4300500	8135600	1272700	183540	447770	1797000	6631400	3974500	690520	6370500	1080100	46141	9	9	9	6.1	6.1	6.1	269.82	2541	0	15.191
sp|Q9R0G6|COMP_MOUSE Cartilage oligomeric matrix protein OS=Mus musculus GN=Comp PE=1 SV=2	1139900	1992600	2847200	0	238840	478640	270660	988330	0	879010	0	874520	73525	3	3	3	35.2	35.2	35.2	12.03	108	0	16.065
sp|Q99JI6|RAP1B_MOUSE Ras-related protein Rap-1b OS=Mus musculus GN=Rap1b PE=1 SV=2	1097100	0	1189700	0	603420	0	2043800	641530	447570	0	3143200	0	380190	9	9	2	25.7	25.7	6.5	45.974	413	0	78.759
sp|P26262|KLKB1_MOUSE Plasma kallikrein OS=Mus musculus GN=Klkb1 PE=1 SV=2	1032800	923370	4664000	0	476340	184030	0	0	0	319050	446410	0	0	3	3	3	21.2	21.2	21.2	12.496	113	0	38.809
sp|Q9Z2U0|PSA7_MOUSE Proteasome subunit alpha type-7 OS=Mus musculus GN=Psma7 PE=1 SV=1;sp|Q9CWH6|PSA7L_MOUSE Proteasome subunit alpha type-7-like OS=Mus musculus GN=Psma8 PE=1 SV=1	1028800	2907400	0	0	0	0	0	1251300	2741000	255090	0	945660	0	3	3	3	29.9	29.9	29.9	15.776	147	0	6.2541
sp|Q8CG19|LTBP1_MOUSE Latent-transforming growth factor beta-binding protein 1 OS=Mus musculus GN=Ltbp1 PE=1 SV=2	1012100	869990	709520	0	0	606820	0	0	0	219380	1089100	524720	0	2	2	2	12.1	12.1	12.1	16.433	149	0	3.4426
sp|P51437|CAMP_MOUSE Cathelicidin antimicrobial peptide OS=Mus musculus GN=Camp PE=1 SV=2	997570	3361800	15302000	3206100	1397100	476440	3604800	1811000	3003100	611210	6320800	1196700	167910	30	30	30	42.8	42.8	42.8	89.321	806	0	126.89
sp|Q9CQF9|PCYOX_MOUSE Prenylcysteine oxidase OS=Mus musculus GN=Pcyox1 PE=1 SV=1	992270	3927600	27762000	668060	758960	373570	1197500	2928100	2357800	844470	6001700	1061400	274370	4	4	4	10.3	10.3	10.3	44.207	397	0	11.314
sp|Q61739|ITA6_MOUSE Integrin alpha-6 OS=Mus musculus GN=Itga6 PE=1 SV=3	987370	1058600	0	0	608290	283750	394740	1216500	0	0	2872700	0	1005500	12	12	10	25.1	25.1	23.4	70.87	646	0	29.606
sp|Q99K41|EMIL1_MOUSE EMILIN-1 OS=Mus musculus GN=Emilin1 PE=1 SV=1	957760	21584000	19941000	2307200	0	329800	1812100	3274600	3748800	2673800	20827000	2364000	862470	4	4	4	6.9	6.9	6.9	93.142	838	0	6.0708
sp|O35598|ADA10_MOUSE Disintegrin and metalloproteinase domain-containing protein 10 OS=Mus musculus GN=Adam10 PE=1 SV=2	940990	506950	1574100	2621500	215670	1054400	0	0	0	474240	3673100	557590	406560	11	11	11	6	6	6	343.81	3118	0	180.24
sp|Q8CF98|COL10_MOUSE Collectin-10 OS=Mus musculus GN=Colec10 PE=2 SV=1	886520	8719700	20011000	138770	1817200	677780	1569600	14696000	4839000	1386400	11154000	613120	392330	4	4	4	11.9	11.9	11.9	51.24	463	0	8.4929
sp|Q9DBG5|PLIN3_MOUSE Perilipin-3 OS=Mus musculus GN=Plin3 PE=1 SV=1	812530	0	4684500	297610	0	365320	0	0	0	430190	2664700	1093300	77100	7	7	7	19.5	19.5	19.5	54.452	493	0	66.503
sp|P29699|FETUA_MOUSE Alpha-2-HS-glycoprotein OS=Mus musculus GN=Ahsg PE=1 SV=1	790120	13201000	48240000	2995200	5945300	811570	1687400	5182300	4506700	0	4914500	1003800	69639	5	5	5	24.3	24.3	24.3	28.989	272	0	31.591
sp|Q9CQW9|IFM3_MOUSE Interferon-induced transmembrane protein 3 OS=Mus musculus GN=Ifitm3 PE=1 SV=1	573530	0	1896400	0	0	0	1345900	0	0	1008200	1593000	1003000	106370	3	3	3	11.3	11.3	11.3	44.309	390	0	17.782
sp|O35516|NOTC2_MOUSE Neurogenic locus notch homolog protein 2 OS=Mus musculus GN=Notch2 PE=1 SV=1	531980	2419700	3349500	990350	490630	186240	170730	1347800	644640	1430200	2925500	1423000	77289	9	9	9	19.6	19.6	19.6	78.032	705	0	15.446
sp|P12023|A4_MOUSE Amyloid-beta A4 protein OS=Mus musculus GN=App PE=1 SV=3	487700	1502500	1541700	1622600	0	0	0	0	1836600	195810	1088500	1685800	270360	9	9	9	24.4	24.4	24.4	43.929	398	0	20.916
sp|P84244|H33_MOUSE Histone H3.3 OS=Mus musculus GN=H3f3a PE=1 SV=2;sp|P84228|H32_MOUSE Histone H3.2 OS=Mus musculus GN=Hist1h3b PE=1 SV=2;sp|P68433|H31_MOUSE Histone H3.1 OS=Mus musculus GN=Hist1h3a PE=1 SV=2;sp|P02301|H3C_MOUSE Histone H3.3C OS=Mus muscu	443140	800770	673600	962610	720980	113740	2481700	746840	0	210790	1725500	1467700	0	3	3	3	1.3	1.3	1.3	366.78	3357	0	4.5883
sp|Q8BH35|CO8B_MOUSE Complement component C8 beta chain OS=Mus musculus GN=C8b PE=1 SV=1	378370	986050	20220000	861100	908660	1990600	726110	1357000	0	4669400	6732700	1480500	0	3	3	3	16.7	16.7	16.7	23.136	203	0	4.099
sp|P10852|4F2_MOUSE 4F2 cell-surface antigen heavy chain OS=Mus musculus GN=Slc3a2 PE=1 SV=1	289000	385700	0	0	1175900	0	0	0	0	0	3554800	393840	0	8	8	8	4.9	4.9	4.9	247.23	2183	0	13.368
sp|Q68FD5|CLH1_MOUSE Clathrin heavy chain 1 OS=Mus musculus GN=Cltc PE=1 SV=3	284180	12094000	6125400	1062500	0	0	858360	2006100	780830	491450	12409000	1966100	391100	3	3	3	4.8	4.8	4.8	74.596	683	0	5.3265
sp|Q9JM99|PRG4_MOUSE Proteoglycan 4 OS=Mus musculus GN=Prg4 PE=1 SV=2	283390	1536800	1135800	0	303340	0	1405800	1069500	780950	164160	2840900	271350	53918	8	8	8	5.8	5.8	5.8	281.22	2647	0	13.638
sp|P35492|HUTH_MOUSE Histidine ammonia-lyase OS=Mus musculus GN=Hal PE=1 SV=1	279710	0	0	2552800	0	0	0	0	4812500	0	0	0	470670	12	12	12	10	10	10	197.09	1786	0	25.175
sp|Q64514|TPP2_MOUSE Tripeptidyl-peptidase 2 OS=Mus musculus GN=Tpp2 PE=1 SV=3	199190	3777700	2129600	2534900	4748800	0	2042200	16921000	4661700	1588300	21351000	16494000	510880	3	3	2	41.9	41.9	32.5	12.872	117	0	128.51
sp|O89020|AFAM_MOUSE Afamin OS=Mus musculus GN=Afm PE=1 SV=2	146350	899750	9065000	0	0	0	0	722330	0	224330	0	0	0	5	5	5	12	12	12	77.06	686	0	9.7421
sp|Q8CGP6|H2A1H_MOUSE Histone H2A type 1-H OS=Mus musculus GN=Hist1h2ah PE=1 SV=3;sp|Q8R1M2|H2AJ_MOUSE Histone H2A.J OS=Mus musculus GN=H2afj PE=1 SV=1;sp|Q64523|H2A2C_MOUSE Histone H2A type 2-C OS=Mus musculus GN=Hist2h2ac PE=1 SV=3;sp|Q8CGP7|H2A1K_MOUSE	0	0	0	0	0	0	2450100	2335100	0	0	0	0	0	5	5	5	9.7	9.7	9.7	62.832	559	0	18.218
sp|E9Q557|DESP_MOUSE Desmoplakin OS=Mus musculus GN=Dsp PE=1 SV=1	0	0	3326800	0	0	326370	0	667740	237660000	0	6414300	0	0	9	3	2	27.1	9.2	4.8	45.998	413	0	5.2663
sp|O08762|NETR_MOUSE Neurotrypsin OS=Mus musculus GN=Prss12 PE=2 SV=1	0	9122400	21760000	2529000	0	0	1519900	0	0	5579600	5173700	5711600	222300	10	10	10	18.3	18.3	18.3	90.807	812	0	25.936
sp|O70435|PSA3_MOUSE Proteasome subunit alpha type-3 OS=Mus musculus GN=Psma3 PE=1 SV=3	0	2198800	1804200	0	704520	1431000	0	1079000	1847500	1322600	0	2214300	213460	4	4	4	5.5	5.5	5.5	88.231	798	0	5.5045
sp|O70562|SPR2K_MOUSE Small proline-rich protein 2K OS=Mus musculus GN=Sprr2k PE=2 SV=1;sp|O70558|SPR2G_MOUSE Small proline-rich protein 2G OS=Mus musculus GN=Sprr2g PE=2 SV=1;sp|O70555|SPR2D_MOUSE Small proline-rich protein 2D OS=Mus musculus GN=Sprr2d PE	0	0	0	0	0	0	0	0	67972000	0	0	0	159420	5	5	4	46.7	46.7	33.6	13.652	122	0	47.432
sp|O88492|PLIN4_MOUSE Perilipin-4 OS=Mus musculus GN=Plin4 PE=1 SV=2	0	0	0	0	0	8249700	0	0	0	0	0	0	0	1	1	1	9.6	9.6	9.6	12.447	115	0.0033898	2.6926
sp|P06151|LDHA_MOUSE L-lactate dehydrogenase A chain OS=Mus musculus GN=Ldha PE=1 SV=3;sp|P00342|LDHC_MOUSE L-lactate dehydrogenase C chain OS=Mus musculus GN=Ldhc PE=1 SV=2;sp|P16125|LDHB_MOUSE L-lactate dehydrogenase B chain OS=Mus musculus GN=Ldhb PE=1	0	0	0	0	0	0	0	0	4865700	0	0	0	0	2	2	2	9.9	9.9	9.9	31.375	284	0.0034364	2.8033
sp|P01898|HA10_MOUSE H-2 class I histocompatibility antigen, Q10 alpha chain OS=Mus musculus GN=H2-Q10 PE=1 SV=3	0	4437600	23427000	0	247770	0	898610	2486900	2313300	1095000	4242100	610810	67288	6	6	6	6.2	6.2	6.2	134.85	1210	0	98.402
sp|P06683|CO9_MOUSE Complement component C9 OS=Mus musculus GN=C9 PE=1 SV=2	0	6443500	27361000	14666000	9459400	9404900	9924900	1836900	26828000	13134000	9438500	9269800	253910	13	13	13	12	12	12	177.3	1607	0	33.217
sp|P07356|ANXA2_MOUSE Annexin A2 OS=Mus musculus GN=Anxa2 PE=1 SV=2	0	1873500	1981300	601810	0	0	0	0	53070000	154200	8125300	240410	341220	4	4	4	8	8	8	85.004	761	0	8.5384
sp|P07743|BPIA2_MOUSE BPI fold-containing family A member 2 OS=Mus musculus GN=Bpifa2 PE=1 SV=1	0	732960	0	0	211520	98789	0	0	7023000	0	0	1061500	380010	8	3	3	23.7	11.6	11.6	45.891	413	0	21.514
sp|P10126|EF1A1_MOUSE Elongation factor 1-alpha 1 OS=Mus musculus GN=Eef1a1 PE=1 SV=3;sp|P62631|EF1A2_MOUSE Elongation factor 1-alpha 2 OS=Mus musculus GN=Eef1a2 PE=1 SV=1	0	0	0	0	0	0	519280	0	0	0	0	859820	220180	2	2	2	9.3	9.3	9.3	27.372	246	0.0098684	2.376
sp|P10404|ENV1_MOUSE MLV-related proviral Env polyprotein OS=Mus musculus PE=1 SV=3	0	1774600	0	0	312240	458320	0	0	0	3087800	0	0	0	3	3	3	3	3	3	136.54	1245	0	6.171
sp|P10639|THIO_MOUSE Thioredoxin OS=Mus musculus GN=Txn PE=1 SV=3	0	0	0	0	0	0	0	0	24240000	0	0	0	0	1	1	1	11.1	11.1	11.1	11.699	108	0	6.3012
sp|P11438|LAMP1_MOUSE Lysosome-associated membrane glycoprotein 1 OS=Mus musculus GN=Lamp1 PE=1 SV=2	0	1847600	0	633510	0	0	400610	436040	8544300	137810	2207300	693430	197030	3	3	3	5.8	5.8	5.8	108.49	1025	0	6.0029
sp|P16858|G3P_MOUSE Glyceraldehyde-3-phosphate dehydrogenase OS=Mus musculus GN=Gapdh PE=1 SV=2	0	0	999710	1252600	0	0	1253700	0	13703000	276970	7235800	2730900	92816	3	2	2	7.5	6.2	6.2	82.341	755	0	4.6265
sp|P17751|TPIS_MOUSE Triosephosphate isomerase OS=Mus musculus GN=Tpi1 PE=1 SV=4	0	0	0	0	0	0	0	0	4320100	0	0	0	0	2	2	2	15.2	15.2	15.2	20.825	184	0	4.8482
sp|P31532|SAA4_MOUSE Serum amyloid A-4 protein OS=Mus musculus GN=Saa4 PE=1 SV=2	0	194840	0	0	0	0	0	0	0	0	2424700	0	59740	2	2	2	3.3	3.3	3.3	71.382	638	0.003367	2.6762
sp|P32037|GTR3_MOUSE Solute carrier family 2, facilitated glucose transporter member 3 OS=Mus musculus GN=Slc2a3 PE=1 SV=1	0	0	0	0	0	0	0	0	0	0	0	0	0	2	2	2	13.7	13.7	13.7	27.855	248	0.003663	3.4305
sp|P39876|TIMP3_MOUSE Metalloproteinase inhibitor 3 OS=Mus musculus GN=Timp3 PE=1 SV=1	0	9309300	12083000	335440	0	252920	2173800	3777600	3651300	1758700	18942000	896680	211400	2	1	1	26.2	18.7	18.7	11.391	107	0.009772	2.3368
sp|P42703|LIFR_MOUSE Leukemia inhibitory factor receptor OS=Mus musculus GN=Lifr PE=1 SV=1	0	0	10162000	0	0	0	78986	482520	431920	446140	1940400	0	0	2	2	2	2	2	2	186.72	1712	0	5.0574
sp|P48759|PTX3_MOUSE Pentraxin-related protein PTX3 OS=Mus musculus GN=Ptx3 PE=1 SV=2	0	5490700	7550700	2135500	0	423040	431910	2389100	3662200	1346500	5547700	2766400	332160	2	2	2	19.8	19.8	19.8	19.453	172	0	3.666
sp|P52480|KPYM_MOUSE Pyruvate kinase PKM OS=Mus musculus GN=Pkm PE=1 SV=4	0	0	0	0	0	0	1187100	695760	0	0	0	0	0	6	6	6	21	21	21	56.494	505	0	15.824
sp|P53986|MOT1_MOUSE Monocarboxylate transporter 1 OS=Mus musculus GN=Slc16a1 PE=1 SV=1	0	0	0	0	0	0	0	0	0	0	1692100	0	0	2	2	2	3.8	3.8	3.8	122.16	1091	0.0035971	3.2518
sp|P62242|RS8_MOUSE 40S ribosomal protein S8 OS=Mus musculus GN=Rps8 PE=1 SV=2	0	1645400	0	0	120670	0	0	0	0	76664	1622000	304320	100160	10	10	10	14.6	14.6	14.6	107.58	1017	0	31.286
sp|P62806|H4_MOUSE Histone H4 OS=Mus musculus GN=Hist1h4a PE=1 SV=2	0	443490	0	2053700	0	0	2464600	3073100	1237100	0	375700	0	0	2	2	2	3.6	3.6	3.6	83.967	749	0	3.793
sp|P70194|CLC4F_MOUSE C-type lectin domain family 4 member F OS=Mus musculus GN=Clec4f PE=1 SV=1	0	693740	1410300	0	0	0	0	0	0	0	0	0	0	2	2	2	8.3	8.3	8.3	30.523	277	0	4.904
sp|P80314|TCPB_MOUSE T-complex protein 1 subunit beta OS=Mus musculus GN=Cct2 PE=1 SV=4	0	339830	1934600	0	0	0	0	879770	0	0	1437600	874380	0	2	1	1	13.2	6.6	6.6	14.902	136	0.003413	2.7578
sp|P80315|TCPD_MOUSE T-complex protein 1 subunit delta OS=Mus musculus GN=Cct4 PE=1 SV=3	0	0	0	0	0	0	0	5452700	0	0	0	0	0	2	2	2	8.7	8.7	8.7	47.262	437	0	4.0975
sp|P80316|TCPE_MOUSE T-complex protein 1 subunit epsilon OS=Mus musculus GN=Cct5 PE=1 SV=1	0	0	0	0	0	0	0	3178800	0	0	0	1870600	66458	3	3	3	15.9	15.9	15.9	37.325	345	0	33.199
sp|P80317|TCPZ_MOUSE T-complex protein 1 subunit zeta OS=Mus musculus GN=Cct6a PE=1 SV=3	0	0	0	0	0	0	0	6388200	159440	0	0	459010	134940	5	1	1	38.9	11.5	11.5	12.691	113	0	9.823
sp|Q00519|XDH_MOUSE Xanthine dehydrogenase/oxidase OS=Mus musculus GN=Xdh PE=1 SV=5	0	0	0	0	0	0	8148800	0	0	0	0	0	0	1	1	1	16.1	16.1	16.1	14.954	137	0.0034722	2.9278
sp|Q02013|AQP1_MOUSE Aquaporin-1 OS=Mus musculus GN=Aqp1 PE=1 SV=3	0	0	0	0	831040	0	0	0	0	0	0	1301800	793120	4	4	4	2.6	2.6	2.6	265.33	2470	0	5.8454
sp|Q02257|PLAK_MOUSE Junction plakoglobin OS=Mus musculus GN=Jup PE=1 SV=3	0	583710	2123500	0	0	139620	0	0	85691000	153660	3195400	91538	0	1	1	1	12.8	12.8	12.8	12.971	117	0.0098361	2.3569
sp|Q08189|TGM3_MOUSE Protein-glutamine gamma-glutamyltransferase E OS=Mus musculus GN=Tgm3 PE=1 SV=2	0	0	0	0	0	0	0	0	15357000	0	0	0	0	6	3	3	77.9	52.9	52.9	11.371	104	0	50.403
sp|Q5SX39|MYH4_MOUSE Myosin-4 OS=Mus musculus GN=Myh4 PE=2 SV=1;sp|Q5SX40|MYH1_MOUSE Myosin-1 OS=Mus musculus GN=Myh1 PE=1 SV=1;sp|P13542|MYH8_MOUSE Myosin-8 OS=Mus musculus GN=Myh8 PE=2 SV=2	0	0	706990	0	0	0	0	0	0	143410	36513000	156670	0	1	1	1	1.6	1.6	1.6	86.721	770	0.0034483	2.8039
sp|Q60692|PSB6_MOUSE Proteasome subunit beta type-6 OS=Mus musculus GN=Psmb6 PE=1 SV=3	0	1330700	0	554480	209430	0	0	701740	865700	133390	340700	834790	0	5	5	2	91	91	32.4	11.98	111	0	58.556
sp|Q61646|HPT_MOUSE Haptoglobin OS=Mus musculus GN=Hp PE=1 SV=1	0	0	67813000	3957300	0	2365800	25210000	0	709970	10423000	60363000	0	0	1	1	1	5.1	5.1	5.1	15.328	136	0	8.2904
sp|Q61937|NPM_MOUSE Nucleophosmin OS=Mus musculus GN=Npm1 PE=1 SV=1	0	0	0	0	0	0	865980	0	4940900	0	0	0	0	6	6	6	16.1	16.1	16.1	66.229	589	0	10.947
sp|Q63880|EST3A_MOUSE Carboxylesterase 3A OS=Mus musculus GN=Ces3a PE=1 SV=2	0	1406100	5255700	2547000	0	1343200	0	465830	0	187030	1904700	125260	0	3	2	1	70.3	47.7	31.5	12.041	111	0	29.953
sp|Q64518|AT2A3_MOUSE Sarcoplasmic/endoplasmic reticulum calcium ATPase 3 OS=Mus musculus GN=Atp2a3 PE=1 SV=3	0	626270	0	0	0	0	0	0	0	0	14564000	0	0	2	2	2	3.8	3.8	3.8	58.336	526	0.0035461	3.1544
sp|Q8BMC3|SHC2_MOUSE SHC-transforming protein 2 OS=Mus musculus GN=Shc2 PE=1 SV=3	0	0	0	0	0	0	0	0	0	0	0	0	0	5	5	5	5	5	5	191.55	1675	0	11.507
sp|Q8BVV7|CEP95_MOUSE Centrosomal protein of 95 kDa OS=Mus musculus GN=Cep95 PE=1 SV=2	0	0	0	0	0	0	0	0	0	0	0	0	0	2	2	2	2.2	2.2	2.2	115.99	1054	0.0034014	2.7257
sp|Q8CFG8|CS1B_MOUSE Complement C1s-B subcomponent OS=Mus musculus GN=C1sb PE=2 SV=1	0	6332400	2536400	0	0	0	143890	1580400	4686500	600030	2810700	359740	204070	3	3	3	6.2	6.2	6.2	72.257	657	0	7.6015
sp|Q8K182|CO8A_MOUSE Complement component C8 alpha chain OS=Mus musculus GN=C8a PE=1 SV=1	0	638220	18916000	3173700	0	1568800	1228100	242150	399660	1497600	1050800	262640	0	8	8	8	10.7	10.7	10.7	139.88	1262	0	21.06
sp|Q8K1B8|URP2_MOUSE Fermitin family homolog 3 OS=Mus musculus GN=Fermt3 PE=1 SV=1	0	2829200	921420	532200	963250	0	0	995090	7951600	915520	3210500	2922300	544430	4	4	4	10.2	10.2	10.2	69.378	608	0	7.7636
sp|Q8K479|C1QT5_MOUSE Complement C1q tumor necrosis factor-related protein 5 OS=Mus musculus GN=C1qtnf5 PE=1 SV=1	0	0	0	0	0	0	2738600	0	0	0	13811000	0	0	2	1	0	18.8	9.4	0	12.902	117	0.0097087	2.3235
sp|Q8QZY6|TSN14_MOUSE Tetraspanin-14 OS=Mus musculus GN=Tspan14 PE=1 SV=1	0	4000400	0	1109500	83574	212240	0	0	0	200940	7832200	434660	72737	1	1	1	3.6	3.6	3.6	36.498	332	0.0097403	2.3345
sp|Q8R0Z6|ANGL6_MOUSE Angiopoietin-related protein 6 OS=Mus musculus GN=Angptl6 PE=2 SV=1	0	0	0	0	196970	0	0	4563600	0	0	928230	0	0	2	2	2	6.4	6.4	6.4	84.117	761	0.009901	2.4058
sp|Q8R121|ZPI_MOUSE Protein Z-dependent protease inhibitor OS=Mus musculus GN=Serpina10 PE=1 SV=1	0	1806100	7070900	1009300	476890	235050	0	1279700	0	527080	1504000	1768200	136170	3	1	1	53.2	14.4	14.4	12.071	111	0.0099338	2.4352
sp|Q8R143|PTTG_MOUSE Pituitary tumor-transforming gene 1 protein-interacting protein OS=Mus musculus GN=Pttg1ip PE=1 SV=1	0	1218500	0	0	0	0	0	0	0	0	2116300	429340	0	2	2	2	4.7	4.7	4.7	61.268	548	0.0033223	2.4902
sp|Q8R429|AT2A1_MOUSE Sarcoplasmic/endoplasmic reticulum calcium ATPase 1 OS=Mus musculus GN=Atp2a1 PE=1 SV=1	0	1055900	0	0	0	0	0	0	0	0	19123000	1132700	153140	1	1	1	1.9	1.9	1.9	77.308	693	0.0033333	2.5351
sp|Q8R4V5|OIT3_MOUSE Oncoprotein-induced transcript 3 protein OS=Mus musculus GN=Oit3 PE=2 SV=2	0	2207600	1000300	321800	240210	0	1120200	1779200	752800	0	2425000	255010	137540	1	1	1	0.2	0.2	0.2	541.23	4731	0.0033445	2.6012
sp|Q91XQ0|DYH8_MOUSE Dynein heavy chain 8, axonemal OS=Mus musculus GN=Dnah8 PE=1 SV=2	0	0	0	0	0	0	0	0	5814200	0	0	0	0	11	1	1	19.8	2.8	2.8	76.699	688	0.0033557	2.6683
sp|Q91YI0|ARLY_MOUSE Argininosuccinate lyase OS=Mus musculus GN=Asl PE=1 SV=1	0	0	0	0	0	0	0	0	17148000	0	0	0	581490	1	1	1	1.6	1.6	1.6	139.41	1403	0.0033784	2.6915
sp|Q9EQK5|MVP_MOUSE Major vault protein OS=Mus musculus GN=Mvp PE=1 SV=4	0	392250	266860	877170	0	0	0	0	0	0	7124000	543690	72968	2	2	2	5	5	5	50.113	462	0.0034247	2.7928
sp|Q9JLF6|TGM1_MOUSE Protein-glutamine gamma-glutamyltransferase K OS=Mus musculus GN=Tgm1 PE=1 SV=2	0	0	0	0	0	0	0	0	18913000	0	0	0	0	2	1	1	44.1	27.9	27.9	12.01	111	0.0034602	2.9183
sp|Q9R098|HGFA_MOUSE Hepatocyte growth factor activator OS=Mus musculus GN=Hgfac PE=1 SV=1	0	2062400	0	0	0	0	0	0	0	0	0	0	0	1	1	1	20.9	20.9	20.9	11.654	110	0.0035088	3.1178
sp|Q9R0M4|PODXL_MOUSE Podocalyxin OS=Mus musculus GN=Podxl PE=1 SV=2	0	619840	3025600	1517800	0	0	57830	2222900	909680	0	2543100	0	0	1	1	1	1.2	1.2	1.2	95.209	827	0.0035211	3.1259
sp|Q9Z2W0|DNPEP_MOUSE Aspartyl aminopeptidase OS=Mus musculus GN=Dnpep PE=1 SV=2	0	893090	21234000	0	0	0	0	23410000	0	422770	0	8500700	14494	2	2	2	12.8	12.8	12.8	24.753	235	0.0035336	3.1432
														4	1	1	64.1	26.5	26.5	13.024	117	0.0035587	3.1742
														1	1	1	2.2	2.2	2.2	53.389	503	0.0035842	3.2337
														2	1	0	24.3	8.1	0	11.949	111	0.0036101	3.2588
														1	1	1	3.8	3.8	3.8	70.567	653	0.0036232	3.3057
														1	1	1	13.2	13.2	13.2	7.4989	68	0.0036364	3.306
														2	2	2	4.8	4.8	4.8	59.623	541	0.0036496	3.3324
														2	2	2	11.6	11.6	11.6	32.56	292	0	3.4752
														1	1	1	2.8	2.8	2.8	53.478	493	0	3.4762
														3	1	1	68.5	37.8	37.8	11.964	111	0	3.5867
														2	2	2	8.8	8.8	8.8	25.378	238	0	3.6702
														1	1	1	6.2	6.2	6.2	25.436	243	0	3.7002
														1	1	1	2.4	2.4	2.4	61.771	573	0	3.742
														2	2	2	7.7	7.7	7.7	32.191	299	0	3.8561
														2	2	2	13	13	13	24.205	208	0	3.8843
														2	2	2	4.5	4.5	4.5	75.634	665	0	4.0781
														3	3	3	31.1	31.1	31.1	11.367	103	0	4.151
														2	2	2	4.5	4.5	4.5	57.477	535	0	4.2203
														1	1	1	14.8	14.8	14.8	13.95	128	0	4.2346
														2	2	2	5.9	5.9	5.9	58.066	539	0	4.4642
														2	2	2	3.2	3.2	3.2	122.57	1092	0	4.5493
														1	1	1	4	4	4	19.965	174	0	4.7707
														1	1	1	2	2	2	113.64	1038	0	4.9293
														3	3	3	3.5	3.5	3.5	95.923	861	0	4.9866
														2	2	2	10.5	10.5	10.5	11.675	105	0	4.9975
														1	1	1	7.4	7.4	7.4	28.793	269	0	5.0527
														2	2	2	4.5	4.5	4.5	69.612	641	0	5.0739
														2	2	2	7.2	7.2	7.2	51.095	457	0	5.123
														2	2	2	10.4	10.4	10.4	30.673	270	0	5.3465
														3	3	3	7.6	7.6	7.6	41.811	381	0	5.4583
														2	2	2	8.1	8.1	8.1	60.315	546	0	5.4981
														2	2	2	4.9	4.9	4.9	51.797	448	0	6.2874
														4	1	1	91	37.8	37.8	11.952	111	0	6.3647
														4	4	4	5.4	5.4	5.4	89.825	815	0	6.3706
														1	1	1	11.4	11.4	11.4	12.555	114	0	6.384
														3	3	3	9.3	9.3	9.3	35.81	333	0	6.4397
														4	4	4	3	3	3	146.56	1335	0	6.4646
														4	4	4	9.5	9.5	9.5	51.739	464	0	6.7344
														1	1	1	2.7	2.7	2.7	43.865	406	0	7.1282
														1	1	1	18.8	18.8	18.8	13.223	117	0	7.1623
														3	3	3	9.8	9.8	9.8	63.317	571	0	7.7415
														1	1	1	4.7	4.7	4.7	57.844	531	0	8.3937
														2	2	2	12.2	12.2	12.2	28.405	255	0	8.4079
														4	4	4	29.9	29.9	29.9	24.182	211	0	8.5087
														3	3	2	41.9	41.9	41.9	12.222	117	0	8.5772
														2	2	2	24.6	24.6	24.6	15.088	130	0	10.582
														1	1	1	2.6	2.6	2.6	53.267	493	0	11.789
														3	3	3	8.1	8.1	8.1	58.004	531	0	13.025
														3	3	3	12.3	12.3	12.3	37.251	325	0	14.319
														5	5	5	15	15	15	38.752	347	0	14.778
														5	5	5	12.8	12.8	12.8	66.08	587	0	15.451
														1	1	1	11.5	11.5	11.5	12.39	113	0	17.491
														3	2	2	41.9	34.2	34.2	12.222	117	0	19.796
														3	3	3	4.6	4.6	4.6	109.42	994	0	21.153
														3	3	3	37.5	37.5	37.5	12.221	112	0	21.702
														6	6	6	21.8	21.8	21.8	38.676	339	0	29.722
														13	13	13	26.6	26.6	26.6	62.002	548	0	31.666
														15	15	15	11.2	11.2	11.2	222.86	1939	0	32.246
														2	1	1	21.4	7.7	7.7	12.374	117	0	35.108
														6	6	6	18.2	18.2	18.2	52.206	473	0	40.163
														4	4	2	72.2	72.2	48.1	11.965	108	0	73.865
														4	3	1	91	74.8	37.8	12.002	111	0	89.953
														21	21	21	9.4	9.4	9.4	332.91	2883	0	158.34
														12	12	11	27.1	27.1	25.4	81.8	745	0	217.78

## Sheet: CSF
Fasta headers
Timepoint	T2	BL	T1	T2	BL	T1	BL	T1	BL	T1	Pool
Mouse	A1	B1	B1	B1	C1	C1	D1	D1	E1	E1		Peptides	Razor + unique peptides	Unique peptides	Sequence coverage [%]	Unique + razor sequence coverage [%]	Unique sequence coverage [%]	Mol. weight [kDa]	Sequence length	Q-value	Score
sp|P50446|K2C6A_MOUSE Keratin, type II cytoskeletal 6A OS=Mus musculus OX=10090 GN=Krt6a PE=1 SV=3;co|CON_P50446|SWISS-PROT:P50446 Tax_Id=10090 Gene_Symbol=Krt6a Keratin, type II cytoskeletal 6A	0	0	0	0	0	0	0	0	0	0	58317000	20	4	1	31.6	8.1	2.2	59.334	553	0	50.29
sp|P60710|ACTB_MOUSE Actin, cytoplasmic 1 OS=Mus musculus OX=10090 GN=Actb PE=1 SV=1;co|CON_P60712|SWISS-PROT:P60712 (Bos taurus) Actin, cytoplasmic 1	56969000	50968000	41802000	73810000	28471000	12226000	70006000	76357000	219570000	19093000	2589000000	27	27	2	84.3	84.3	4.8	41.736	375	0	323.31
sp|P02798|MT2_MOUSE Metallothionein-2 OS=Mus musculus OX=10090 GN=Mt2 PE=1 SV=2;co|CON_P67983|SWISS-PROT:P67983 (Bos taurus) Metallothionein-1A	747640	115100	3316600	571290	474410	0	920590	256990	644340	954220	0	1	1	1	19.7	19.7	19.7	6.1153	61	0.00046168	5.607
sp|Q9Z2K1|K1C16_MOUSE Keratin, type I cytoskeletal 16 OS=Mus musculus OX=10090 GN=Krt16 PE=1 SV=3;co|CON_Q9Z2K1|SWISS-PROT:Q9Z2K1 Tax_Id=10090 Gene_Symbol=Krt16 Keratin, type I cytoskeletal 16;co|CON_Q3ZAW8|TREMBL:Q3ZAW8;Q9EQD6;Q9EQD7 Tax_Id=10090 Gene_Sym	0	0	0	0	0	0	0	0	0	0	4621700	10	1	1	19.2	2.3	2.3	51.606	469	0.0061877	2.0743
sp|Q922U2|K2C5_MOUSE Keratin, type II cytoskeletal 5 OS=Mus musculus OX=10090 GN=Krt5 PE=1 SV=1;co|CON_Q922U2|SWISS-PROT:Q922U2 Tax_Id=10090 Gene_Symbol=Krt5 Keratin, type II cytoskeletal 5	0	0	0	0	0	0	0	0	0	0	52373000	24	5	3	29.3	8.8	5.3	61.766	580	0	10.231
sp|Q9QWL7|K1C17_MOUSE Keratin, type I cytoskeletal 17 OS=Mus musculus OX=10090 GN=Krt17 PE=1 SV=3;co|CON_Q9QWL7|SWISS-PROT:Q9QWL7 Tax_Id=10090 Gene_Symbol=Krt17 Keratin, type I cytoskeletal 17	0	0	0	0	0	0	0	0	0	0	4567400	14	3	1	29.3	7.6	3	48.161	433	0	43.388
sp|Q8BZG5|RRNAD_MOUSE Protein RRNAD1 OS=Mus musculus OX=10090 GN=Rrnad1 PE=2 SV=1;sp|Q62130|PTN14_MOUSE Tyrosine-protein phosphatase non-receptor type 14 OS=Mus musculus OX=10090 GN=Ptpn14 PE=1 SV=2	0	0	0	6999700	75800000	0	0	0	0	0	0	1	1	1	1.5	1.5	1.5	53.302	475	0.0015637	3.2326
sp|A2A432|CUL4B_MOUSE Cullin-4B OS=Mus musculus OX=10090 GN=Cul4b PE=1 SV=1	4149700	2859000	470410	0	5937000	257690	1638700	37128000	125810000	836380	75591000	28	28	19	38.6	38.6	28	110.7	970	0	92.228
sp|A2A5R2|BIG2_MOUSE Brefeldin A-inhibited guanine nucleotide-exchange protein 2 OS=Mus musculus OX=10090 GN=Arfgef2 PE=1 SV=1	1960000	2083900	0	6865200	10488000	0	918500	6734800	52665000	0	22786000	22	22	17	16.9	16.9	12.9	202.24	1792	0	49.932
sp|A2A690|TANC2_MOUSE Protein TANC2 OS=Mus musculus OX=10090 GN=Tanc2 PE=1 SV=1	2076500	0	0	0	0	0	0	0	0	0	3272100	2	2	2	1.7	1.7	1.7	220.26	1994	0.0018409	2.6405
sp|A2A8L5|PTPRF_MOUSE Receptor-type tyrosine-protein phosphatase F OS=Mus musculus OX=10090 GN=Ptprf PE=1 SV=1	0	336500	0	2720600	0	0	0	6681300	2712500	635750	4076900	4	3	3	3.5	2.8	2.8	211.49	1898	0.0012547	4.0948
sp|A2A8Z1|OSBL9_MOUSE Oxysterol-binding protein-related protein 9 OS=Mus musculus OX=10090 GN=Osbpl9 PE=1 SV=1	346290	98496	0	0	0	0	0	598890	746670	92398	540380	1	1	1	1.4	1.4	1.4	83.108	736	0.0012019	3.4832
sp|A2AAY5|SPD2B_MOUSE SH3 and PX domain-containing protein 2B OS=Mus musculus OX=10090 GN=Sh3pxd2b PE=1 SV=1	0	0	0	0	0	0	0	0	1466600	0	55167000	11	11	11	20.5	20.5	20.5	101.52	908	0	21.996
sp|A2ADY9|DDI2_MOUSE Protein DDI1 homolog 2 OS=Mus musculus OX=10090 GN=Ddi2 PE=1 SV=1	0	0	0	0	0	0	0	0	0	0	17188000	2	2	2	5.8	5.8	5.8	44.59	399	0.0015607	3.2086
sp|A2AEP0|OBP1B_MOUSE Odorant-binding protein 1b OS=Mus musculus OX=10090 GN=Obp1b PE=1 SV=1	0	0	0	0	0	0	0	0	0	0	6073900	2	2	2	15.2	15.2	15.2	19.394	171	0.0022002	2.6141
sp|A2AFR3|FRPD4_MOUSE FERM and PDZ domain-containing protein 4 OS=Mus musculus OX=10090 GN=Frmpd4 PE=1 SV=1	0	0	0	0	0	0	0	0	6091400	0	2454600	3	3	3	4.8	4.8	4.8	144.98	1320	0	14.309
sp|A2AGT5|CKAP5_MOUSE Cytoskeleton-associated protein 5 OS=Mus musculus OX=10090 GN=Ckap5 PE=1 SV=1	18718000	3565000	4041600	1460100	430320	4796300	1270300	2477700	33702000	1515400	41853000	20	20	20	14.7	14.7	14.7	225.63	2032	0	31.452
sp|A2AJI0|MA7D1_MOUSE MAP7 domain-containing protein 1 OS=Mus musculus OX=10090 GN=Map7d1 PE=1 SV=1	7382800	0	1427900	0	205340	1886300	0	0	1770400	614580	13849000	5	5	5	18.6	18.6	18.6	93.275	846	0	31.91
sp|A2ALS5|RPGP1_MOUSE Rap1 GTPase-activating protein 1 OS=Mus musculus OX=10090 GN=Rap1gap PE=1 SV=2	0	0	0	0	0	0	0	0	0	0	1871400	1	1	1	1.8	1.8	1.8	73.432	663	0.0032223	2.3873
sp|A2AN08|UBR4_MOUSE E3 ubiquitin-protein ligase UBR4 OS=Mus musculus OX=10090 GN=Ubr4 PE=1 SV=1	52435000	18387000	15066000	15565000	7641200	158020000	12904000	54769000	71858000	6130900	246950000	50	50	50	14	14	14	572.28	5180	0	145.16
sp|A2AP18|PLCH2_MOUSE 1-phosphatidylinositol 4,5-bisphosphate phosphodiesterase eta-2 OS=Mus musculus OX=10090 GN=Plch2 PE=1 SV=2;sp|Q4KWH5|PLCH1_MOUSE 1-phosphatidylinositol 4,5-bisphosphate phosphodiesterase eta-1 OS=Mus musculus OX=10090 GN=Plch1 PE=2 S	2248900	0	0	0	0	0	0	0	0	150480	0	2	2	2	1.7	1.7	1.7	164.3	1501	0.00085143	4.297
sp|A2AQ07|TBB1_MOUSE Tubulin beta-1 chain OS=Mus musculus OX=10090 GN=Tubb1 PE=1 SV=1	1318400	2788800	0	4054200	0	0	13394000	0	0	0	993030	6	3	3	17.1	12.4	12.4	50.44	451	0.00045683	5.3345
sp|A2ASQ1|AGRIN_MOUSE Agrin OS=Mus musculus OX=10090 GN=Agrn PE=1 SV=1	0	0	0	576470	0	0	0	0	0	486060	0	2	2	2	1.6	1.6	1.6	207.54	1950	0.0015043	2.8214
sp|A2ASS6|TITIN_MOUSE Titin OS=Mus musculus OX=10090 GN=Ttn PE=1 SV=1	0	0	0	0	0	0	1063400	0	4667200	570720	54846000	12	12	11	0.5	0.5	0.5	3906.4	35213	0	16.493
sp|P02762|MUP6_MOUSE Major urinary protein 6 OS=Mus musculus OX=10090 GN=Mup6 PE=1 SV=2;sp|B5X0G2|MUP17_MOUSE Major urinary protein 17 OS=Mus musculus OX=10090 GN=Mup17 PE=2 SV=2;sp|P04938|MUP11_MOUSE Major urinary protein 11 OS=Mus musculus OX=10090 GN=Mu	0	0	0	0	0	0	0	0	0	0	31762000	7	2	1	55	15.6	6.7	20.649	180	0.00043346	4.5032
sp|A2CG49|KALRN_MOUSE Kalirin OS=Mus musculus OX=10090 GN=Kalrn PE=1 SV=1	1581400	287200	0	0	0	0	0	0	0	366380	6022900	2	2	2	1.5	1.5	1.5	337	2964	0.00045914	5.4334
sp|A2RSJ4|UH1BL_MOUSE UHRF1-binding protein 1-like OS=Mus musculus OX=10090 GN=Uhrf1bp1l PE=1 SV=2	2885600	157250	722840	303130	129710	372970	455940	1095900	2945300	149840	7062100	3	3	3	3.2	3.2	3.2	161.94	1457	0	7.1748
sp|A6H5Y3|METH_MOUSE Methionine synthase OS=Mus musculus OX=10090 GN=Mtr PE=1 SV=1	1545100	462980	0	444130	330740	0	0	6399900	3364700	0	356900	7	7	7	8.1	8.1	8.1	139.07	1253	0	17.375
sp|A6H6E2|MMRN2_MOUSE Multimerin-2 OS=Mus musculus OX=10090 GN=Mmrn2 PE=1 SV=1	0	0	0	0	0	0	0	0	0	0	2617900	1	1	1	2.1	2.1	2.1	105.21	943	0	37.314
sp|A6H8H2|DEN4C_MOUSE DENN domain-containing protein 4C OS=Mus musculus OX=10090 GN=Dennd4c PE=1 SV=1	0	0	0	0	0	0	0	1624800	1422700	0	3069900	2	2	2	2.2	2.2	2.2	211.46	1906	0.0038814	2.2767
sp|A6X935|ITIH4_MOUSE Inter alpha-trypsin inhibitor, heavy chain 4 OS=Mus musculus OX=10090 GN=Itih4 PE=1 SV=2	664160000	70261000	10157000000	1843200000	584940000	860160000	6928700000	110170000	1147700000	11425000	16580000000	58	58	58	74	74	74	104.66	942	0	323.31
sp|B0F2B4|NLGN4_MOUSE Neuroligin 4-like OS=Mus musculus OX=10090 GN=Nlgn4l PE=1 SV=1	583650	544410	0	0	415350	465670	0	311120	0	227760	0	1	1	1	1.4	1.4	1.4	97.347	945	0.0042283	2.2737
sp|B0V2N1|PTPRS_MOUSE Receptor-type tyrosine-protein phosphatase S OS=Mus musculus OX=10090 GN=Ptprs PE=1 SV=1	18234000	6130700	9684100	1570200	1223000	1389700	668590	5688900	3665000	6982500	731060	10	10	8	8.5	8.5	6.8	211.9	1907	0	46.029
sp|B1AVH7|TBD2A_MOUSE TBC1 domain family member 2A OS=Mus musculus OX=10090 GN=Tbc1d2 PE=2 SV=1	0	4921900	0	0	4478300	0	1111000	33026000	107830000	0	28426000	18	18	18	31.1	31.1	31.1	104.26	922	0	45.868
sp|B1AWN6|SCN2A_MOUSE Sodium channel protein type 2 subunit alpha OS=Mus musculus OX=10090 GN=Scn2a PE=1 SV=1	33215000	1045700	2332900	182240	0	6981600	0	376230	1036400	1691300	0	11	11	8	9	9	7.1	227.94	2006	0	16.884
sp|B1AXH1|NHSL2_MOUSE NHS-like protein 2 OS=Mus musculus OX=10090 GN=Nhsl2 PE=1 SV=2	239560	659530	0	403980	0	0	0	0	13553000	0	6376900	6	6	6	9.4	9.4	9.4	132.35	1219	0	15.422
sp|B1AXV0|FRS1L_MOUSE DOMON domain-containing protein FRRS1L OS=Mus musculus OX=10090 GN=Frrs1l PE=1 SV=1	2132500	1303700	2020300	389780	0	0	0	1708000	0	1109400	0	2	2	2	10.9	10.9	10.9	32.506	293	0.0015936	3.4251
sp|B1AY13|UBP24_MOUSE Ubiquitin carboxyl-terminal hydrolase 24 OS=Mus musculus OX=10090 GN=Usp24 PE=1 SV=1	2997400	464440	2195500	2034800	1297600	2818700	12324000	2036500	11186000	143470	12204000	5	5	5	2.8	2.8	2.8	294	2617	0.00049652	6.5764
sp|B1AZP2|DLGP4_MOUSE Disks large-associated protein 4 OS=Mus musculus OX=10090 GN=Dlgap4 PE=1 SV=1	5010100	707980	0	546750	0	626730	0	428260	0	295460	0	2	2	2	3.1	3.1	3.1	108.04	992	0.0015823	3.3489
sp|B2RPV6|MMRN1_MOUSE Multimerin-1 OS=Mus musculus OX=10090 GN=Mmrn1 PE=1 SV=2	0	101270	5356000	803530	575770	484570	3528500	0	640680	0	15424000	3	3	3	3.3	3.3	3.3	136.1	1210	0.0015911	3.3997
sp|B2RQC6|PYR1_MOUSE CAD protein OS=Mus musculus OX=10090 GN=Cad PE=1 SV=1	23778000	1969800	9078900	9189400	2803700	3364800	2509300	4486300	12735000	0	33184000	14	14	14	10.5	10.5	10.5	243.24	2225	0	33.444
sp|B2RR83|YTDC2_MOUSE 3-5 RNA helicase YTHDC2 OS=Mus musculus OX=10090 GN=Ythdc2 PE=1 SV=1	0	0	0	0	0	0	0	0	0	0	1324300	2	2	2	2	2	2	161.09	1445	0.0015296	2.9907
sp|B2RXC1|TPC11_MOUSE Trafficking protein particle complex subunit 11 OS=Mus musculus OX=10090 GN=Trappc11 PE=1 SV=1	7702500	1221100	772620	350090	369730	634540	0	21272000	15288000	2323400	18533000	5	5	5	6.9	6.9	6.9	128.39	1133	0	21.582
sp|B2RXS4|PLXB2_MOUSE Plexin-B2 OS=Mus musculus OX=10090 GN=Plxnb2 PE=1 SV=1	0	657360	0	0	0	205600	1154000	7375400	2609400	588440	0	6	6	6	4.5	4.5	4.5	206.23	1842	0	6.7332
sp|B2RY04|DOCK5_MOUSE Dedicator of cytokinesis protein 5 OS=Mus musculus OX=10090 GN=Dock5 PE=1 SV=2	0	444790	0	0	128380	0	0	6148300	24020000	0	9484600	11	11	10	7.7	7.7	7.1	214.43	1868	0	19.927
sp|B2RY56|RBM25_MOUSE RNA-binding protein 25 OS=Mus musculus OX=10090 GN=Rbm25 PE=1 SV=2	674630	0	1899900	0	0	0	0	1831700	3716600	837270	0	2	2	2	3.9	3.9	3.9	99.551	838	0.0015373	3.0248
sp|B5TVM2|ILDR2_MOUSE Immunoglobulin-like domain-containing receptor 2 OS=Mus musculus OX=10090 GN=Ildr2 PE=1 SV=2	2341900	0	0	0	0	0	0	0	3963400	179770	0	2	2	2	5.4	5.4	5.4	73.235	661	0.0061707	2.0532
sp|B9EJ86|OSBL8_MOUSE Oxysterol-binding protein-related protein 8 OS=Mus musculus OX=10090 GN=Osbpl8 PE=1 SV=1	3218700	159680	0	0	0	439570	0	1925300	2286600	697030	0	2	2	2	2.8	2.8	2.8	101.27	889	0.000858	4.3734
sp|B9EKR1|PTPRZ_MOUSE Receptor-type tyrosine-protein phosphatase zeta OS=Mus musculus OX=10090 GN=Ptprz1 PE=1 SV=1	92534000	26799000	156930000	81684000	68250000	38821000	42107000	60348000	27518000	28660000	298710000	13	13	13	7	7	7	254.4	2312	0	167.82
sp|D3YVF0|AKAP5_MOUSE A-kinase anchor protein 5 OS=Mus musculus OX=10090 GN=Akap5 PE=1 SV=2	72627000	12247000	11249000	5654700	5643700	39646000	13536000	0	7781200	4616800	57105000	12	12	12	38.1	38.1	38.1	79.396	745	0	150.15
sp|D3YXK2|SAFB1_MOUSE Scaffold attachment factor B1 OS=Mus musculus OX=10090 GN=Safb PE=1 SV=2	6699200	1766400	7657100	1347900	4030700	0	0	0	4131600	404300	48569000	9	9	9	19.5	19.5	19.5	105.1	937	0	105.89
sp|D3YZP9|CCDC6_MOUSE Coiled-coil domain-containing protein 6 OS=Mus musculus OX=10090 GN=Ccdc6 PE=1 SV=1	0	1094200	0	0	1459100	9803200	0	1721700	0	0	0	1	1	1	3.6	3.6	3.6	52.938	469	0.0038842	2.2857
sp|D3YZU1|SHAN1_MOUSE SH3 and multiple ankyrin repeat domains protein 1 OS=Mus musculus OX=10090 GN=Shank1 PE=1 SV=1	5887900	280470	0	0	0	0	0	0	0	1259900	0	4	4	4	4.2	4.2	4.2	226.31	2167	0	12.432
sp|D3Z6Q9|BIN2_MOUSE Bridging integrator 2 OS=Mus musculus OX=10090 GN=Bin2 PE=1 SV=1	1602400	202090	1704000	1279400	0	450930	910090	0	0	0	10880000	6	6	6	18	18	18	52.553	489	0	26.962
sp|D3Z7P3|GLSK_MOUSE Glutaminase kidney isoform, mitochondrial OS=Mus musculus OX=10090 GN=Gls PE=1 SV=1	711430	280200	0	0	162130	0	0	342110	602300	834020	0	2	2	2	6.1	6.1	6.1	73.963	674	0.0042061	2.2271
sp|E2JF22|PIEZ1_MOUSE Piezo-type mechanosensitive ion channel component 1 OS=Mus musculus OX=10090 GN=Piezo1 PE=1 SV=1	282020	0	0	0	0	5939200	0	1528100	24853000	0	0	6	6	6	3.8	3.8	3.8	292	2547	0	10.451
sp|E9PUL5|PRRT2_MOUSE Proline-rich transmembrane protein 2 OS=Mus musculus OX=10090 GN=Prrt2 PE=1 SV=1	72081000	15063000	2515400	6430700	0	15047000	0	0	3754100	15551000	0	6	6	6	31.2	31.2	31.2	35.923	346	0	98.711
sp|E9PV24|FIBA_MOUSE Fibrinogen alpha chain OS=Mus musculus OX=10090 GN=Fga PE=1 SV=1	143010000	114070000	446240000	548310000	641010000	469740000	694640000	22828000	816050000	10338000	3773000000	30	30	30	50.6	50.6	50.6	87.428	789	0	323.31
sp|E9PVA8|GCN1_MOUSE eIF-2-alpha kinase activator GCN1 OS=Mus musculus OX=10090 GN=Gcn1 PE=1 SV=1	3248900	0	969470	167300	0	0	0	1425600	8437800	138480	49363000	16	16	16	8	8	8	293.02	2671	0	32.722
sp|E9PY46|IF140_MOUSE Intraflagellar transport protein 140 homolog OS=Mus musculus OX=10090 GN=Ift140 PE=1 SV=1	0	0	0	0	0	0	0	5855500	2578200	1068400	2251900	4	4	4	3.9	3.9	3.9	165.87	1464	0	9.1864
sp|E9Q3L2|PI4KA_MOUSE Phosphatidylinositol 4-kinase alpha OS=Mus musculus OX=10090 GN=Pi4ka PE=1 SV=2	27678000	1331800	437470	483080	0	2755400	0	8460100	13610000	2938300	9251500	14	14	14	9.7	9.7	9.7	237.04	2105	0	21.958
sp|E9Q401|RYR2_MOUSE Ryanodine receptor 2 OS=Mus musculus OX=10090 GN=Ryr2 PE=1 SV=1	20197000	718370	0	216620	0	225770	0	0	0	2805100	0	9	9	9	3.1	3.1	3.1	564.81	4966	0	14.127
sp|E9Q414|APOB_MOUSE Apolipoprotein B-100 OS=Mus musculus OX=10090 GN=Apob PE=1 SV=1	1116300000	23892000	6257500000	922210000	402530000	1235700000	4013400000	95306000	2024400000	2215900	12418000000	192	192	192	49.6	49.6	49.6	509.43	4505	0	323.31
sp|E9Q4N7|ARI1B_MOUSE AT-rich interactive domain-containing protein 1B OS=Mus musculus OX=10090 GN=Arid1b PE=1 SV=1	0	0	0	0	0	0	0	0	0	0	904170	1	1	1	1.6	1.6	1.6	237.79	2244	0.001222	3.6659
sp|E9Q4Z2|ACACB_MOUSE Acetyl-CoA carboxylase 2 OS=Mus musculus OX=10090 GN=Acacb PE=1 SV=1	1240700	968540	2235300	0	343170	723940	0	53853000	29234000	0	2821400	19	19	15	13.1	13.1	10.7	275.75	2448	0	38.647
sp|E9Q555|RN213_MOUSE E3 ubiquitin-protein ligase RNF213 OS=Mus musculus OX=10090 GN=Rnf213 PE=1 SV=2	5272800	170500	0	443090	0	1032300	0	0	1099800	0	18088000	13	13	13	3.7	3.7	3.7	584.78	5152	0	16.705
sp|E9Q557|DESP_MOUSE Desmoplakin OS=Mus musculus OX=10090 GN=Dsp PE=1 SV=1	0	0	0	0	0	0	0	0	0	0	2216500	1	1	1	0.6	0.6	0.6	332.91	2883	0.0061771	2.0566
sp|E9Q5C9|NOLC1_MOUSE Nucleolar and coiled-body phosphoprotein 1 OS=Mus musculus OX=10090 GN=Nolc1 PE=1 SV=1	433730	0	0	0	0	0	0	0	0	0	860650	2	2	2	3.6	3.6	3.6	73.697	702	0.0021858	2.5322
sp|E9Q634|MYO1E_MOUSE Unconventional myosin-Ie OS=Mus musculus OX=10090 GN=Myo1e PE=1 SV=1	2221700	234900	744020	1859300	0	0	0	9956700	10580000	256640	17267000	7	7	7	7.9	7.9	7.9	126.82	1107	0	9.1743
sp|E9Q7X7|NRX2A_MOUSE Neurexin-2 OS=Mus musculus OX=10090 GN=Nrxn2 PE=1 SV=1	1019200	521370	1307800	709240	700010	307570	0	0	691950	243440	2704200	3	2	2	3.3	2.5	2.5	184.88	1710	0.00084674	4.2296
sp|F6SEU4|SYGP1_MOUSE Ras/Rap GTPase-activating protein SynGAP OS=Mus musculus OX=10090 GN=Syngap1 PE=1 SV=2	151400000	10669000	9377400	584070	128260	15680000	0	4254900	2117300	14020000	1246900	27	27	25	27.4	27.4	26.6	148.24	1340	0	70.013
sp|F8VPU2|FARP1_MOUSE FERM, ARHGEF and pleckstrin domain-containing protein 1 OS=Mus musculus OX=10090 GN=Farp1 PE=1 SV=1	12478000	979400	4983100	1891900	358730	1135500	0	912820	1838300	2674300	0	5	5	5	6.2	6.2	6.2	118.87	1048	0	7.1612
sp|F8VQ03|ADAM3_MOUSE A disintegrin and metallopeptidase domain 3 OS=Mus musculus OX=10090 GN=Adam3 PE=1 SV=1	8418000	0	0	10358000	0	19955000	26503000	0	0	176160	0	1	1	1	1.1	1.1	1.1	91.443	822	0.00998	1.8329
sp|G3X982|AOXC_MOUSE Aldehyde oxidase 3 OS=Mus musculus OX=10090 GN=Aox3 PE=1 SV=1	0	512050	0	0	1830900	0	0	3002900	0	0	0	1	1	1	1.7	1.7	1.7	146.9	1335	0.0012356	3.8897
sp|G3X9K3|BIG1_MOUSE Brefeldin A-inhibited guanine nucleotide-exchange protein 1 OS=Mus musculus OX=10090 GN=Arfgef1 PE=1 SV=1	297110	337920	0	0	186690	0	0	2190000	4638600	0	9759900	11	6	6	8.2	4.3	4.3	208.5	1846	0	14.034
sp|G5E829|AT2B1_MOUSE Plasma membrane calcium-transporting ATPase 1 OS=Mus musculus OX=10090 GN=Atp2b1 PE=1 SV=1	379590000	39876000	53476000	11099000	1374300	123450000	4304800	74477000	92837000	84537000	38568000	40	31	25	39.4	31.1	26.5	134.75	1220	0	215.92
sp|G5E897|PLGT3_MOUSE Protein O-glucosyltransferase 3 OS=Mus musculus OX=10090 GN=Poglut3 PE=1 SV=1	1269100	0	0	0	0	0	0	0	1131700	0	3756800	1	1	1	3.6	3.6	3.6	57.685	503	0.0015736	3.2989
sp|G5E8K5|ANK3_MOUSE Ankyrin-3 OS=Mus musculus OX=10090 GN=Ank3 PE=1 SV=1	36635000	2798900	571700	0	101700	3385000	0	3473300	486270	6497100	7264700	15	9	9	10.7	6.8	6.8	214.06	1961	0	20.932
sp|O08529|CAN2_MOUSE Calpain-2 catalytic subunit OS=Mus musculus OX=10090 GN=Capn2 PE=1 SV=4	30624000	6457800	42427000	37454000	5120200	414880	10209000	146460000	103240000	4573600	115480000	23	23	23	49	49	49	79.871	700	0	140.06
sp|O08532|CA2D1_MOUSE Voltage-dependent calcium channel subunit alpha-2/delta-1 OS=Mus musculus OX=10090 GN=Cacna2d1 PE=1 SV=1	38313000	17694000	24234000	15231000	6942900	8586700	4104400	20863000	9084100	14642000	12440000	20	20	19	24	24	23.4	124.63	1103	0	39.614
sp|O08539|BIN1_MOUSE Myc box-dependent-interacting protein 1 OS=Mus musculus OX=10090 GN=Bin1 PE=1 SV=1	46035000	7479500	11439000	7757400	4073400	12611000	5021600	2539500	20394000	4408400	24957000	7	7	7	21.1	21.1	21.1	64.469	588	0	30.593
sp|O08545|EFNA3_MOUSE Ephrin-A3 OS=Mus musculus OX=10090 GN=Efna3 PE=1 SV=4	1962600	1974700	1239200	2782600	2119900	0	2185200	0	0	0	0	1	1	1	7	7	7	25.632	230	0.0015564	3.1862
sp|O08547|SC22B_MOUSE Vesicle-trafficking protein SEC22b OS=Mus musculus OX=10090 GN=Sec22b PE=1 SV=3	12140000	756790	0	0	0	1266400	0	3684200	13329000	1044200	3753600	6	6	6	38.6	38.6	38.6	24.74	215	0	10.438
sp|O08553|DPYL2_MOUSE Dihydropyrimidinase-related protein 2 OS=Mus musculus OX=10090 GN=Dpysl2 PE=1 SV=2	3005300000	508620000	3023900000	1111700000	754280000	832010000	1113500000	1178400000	953200000	770340000	4183400000	40	40	35	85.7	85.7	74.5	62.277	572	0	323.31
sp|O08581|KCNK1_MOUSE Potassium channel subfamily K member 1 OS=Mus musculus OX=10090 GN=Kcnk1 PE=1 SV=2	1249600	327170	0	0	0	0	0	23985000	12991000	0	0	2	2	2	11.6	11.6	11.6	38.201	336	0	7.2505
sp|O08582|GTPB1_MOUSE GTP-binding protein 1 OS=Mus musculus OX=10090 GN=Gtpbp1 PE=1 SV=2	21440000	5147200	642400	4372500	2446400	49011000	3670100	25297000	28113000	1027700	79781000	12	12	12	31.9	31.9	31.9	72.3	668	0	114.82
sp|O08583|THOC4_MOUSE THO complex subunit 4 OS=Mus musculus OX=10090 GN=Alyref PE=1 SV=3;sp|Q9JJW6|ALRF2_MOUSE Aly/REF export factor 2 OS=Mus musculus OX=10090 GN=Alyref2 PE=1 SV=1	0	0	0	0	0	0	0	0	0	0	8184400	3	3	3	15.3	15.3	15.3	26.94	255	0.0015516	3.1404
sp|O08586|PTEN_MOUSE Phosphatidylinositol 3,4,5-trisphosphate 3-phosphatase and dual-specificity protein phosphatase PTEN OS=Mus musculus OX=10090 GN=Pten PE=1 SV=1	0	0	0	0	0	0	0	0	0	0	3943200	2	2	2	4.5	4.5	4.5	47.152	403	0.00043478	4.5292
sp|O08599|STXB1_MOUSE Syntaxin-binding protein 1 OS=Mus musculus OX=10090 GN=Stxbp1 PE=1 SV=2	3449200000	218880000	801590000	186180000	115500000	688670000	275400000	56549000	263670000	383660000	608760000	40	40	40	73.4	73.4	73.4	67.568	594	0	323.31
sp|O08663|MAP2_MOUSE Methionine aminopeptidase 2 OS=Mus musculus OX=10090 GN=Metap2 PE=1 SV=1	13924000	14356000	11953000	12276000	14150000	7549200	0	96749000	66929000	2164300	90913000	16	16	16	55.9	55.9	55.9	52.921	478	0	110.42
sp|O08677|KNG1_MOUSE Kininogen-1 OS=Mus musculus OX=10090 GN=Kng1 PE=1 SV=1	3616100000	915150000	30071000000	12632000000	3896300000	3606900000	19451000000	1044400000	5167400000	110160000	59359000000	36	36	36	43.3	43.3	43.3	73.101	661	0	323.31
sp|O08688|CAN5_MOUSE Calpain-5 OS=Mus musculus OX=10090 GN=Capn5 PE=1 SV=1	10277000	0	0	123320	0	14524000	0	564530	0	1054000	0	4	4	4	8.9	8.9	8.9	72.954	640	0	8.6191
sp|O08692|NGP_MOUSE Neutrophilic granule protein OS=Mus musculus OX=10090 GN=Ngp PE=1 SV=1	2649600	0	0	1192500	0	9727600	0	0	0	0	743540000	9	9	9	44.3	44.3	44.3	19.331	167	0	22.902
sp|O08709|PRDX6_MOUSE Peroxiredoxin-6 OS=Mus musculus OX=10090 GN=Prdx6 PE=1 SV=3	0	0	0	1206200	0	0	0	1239500	5829700	369320	439210000	12	12	12	67	67	67	24.87	224	0	204.85
sp|O08738|CASP6_MOUSE Caspase-6 OS=Mus musculus OX=10090 GN=Casp6 PE=1 SV=1	0	0	0	0	0	0	0	1416500	0	0	2794800	1	1	1	3.3	3.3	3.3	31.595	276	0.0038966	2.3207
sp|O08739|AMPD3_MOUSE AMP deaminase 3 OS=Mus musculus OX=10090 GN=Ampd3 PE=1 SV=2	2264100	193480	0	0	0	9610500	0	1227400	1413800	453380	17854000	5	5	5	10.4	10.4	10.4	88.651	766	0	13.324
sp|O08742|GPV_MOUSE Platelet glycoprotein V OS=Mus musculus OX=10090 GN=Gp5 PE=1 SV=1	0	0	4883900	0	0	3490800	9099700	0	0	1073700	42471000	4	4	4	10.1	10.1	10.1	63.467	567	0	23.826
sp|O08749|DLDH_MOUSE Dihydrolipoyl dehydrogenase, mitochondrial OS=Mus musculus OX=10090 GN=Dld PE=1 SV=2	187680000	49504000	96550000	37975000	51072000	45466000	63596000	271680000	308740000	58482000	226140000	14	14	14	36.7	36.7	36.7	54.272	509	0	115.7
sp|O08788|DCTN1_MOUSE Dynactin subunit 1 OS=Mus musculus OX=10090 GN=Dctn1 PE=1 SV=3	21041000	3666800	4714100	930860	1257800	2863700	2251400	0	9681700	1173400	226610000	19	19	19	20.7	20.7	20.7	141.67	1281	0	34.024
sp|O08795|GLU2B_MOUSE Glucosidase 2 subunit beta OS=Mus musculus OX=10090 GN=Prkcsh PE=1 SV=1	3980500	16440000	4383400	14350000	5494400	849390	9216100	102690000	37661000	6572200	24934000	12	12	12	39.2	39.2	39.2	58.792	521	0	62.378
sp|O08807|PRDX4_MOUSE Peroxiredoxin-4 OS=Mus musculus OX=10090 GN=Prdx4 PE=1 SV=1	23012000	7942300	22223000	12461000	5904400	9287300	21899000	44431000	87161000	2127300	164900000	3	2	2	12	9.1	9.1	31.052	274	0	54.785
sp|O08808|DIAP1_MOUSE Protein diaphanous homolog 1 OS=Mus musculus OX=10090 GN=Diaph1 PE=1 SV=1	4871300	1475300	0	97327	852260	1090000	457780	2742300	16678000	0	18299000	7	7	7	8	8	8	139.34	1255	0	44.892
sp|O08810|U5S1_MOUSE 116 kDa U5 small nuclear ribonucleoprotein component OS=Mus musculus OX=10090 GN=Eftud2 PE=1 SV=1	0	341660	1958100	0	768930	0	0	14577000	6336700	910240	0	5	4	4	9.6	8.5	8.5	109.36	971	0.0004771	6.0341
sp|O08842|GFRA2_MOUSE GDNF family receptor alpha-2 OS=Mus musculus OX=10090 GN=Gfra2 PE=1 SV=2	7457100	6156800	3619000	8183300	5623900	774980	1968500	7139500	2855500	5043600	0	5	5	5	14.2	14.2	14.2	51.726	464	0.00046816	5.8293
sp|O08848|RO60_MOUSE 60 kDa SS-A/Ro ribonucleoprotein OS=Mus musculus OX=10090 GN=RO60 PE=1 SV=1	1466700	0	0	788110	650230	0	0	4428500	2805500	202610	3892700	2	2	2	5.4	5.4	5.4	60.123	538	0.0015146	2.8968
sp|O08912|GALT1_MOUSE Polypeptide N-acetylgalactosaminyltransferase 1 OS=Mus musculus OX=10090 GN=Galnt1 PE=1 SV=1	278310	245670	0	0	279610	0	0	1142300	789140	151650	1336100	1	1	1	2.5	2.5	2.5	64.254	559	0.003916	2.3488
sp|O08989|RASM_MOUSE Ras-related protein M-Ras OS=Mus musculus OX=10090 GN=Mras PE=1 SV=1	7391800	871400	0	0	0	0	0	1620100	2387300	2884900	1114400	3	3	3	26.9	26.9	26.9	23.901	208	0	30.577
sp|O08997|ATOX1_MOUSE Copper transport protein ATOX1 OS=Mus musculus OX=10090 GN=Atox1 PE=1 SV=1	1619400	745450	0	0	2367400	0	13723000	8745200	37286000	113870	58081000	3	3	3	58.8	58.8	58.8	7.3384	68	0	100.79
sp|O09005|DEGS1_MOUSE Sphingolipid delta(4)-desaturase DES1 OS=Mus musculus OX=10090 GN=Degs1 PE=1 SV=1	0	0	0	0	0	0	0	2010700	950850	213500	0	1	1	1	5	5	5	38.241	323	0.0045439	2.193
sp|O09043|NAPSA_MOUSE Napsin-A OS=Mus musculus OX=10090 GN=Napsa PE=1 SV=1	0	0	0	0	0	0	0	0	0	0	9441600	2	2	2	7.4	7.4	7.4	45.544	419	0.00047461	5.9876
sp|O09061|PSB1_MOUSE Proteasome subunit beta type-1 OS=Mus musculus OX=10090 GN=Psmb1 PE=1 SV=1	21789000	13441000	37500000	24263000	8154900	8676200	21092000	160040000	41969000	3834100	147700000	7	7	7	38.8	38.8	38.8	26.372	240	0	30.577
sp|O09114|PTGDS_MOUSE Prostaglandin-H2 D-isomerase OS=Mus musculus OX=10090 GN=Ptgds PE=1 SV=1	14774000	561190000	793640000	972920000	892110000	22039000	550480000	702440000	253170000	158740000	1063800000	6	6	6	46.6	46.6	46.6	21.066	189	0	120.99
sp|O09117|SYPL1_MOUSE Synaptophysin-like protein 1 OS=Mus musculus OX=10090 GN=Sypl1 PE=1 SV=2	6249400	356490	1057600	497920	197690	2023300	0	15134000	14779000	283110	4144200	2	2	2	13	13	13	28.899	261	0	10.712
sp|O09131|GSTO1_MOUSE Glutathione S-transferase omega-1 OS=Mus musculus OX=10090 GN=Gsto1 PE=1 SV=2	0	0	0	0	0	0	0	0	0	0	105450000	10	10	10	54.6	54.6	54.6	27.497	240	0	18.633
sp|O09159|MA2B1_MOUSE Lysosomal alpha-mannosidase OS=Mus musculus OX=10090 GN=Man2b1 PE=1 SV=4	7838200	4278700	14621000	12479000	6699900	4313900	4264200	3359100	6883300	1399400	80380000	10	10	10	15.2	15.2	15.2	114.65	1013	0	17.879
sp|O09164|SODE_MOUSE Extracellular superoxide dismutase [Cu-Zn] OS=Mus musculus OX=10090 GN=Sod3 PE=1 SV=1	0	0	0	0	0	0	1068800	0	636490	0	33029000	5	5	5	40.2	40.2	40.2	27.392	251	0	21.812
sp|O09167|RL21_MOUSE 60S ribosomal protein L21 OS=Mus musculus OX=10090 GN=Rpl21 PE=1 SV=3	57858000	26323000	53802000	27612000	15510000	6276000	7720800	81058000	145820000	11574000	131220000	5	5	5	36.2	36.2	36.2	18.562	160	0	55.529
sp|O09172|GSH0_MOUSE Glutamate--cysteine ligase regulatory subunit OS=Mus musculus OX=10090 GN=Gclm PE=1 SV=1	2051600	363450	0	3575200	815220	26387000	7466300	407790	5452500	0	24311000	4	4	4	20.1	20.1	20.1	30.534	274	0.00049456	6.4994
sp|O35075|VP26C_MOUSE Vacuolar protein sorting-associated protein 26C OS=Mus musculus OX=10090 GN=Vps26c PE=1 SV=1	426990	314170	0	623190	0	0	0	7912800	5175400	0	4360700	4	4	4	18.9	18.9	18.9	32.97	297	0.00047824	6.0549
sp|O35082|KLOT_MOUSE Klotho OS=Mus musculus OX=10090 GN=Kl PE=1 SV=2	0	470220	0	613330	0	0	0	21181000	33766000	0	2067100	6	6	6	12.1	12.1	12.1	116.4	1014	0	35.046
sp|O35083|PLCA_MOUSE 1-acyl-sn-glycerol-3-phosphate acyltransferase alpha OS=Mus musculus OX=10090 GN=Agpat1 PE=1 SV=1	4728000	820510	0	1301700	0	0	0	6613300	2856200	2231500	0	2	2	2	13	13	13	31.709	285	0.00044603	4.9291
sp|O35098|DPYL4_MOUSE Dihydropyrimidinase-related protein 4 OS=Mus musculus OX=10090 GN=Dpysl4 PE=1 SV=1	130240000	13633000	73383000	22860000	22666000	23142000	34265000	28964000	25450000	24785000	90538000	24	22	21	60	56.5	55.2	61.961	572	0	123.01
sp|O35129|PHB2_MOUSE Prohibitin-2 OS=Mus musculus OX=10090 GN=Phb2 PE=1 SV=1	83448000	6743500	16504000	3894700	0	21772000	0	53600000	63187000	14644000	0	10	10	10	41.5	41.5	41.5	33.296	299	0	123.91
sp|O35136|NCAM2_MOUSE Neural cell adhesion molecule 2 OS=Mus musculus OX=10090 GN=Ncam2 PE=1 SV=1	44249000	4936700	5666200	7865600	1240200	11529000	0	5443100	416690	15011000	0	14	14	14	23.2	23.2	23.2	93.203	837	0	27.815
sp|O35188|X3CL1_MOUSE Fractalkine OS=Mus musculus OX=10090 GN=Cx3cl1 PE=1 SV=3	821630	5966500	7427900	3102800	6378100	966490	9252800	1720100	8094500	535630	12033000	1	1	1	4.6	4.6	4.6	42.098	395	0	9.6373
sp|O35206|COFA1_MOUSE Collagen alpha-1(XV) chain OS=Mus musculus OX=10090 GN=Col15a1 PE=1 SV=2	0	0	0	0	0	0	0	0	0	0	2846500	2	2	2	2	2	2	140.47	1367	0.0038856	2.2877
sp|O35226|PSMD4_MOUSE 26S proteasome non-ATPase regulatory subunit 4 OS=Mus musculus OX=10090 GN=Psmd4 PE=1 SV=1	1234300	902270	1570200	2049600	0	2788400	2141000	15007000	6862200	811100	54278000	5	5	5	19.9	19.9	19.9	40.703	376	0	11.941
sp|O35286|DHX15_MOUSE Pre-mRNA-splicing factor ATP-dependent RNA helicase DHX15 OS=Mus musculus OX=10090 GN=Dhx15 PE=1 SV=2	17450000	4773700	10764000	3641300	5513000	2173300	7576200	34899000	46087000	3063100	93730000	18	18	18	29.2	29.2	29.2	91.006	795	0	36.389
sp|O35295|PURB_MOUSE Transcriptional activator protein Pur-beta OS=Mus musculus OX=10090 GN=Purb PE=1 SV=3	48292000	14023000	43683000	17084000	16124000	8868200	16492000	98753000	95903000	13350000	139760000	10	10	10	56.2	56.2	56.2	33.901	324	0	172.01
sp|O35308|MOT3_MOUSE Monocarboxylate transporter 3 OS=Mus musculus OX=10090 GN=Slc16a8 PE=2 SV=2	0	554390	0	0	0	0	0	11685000	18548000	0	0	2	2	2	13.6	13.6	13.6	51.556	492	0	7.5919
sp|O35345|IMA7_MOUSE Importin subunit alpha-7 OS=Mus musculus OX=10090 GN=Kpna6 PE=1 SV=2;sp|Q60960|IMA5_MOUSE Importin subunit alpha-5 OS=Mus musculus OX=10090 GN=Kpna1 PE=1 SV=2	0	0	0	0	0	0	0	0	0	0	5597100	2	2	2	4.9	4.9	4.9	59.964	536	0.0012265	3.7393
sp|O35350|CAN1_MOUSE Calpain-1 catalytic subunit OS=Mus musculus OX=10090 GN=Capn1 PE=1 SV=1	38690000	9381400	8890300	7676400	6371800	79722000	12843000	22254000	19917000	5192600	118570000	16	16	16	28.2	28.2	28.2	82.105	713	0	38.652
sp|O35381|AN32A_MOUSE Acidic leucine-rich nuclear phosphoprotein 32 family member A OS=Mus musculus OX=10090 GN=Anp32a PE=1 SV=1	34711000	24657000	85215000	75484000	44194000	45111000	50964000	98434000	77368000	11094000	388060000	13	13	11	51	51	44.9	28.537	247	0	123.21
sp|O35382|EXOC4_MOUSE Exocyst complex component 4 OS=Mus musculus OX=10090 GN=Exoc4 PE=1 SV=2	5671700	235790	2802100	368090	635350	1008500	0	688880	13817000	509730	17536000	8	8	8	13.6	13.6	13.6	110.54	975	0	28.123
sp|O35405|PLD3_MOUSE Phospholipase D3 OS=Mus musculus OX=10090 GN=Pld3 PE=1 SV=1	4781600	5513400	20394000	11220000	4793400	3828600	2144300	6143200	4520800	2653600	5827000	3	3	3	6.4	6.4	6.4	54.388	488	0.00047037	5.8654
sp|O35465|FKBP8_MOUSE Peptidyl-prolyl cis-trans isomerase FKBP8 OS=Mus musculus OX=10090 GN=Fkbp8 PE=1 SV=2	7110400	0	0	0	0	0	0	8074200	5389300	1582400	0	3	3	3	11.7	11.7	11.7	43.528	402	0	7.0228
sp|O35490|BHMT1_MOUSE Betaine--homocysteine S-methyltransferase 1 OS=Mus musculus OX=10090 GN=Bhmt PE=1 SV=1	0	1228800	0	0	721840	0	0	15624000	20228000	0	0	5	5	5	19.7	19.7	19.7	45.02	407	0	6.859
sp|O35516|NOTC2_MOUSE Neurogenic locus notch homolog protein 2 OS=Mus musculus OX=10090 GN=Notch2 PE=1 SV=2	0	323960	0	0	0	0	0	9737000	4234500	0	0	4	4	4	3.8	3.8	3.8	265.63	2473	0	20.57
sp|P28076|PSB9_MOUSE Proteasome subunit beta type-9 OS=Mus musculus OX=10090 GN=Psmb9 PE=1 SV=1;sp|O35522|PSB9_MUSMB Proteasome subunit beta type-9 OS=Mus musculus bactrianus OX=35531 GN=Psmb9 PE=1 SV=1	0	0	0	0	0	0	0	0	0	0	10789000	1	1	1	4.6	4.6	4.6	23.396	219	0.0061728	2.0534
sp|O35526|STX1A_MOUSE Syntaxin-1A OS=Mus musculus OX=10090 GN=Stx1a PE=1 SV=3	565240000	30186000	55515000	10929000	768010	125280000	11822000	14838000	4666700	55501000	45629000	21	21	20	66.3	66.3	63.9	33.054	288	0	176.3
sp|O35598|ADA10_MOUSE Disintegrin and metalloproteinase domain-containing protein 10 OS=Mus musculus OX=10090 GN=Adam10 PE=1 SV=2	7968800	420800	0	630380	0	16022000	0	4526400	3319700	619610	0	5	5	5	9.1	9.1	9.1	83.967	749	0	9.5193
sp|O35601|FYB1_MOUSE FYN-binding protein 1 OS=Mus musculus OX=10090 GN=Fyb1 PE=1 SV=2	0	0	0	1266600	0	584810	0	0	0	0	1367800	3	3	3	5.3	5.3	5.3	90.054	819	0.0012346	3.8654
sp|O35609|SCAM3_MOUSE Secretory carrier-associated membrane protein 3 OS=Mus musculus OX=10090 GN=Scamp3 PE=1 SV=3	9377000	821620	0	888580	0	2367100	0	7939400	17732000	529940	5269400	4	4	4	26.9	26.9	26.9	38.458	349	0.00049505	6.5119
sp|O35633|VIAAT_MOUSE Vesicular inhibitory amino acid transporter OS=Mus musculus OX=10090 GN=Slc32a1 PE=1 SV=3	30001000	1656100	0	0	0	5664600	0	0	0	2537300	0	3	3	3	8.2	8.2	8.2	57.38	525	0	10.011
sp|O35638|STAG2_MOUSE Cohesin subunit SA-2 OS=Mus musculus OX=10090 GN=Stag2 PE=1 SV=3	0	0	0	0	0	0	0	1415800	2629300	0	9502500	3	3	3	4.8	4.8	4.8	141.28	1231	0.00043783	4.6042
sp|O35643|AP1B1_MOUSE AP-1 complex subunit beta-1 OS=Mus musculus OX=10090 GN=Ap1b1 PE=1 SV=2	0	304910	0	0	2463900	0	1852600	3120600	10492000	0	20868000	12	5	5	16	9.1	9.1	103.93	943	0	8.3178
sp|O35646|CAN6_MOUSE Calpain-6 OS=Mus musculus OX=10090 GN=Capn6 PE=1 SV=2	0	0	0	0	0	0	0	5871500	3427700	0	0	2	2	2	5.8	5.8	5.8	74.542	641	0.0012053	3.5124
sp|O35658|C1QBP_MOUSE Complement component 1 Q subcomponent-binding protein, mitochondrial OS=Mus musculus OX=10090 GN=C1qbp PE=1 SV=1	0	349630	0	0	0	924560	0	3157000	3490400	280480	0	1	1	1	5	5	5	31.013	278	0.0081081	1.9407
sp|O35664|INAR2_MOUSE Interferon alpha/beta receptor 2 OS=Mus musculus OX=10090 GN=Ifnar2 PE=1 SV=2	1202700	1362100	17021000	10645000	2960600	902480	30810000	1360900	4428300	142210	5512700	5	5	5	6.4	6.4	6.4	56.578	513	0.00048733	6.2927
sp|O35682|MYADM_MOUSE Myeloid-associated differentiation marker OS=Mus musculus OX=10090 GN=Myadm PE=1 SV=2	2931600	333310	0	0	0	439020	0	1665800	3225200	67484	0	2	2	2	7.8	7.8	7.8	35.284	320	0.0014804	2.6902
sp|O35684|NEUS_MOUSE Neuroserpin OS=Mus musculus OX=10090 GN=Serpini1 PE=1 SV=1	0	912060	0	0	0	0	0	2463800	0	492870	11804000	3	3	3	7.8	7.8	7.8	46.347	410	0.00083998	4.1475
sp|O35685|NUDC_MOUSE Nuclear migration protein nudC OS=Mus musculus OX=10090 GN=Nudc PE=1 SV=1	1820700	2649700	721750	807700	915940	372730	1771900	13955000	16458000	419300	46824000	7	7	7	21.7	21.7	21.7	38.358	332	0	18.875
sp|O35711|LIPB2_MOUSE Liprin-beta-2 OS=Mus musculus OX=10090 GN=Ppfibp2 PE=1 SV=3	645750	764810	0	0	0	0	0	6627200	25964000	0	9410700	11	11	11	19.3	19.3	19.3	98.752	882	0	14.828
sp|O35737|HNRH1_MOUSE Heterogeneous nuclear ribonucleoprotein H OS=Mus musculus OX=10090 GN=Hnrnph1 PE=1 SV=3	4732400	1338000	9572100	5239500	1438100	1500700	4890300	1617500	14006000	342930	39451000	9	4	4	30.3	12	12	49.199	449	0.00047755	6.0417
sp|O35744|CHIL3_MOUSE Chitinase-like protein 3 OS=Mus musculus OX=10090 GN=Chil3 PE=1 SV=2	0	0	0	0	0	0	0	0	0	0	737690000	17	17	17	62.1	62.1	62.1	44.458	398	0	131.86
sp|O35841|API5_MOUSE Apoptosis inhibitor 5 OS=Mus musculus OX=10090 GN=Api5 PE=1 SV=2	0	0	0	0	0	0	0	0	0	0	18506000	4	4	4	13.1	13.1	13.1	56.784	504	0	15.513
sp|O35857|TIM44_MOUSE Mitochondrial import inner membrane translocase subunit TIM44 OS=Mus musculus OX=10090 GN=Timm44 PE=1 SV=2	9077900	483990	201680	0	0	785710	0	1330000	8351400	495350	0	5	5	5	10.6	10.6	10.6	51.091	452	0.00043253	4.4897
sp|O35874|SATT_MOUSE Neutral amino acid transporter A OS=Mus musculus OX=10090 GN=Slc1a4 PE=1 SV=1	8511600	1127300	0	731990	0	3195400	0	0	0	1956700	0	2	2	2	5.8	5.8	5.8	56.061	532	0	6.7792
sp|O35887|CALU_MOUSE Calumenin OS=Mus musculus OX=10090 GN=Calu PE=1 SV=1	19180000	17160000	35402000	23337000	25512000	4945100	5377600	41537000	72394000	3785500	151170000	11	11	11	39.4	39.4	39.4	37.063	315	0	50.812
sp|O35927|CTND2_MOUSE Catenin delta-2 OS=Mus musculus OX=10090 GN=Ctnnd2 PE=1 SV=1	5972000	0	0	340700	0	1084000	0	0	0	971390	0	4	4	4	4.6	4.6	4.6	135	1247	0.00047551	5.9938
sp|O35930|GP1BA_MOUSE Platelet glycoprotein Ib alpha chain OS=Mus musculus OX=10090 GN=Gp1ba PE=1 SV=2	17873000	9077200	80629000	25642000	10785000	29463000	147900000	171670	8357200	107690	165420000	11	11	11	18	18	18	80.054	734	0	33.484
sp|O35954|PITM1_MOUSE Membrane-associated phosphatidylinositol transfer protein 1 OS=Mus musculus OX=10090 GN=Pitpnm1 PE=1 SV=1	1071100	1608400	0	0	498490	0	346410	2190800	9754600	515740	5792700	6	6	6	9.7	9.7	9.7	134.94	1243	0	29.299
sp|O35988|SDC4_MOUSE Syndecan-4 OS=Mus musculus OX=10090 GN=Sdc4 PE=1 SV=1	0	0	0	0	0	0	0	0	0	0	5207800	1	1	1	7.1	7.1	7.1	21.482	198	0.0038883	2.2942
sp|O54724|CAVN1_MOUSE Caveolae-associated protein 1 OS=Mus musculus OX=10090 GN=Cavin1 PE=1 SV=1	2346700	590770	0	0	193370	0	0	270590	5225900	0	0	1	1	1	4.6	4.6	4.6	43.953	392	0.0025271	2.4623
sp|O54734|OST48_MOUSE Dolichyl-diphosphooligosaccharide--protein glycosyltransferase 48 kDa subunit OS=Mus musculus OX=10090 GN=Ddost PE=1 SV=2	636480	1015500	3520100	0	0	0	0	47888000	61894000	684200	0	6	6	6	26.3	26.3	26.3	49.027	441	0	70.216
sp|O54754|AOXA_MOUSE Aldehyde oxidase 1 OS=Mus musculus OX=10090 GN=Aox1 PE=1 SV=2	0	1797800	0	0	902620	0	984430	49825000	31597000	365810	0	14	14	14	17.3	17.3	17.3	146.68	1333	0	31.499
sp|O54774|AP3D1_MOUSE AP-3 complex subunit delta-1 OS=Mus musculus OX=10090 GN=Ap3d1 PE=1 SV=1	55299000	7489700	16776000	5691000	6257400	8421100	0	39138000	92981000	5565200	103050000	16	16	16	18.4	18.4	18.4	135.08	1199	0	119.64
sp|O54781|SRPK2_MOUSE SRSF protein kinase 2 OS=Mus musculus OX=10090 GN=Srpk2 PE=1 SV=2	4223000	881010	0	1296600	1190100	1207300	991630	5294800	7526600	267960	11357000	7	7	6	13.5	13.5	12.3	76.756	681	0	10.89
sp|O54829|RGS7_MOUSE Regulator of G-protein signaling 7 OS=Mus musculus OX=10090 GN=Rgs7 PE=1 SV=2	11330000	536460	0	0	0	471640	0	0	211640	1943300	0	6	6	4	12.2	12.2	7	54.791	469	0	8.9138
sp|O54833|CSK22_MOUSE Casein kinase II subunit alpha OS=Mus musculus OX=10090 GN=Csnk2a2 PE=1 SV=1	9518600	564310	4760000	2004300	2057300	0	0	10079000	6470100	1186500	22890000	7	7	7	31.4	31.4	31.4	41.215	350	0	21.418
sp|O54879|HMGB3_MOUSE High mobility group protein B3 OS=Mus musculus OX=10090 GN=Hmgb3 PE=1 SV=3	1153900	832050	3755900	2079000	708700	0	0	8189100	6026700	480190	22897000	3	3	3	28	28	28	23.01	200	0	15.784
sp|O54901|OX2G_MOUSE OX-2 membrane glycoprotein OS=Mus musculus OX=10090 GN=Cd200 PE=1 SV=1	9391100	1932700	5836700	2274100	757780	760260	0	6894900	997840	2536000	0	2	2	2	8.6	8.6	8.6	31.256	278	0.0014777	2.6756
sp|O54941|SMCE1_MOUSE SWI/SNF-related matrix-associated actin-dependent regulator of chromatin subfamily E member 1 OS=Mus musculus OX=10090 GN=Smarce1 PE=1 SV=1	0	0	0	0	0	0	0	0	0	0	1003600	3	2	2	9	7.3	7.3	46.638	411	0.0021922	2.5792
sp|O54983|CRYM_MOUSE Ketimine reductase mu-crystallin OS=Mus musculus OX=10090 GN=Crym PE=1 SV=1	0	0	0	0	0	0	0	0	0	0	75193000	7	7	7	36.7	36.7	36.7	33.523	313	0	25.328
sp|O54984|ASNA_MOUSE ATPase Asna1 OS=Mus musculus OX=10090 GN=Asna1 PE=1 SV=2	0	424600	0	599020	0	0	0	5443800	5403000	0	8467300	3	3	3	13.2	13.2	13.2	38.822	348	0.00125	4.0295
sp|O54988|SLK_MOUSE STE20-like serine/threonine-protein kinase OS=Mus musculus OX=10090 GN=Slk PE=1 SV=2	13987000	17321000	9823500	6233900	9468700	9208800	8220600	26978000	77845000	641100	170930000	24	24	24	27.6	27.6	27.6	141.46	1233	0	129.86
sp|O54991|CNTP1_MOUSE Contactin-associated protein 1 OS=Mus musculus OX=10090 GN=Cntnap1 PE=1 SV=2	50787000	395820	0	0	0	3153900	0	0	0	9281700	0	13	13	13	15.4	15.4	15.4	156.31	1385	0	33.051
sp|O55017|CAC1B_MOUSE Voltage-dependent N-type calcium channel subunit alpha-1B OS=Mus musculus OX=10090 GN=Cacna1b PE=1 SV=1	1893300	126260	0	0	0	558590	0	0	0	183130	0	2	2	2	1.5	1.5	1.5	261.48	2327	0.0004787	6.0606
sp|O55022|PGRC1_MOUSE Membrane-associated progesterone receptor component 1 OS=Mus musculus OX=10090 GN=Pgrmc1 PE=1 SV=4	0	0	0	0	0	0	0	0	2997600	0	0	1	1	1	11.8	11.8	11.8	21.694	195	0.0015072	2.8477
sp|O55023|IMPA1_MOUSE Inositol monophosphatase 1 OS=Mus musculus OX=10090 GN=Impa1 PE=1 SV=1	17794000	5371900	20243000	6559400	18351000	7880200	28087000	45588000	62171000	3729200	117350000	11	11	11	43	43	43	30.436	277	0	35.969
sp|O55029|COPB2_MOUSE Coatomer subunit beta OS=Mus musculus OX=10090 GN=Copb2 PE=1 SV=2	34691000	26438000	88069000	61329000	16858000	11629000	17986000	314700000	295620000	12521000	402680000	28	28	28	47.2	47.2	47.2	102.45	905	0	321
sp|O55042|SYUA_MOUSE Alpha-synuclein OS=Mus musculus OX=10090 GN=Snca PE=1 SV=2	49243000	10735000	9263900	4110500	14271000	129380000	47905000	6508300	15835000	2678500	190400000	7	7	7	76.4	76.4	76.4	14.485	140	0	70.921
sp|O55060|TPMT_MOUSE Thiopurine S-methyltransferase OS=Mus musculus OX=10090 GN=Tpmt PE=1 SV=1	0	51373	0	0	0	0	0	3205400	0	0	0	2	2	2	14.2	14.2	14.2	27.585	240	0.00047962	6.0958
sp|O55091|IMPCT_MOUSE Protein IMPACT OS=Mus musculus OX=10090 GN=Impact PE=1 SV=2	6348000	834190	4470100	2231100	1405500	1427200	4868200	8007100	5210700	1635600	4661000	4	4	4	23.6	23.6	23.6	36.276	318	0.00046838	5.8403
sp|O55098|STK10_MOUSE Serine/threonine-protein kinase 10 OS=Mus musculus OX=10090 GN=Stk10 PE=1 SV=2	0	0	0	0	0	0	0	0	1200200	0	2689200	3	3	3	3.4	3.4	3.4	111.9	966	0.00048426	6.1982
sp|O55100|SNG1_MOUSE Synaptogyrin-1 OS=Mus musculus OX=10090 GN=Syngr1 PE=1 SV=2	25166000	2930700	1689600	2290200	289050	3390900	0	1008700	0	4092000	0	3	3	3	14.5	14.5	14.5	25.652	234	0.00084567	4.2232
sp|O55106|STRN_MOUSE Striatin OS=Mus musculus OX=10090 GN=Strn PE=1 SV=2	0	453970	0	0	0	0	0	0	0	0	4051600	3	3	3	7.1	7.1	7.1	85.965	780	0.0042254	2.2659
sp|O55111|DSG2_MOUSE Desmoglein-2 OS=Mus musculus OX=10090 GN=Dsg2 PE=1 SV=3	0	0	1260800	278760	0	0	789360	944470	931500	0	7645400	3	3	3	4.5	4.5	4.5	122.38	1122	0.00084782	4.232
sp|O55125|NIPS1_MOUSE Protein NipSnap homolog 1 OS=Mus musculus OX=10090 GN=Nipsnap1 PE=1 SV=1	10550000	0	0	0	0	1904600	0	651670	0	4400600	0	4	4	4	16.9	16.9	16.9	33.363	284	0.00048263	6.1569
sp|O55131|SEPT7_MOUSE Septin-7 OS=Mus musculus OX=10090 GN=Sept7 PE=1 SV=1	600180000	46789000	114480000	62989000	34435000	162420000	103390000	208840000	243720000	130620000	380140000	25	25	24	51.1	51.1	49.1	50.549	436	0	198.26
sp|O55135|IF6_MOUSE Eukaryotic translation initiation factor 6 OS=Mus musculus OX=10090 GN=Eif6 PE=1 SV=2	0	0	0	0	0	4621100	3039500	0	0	0	26366000	4	4	4	28.6	28.6	28.6	26.511	245	0	10.283
sp|O55142|RL35A_MOUSE 60S ribosomal protein L35a OS=Mus musculus OX=10090 GN=Rpl35a PE=1 SV=2	38168000	11908000	25779000	10447000	10196000	9135800	14635000	65837000	75200000	3136700	124720000	6	6	6	34.5	34.5	34.5	12.554	110	0	12.367
sp|O55143|AT2A2_MOUSE Sarcoplasmic/endoplasmic reticulum calcium ATPase 2 OS=Mus musculus OX=10090 GN=Atp2a2 PE=1 SV=2	331260000	36529000	29735000	23327000	2000200	36115000	8900700	390070000	336220000	73086000	136720000	36	36	36	41.1	41.1	41.1	114.86	1044	0	287.8
sp|O55186|CD59A_MOUSE CD59A glycoprotein OS=Mus musculus OX=10090 GN=Cd59a PE=2 SV=1	0	2813300	0	0	0	0	0	31484000	26067000	0	0	3	3	3	22.8	22.8	22.8	13.648	123	0.00046232	5.6262
sp|O55201|SPT5H_MOUSE Transcription elongation factor SPT5 OS=Mus musculus OX=10090 GN=Supt5h PE=1 SV=1	1658300	0	0	0	0	454060	0	5240300	3741400	0	11163000	9	9	9	14.6	14.6	14.6	120.66	1082	0	17.638
sp|O55222|ILK_MOUSE Integrin-linked protein kinase OS=Mus musculus OX=10090 GN=Ilk PE=1 SV=2	1013100	0	0	0	0	0	0	0	1665400	0	19982000	5	5	5	13.1	13.1	13.1	51.373	452	0	7.3118
sp|O55234|PSB5_MOUSE Proteasome subunit beta type-5 OS=Mus musculus OX=10090 GN=Psmb5 PE=1 SV=3	59523000	27937000	35242000	23664000	23536000	40763000	52771000	157430000	118680000	11298000	229960000	12	12	12	52.7	52.7	52.7	28.532	264	0	50.197
sp|O70133|DHX9_MOUSE ATP-dependent RNA helicase A OS=Mus musculus OX=10090 GN=Dhx9 PE=1 SV=2	32674000	2709200	6810600	8899700	0	10634000	1092000	7214800	7897300	8965300	64753000	19	19	19	18.5	18.5	18.5	149.47	1380	0	38.543
sp|O70145|NCF2_MOUSE Neutrophil cytosol factor 2 OS=Mus musculus OX=10090 GN=Ncf2 PE=1 SV=1	0	0	0	0	0	0	0	0	0	0	27952000	3	3	3	6.7	6.7	6.7	59.485	525	0.0015595	3.2073
sp|O70161|PI51C_MOUSE Phosphatidylinositol 4-phosphate 5-kinase type-1 gamma OS=Mus musculus OX=10090 GN=Pip5k1c PE=1 SV=2	37838000	3534500	14827000	1488200	1057700	8263800	1393700	0	608300	3012300	11340000	7	7	5	17.2	17.2	14.1	72.407	661	0	15.993
sp|O70165|FCN1_MOUSE Ficolin-1 OS=Mus musculus OX=10090 GN=Fcn1 PE=1 SV=1	4033400	5722600	173370000	57282000	47189000	34796000	221070000	3367200	31082000	485290	420680000	11	11	11	40.1	40.1	40.1	36.298	334	0	159.52
sp|O70172|PI42A_MOUSE Phosphatidylinositol 5-phosphate 4-kinase type-2 alpha OS=Mus musculus OX=10090 GN=Pip4k2a PE=1 SV=1	26250000	457870	6006200	2033700	591250	20342000	0	2107700	3004300	195580	75693000	9	5	5	22.5	15.8	15.8	46.151	405	0	7.8135
sp|O70194|EIF3D_MOUSE Eukaryotic translation initiation factor 3 subunit D OS=Mus musculus OX=10090 GN=Eif3d PE=1 SV=2	46209000	17164000	31628000	30959000	13465000	10355000	3739700	101190000	130810000	7795500	169640000	20	20	20	43.2	43.2	43.2	63.988	548	0	106.17
sp|O70250|PGAM2_MOUSE Phosphoglycerate mutase 2 OS=Mus musculus OX=10090 GN=Pgam2 PE=1 SV=3	0	0	0	0	0	0	1120800	0	0	0	4952200	5	2	2	20.9	8.7	8.7	28.827	253	0.0015209	2.9389
sp|O70251|EF1B_MOUSE Elongation factor 1-beta OS=Mus musculus OX=10090 GN=Eef1b PE=1 SV=5	0	0	14947000	0	1834800	0	0	0	6523900	0	30700000	5	4	4	41.8	36.9	36.9	24.693	225	0	27.061
sp|O70305|ATX2_MOUSE Ataxin-2 OS=Mus musculus OX=10090 GN=Atxn2 PE=1 SV=1	797600	1557200	0	0	1387900	0	504550	0	7395400	0	4411500	6	6	6	7.5	7.5	7.5	136.48	1285	0	9.6524
sp|O70310|NMT1_MOUSE Glycylpeptide N-tetradecanoyltransferase 1 OS=Mus musculus OX=10090 GN=Nmt1 PE=1 SV=1	17466000	4342200	22794000	4519900	3823600	1631600	6425200	17035000	39169000	846510	126890000	13	13	10	33.1	33.1	24.2	56.888	496	0	137.67
sp|O70311|NMT2_MOUSE Glycylpeptide N-tetradecanoyltransferase 2 OS=Mus musculus OX=10090 GN=Nmt2 PE=1 SV=1	3929300	653480	0	581970	870790	1429000	0	601230	1035500	308500	13099000	7	4	4	19.3	11	11	60.484	529	0	9.0674
sp|O70318|E41L2_MOUSE Band 4.1-like protein 2 OS=Mus musculus OX=10090 GN=Epb41l2 PE=1 SV=2	81405000	5650800	54572000	31802000	8346800	18876000	20559000	6768300	11049000	9604300	90691000	21	19	19	29.6	27.4	27.4	109.94	988	0	110.94
sp|O70324|MOT8_MOUSE Monocarboxylate transporter 8 OS=Mus musculus OX=10090 GN=Slc16a2 PE=1 SV=2	2738800	10061000	888900	756710	4019800	0	0	169710000	152180000	802830	52041000	1	1	1	4.2	4.2	4.2	60.024	545	0	33.583
sp|O70325|GPX4_MOUSE Phospholipid hydroperoxide glutathione peroxidase OS=Mus musculus OX=10090 GN=Gpx4 PE=1 SV=4	4575800	2335000	2345400	1791100	1869500	3649700	6505900	18603000	24943000	849970	23421000	3	3	3	19.3	19.3	19.3	22.228	197	0	10.223
sp|O70362|PHLD_MOUSE Phosphatidylinositol-glycan-specific phospholipase D OS=Mus musculus OX=10090 GN=Gpld1 PE=1 SV=1	152940000	32045000	1156700000	296320000	128080000	200350000	1418800000	29157000	279140000	2791100	2696300000	26	26	26	41.6	41.6	41.6	93.254	837	0	323.31
sp|O70370|CATS_MOUSE Cathepsin S OS=Mus musculus OX=10090 GN=Ctss PE=1 SV=2	19595000	45116000	141570000	163890000	42911000	3778100	29106000	63176000	17006000	16848000	339900000	11	11	11	46.8	46.8	46.8	38.474	340	0	80.171
sp|O70433|FHL2_MOUSE Four and a half LIM domains protein 2 OS=Mus musculus OX=10090 GN=Fhl2 PE=1 SV=1	0	0	0	0	0	0	0	0	0	0	917570	1	1	1	5.4	5.4	5.4	32.072	279	0.0039132	2.3448
sp|O70435|PSA3_MOUSE Proteasome subunit alpha type-3 OS=Mus musculus OX=10090 GN=Psma3 PE=1 SV=3	5867300	2655300	1224700	1899100	739150	2396900	1522200	17912000	11860000	1477000	72695000	7	7	7	32.2	32.2	32.2	28.405	255	0	23.587
sp|O70439|STX7_MOUSE Syntaxin-7 OS=Mus musculus OX=10090 GN=Stx7 PE=1 SV=3	2046500	198030	0	0	0	1610900	7474100	361890	5205300	167230	549410	3	3	3	14.6	14.6	14.6	29.82	261	0.00049801	6.6495
sp|O70443|GNAZ_MOUSE Guanine nucleotide-binding protein G(z) subunit alpha OS=Mus musculus OX=10090 GN=Gnaz PE=1 SV=4	97717000	5429800	15007000	4047500	456430	14994000	0	10192000	3129700	20086000	3087400	10	10	9	36.9	36.9	34.6	40.849	355	0	28.95
sp|O70456|1433S_MOUSE 14-3-3 protein sigma OS=Mus musculus OX=10090 GN=Sfn PE=1 SV=2	7277200	2574800	7414700	2625100	2906600	4009600	8194500	5443300	19952000	2456200	649470000	13	10	10	49.6	42.3	42.3	27.706	248	0	23.038
sp|O70475|UGDH_MOUSE UDP-glucose 6-dehydrogenase OS=Mus musculus OX=10090 GN=Ugdh PE=1 SV=1	3691900	3564200	1485000	3910900	4660100	1864900	0	39783000	44975000	0	3541400	11	11	11	36.3	36.3	36.3	54.831	493	0	16.317
sp|O70481|UBR1_MOUSE E3 ubiquitin-protein ligase UBR1 OS=Mus musculus OX=10090 GN=Ubr1 PE=1 SV=2	689250	1147900	0	0	0	0	0	9547100	6122900	172820	3438600	6	6	6	6.1	6.1	6.1	200.24	1757	0	15.033
sp|O70492|SNX3_MOUSE Sorting nexin-3 OS=Mus musculus OX=10090 GN=Snx3 PE=1 SV=3	0	0	0	0	0	0	0	1467100	4104800	0	2953500	2	2	2	11.7	11.7	11.7	18.757	162	0.0018403	2.6387
sp|O70494|SP3_MOUSE Transcription factor Sp3 OS=Mus musculus OX=10090 GN=Sp3 PE=1 SV=2	402700	0	0	0	199740	0	0	0	1043700	0	0	1	1	1	2	2	2	82.361	783	0.0015055	2.8287
sp|O70503|DHB12_MOUSE Very-long-chain 3-oxoacyl-CoA reductase OS=Mus musculus OX=10090 GN=Hsd17b12 PE=1 SV=1	11904000	3146700	0	0	285390	1858500	1106600	82654000	89697000	2321900	15429000	9	9	9	34	34	34	34.741	312	0	28.121
sp|O70551|SRPK1_MOUSE SRSF protein kinase 1 OS=Mus musculus OX=10090 GN=Srpk1 PE=1 SV=2	0	0	0	0	0	0	0	0	536630	0	0	2	1	1	3.7	2.5	2.5	73.088	648	0.0078258	2.0043
sp|O70555|SPR2D_MOUSE Small proline-rich protein 2D OS=Mus musculus OX=10090 GN=Sprr2d PE=2 SV=1	0	0	0	0	0	0	0	0	0	0	2472200	1	1	1	15.3	15.3	15.3	9.243	85	0.0081411	1.9818
sp|O70570|PIGR_MOUSE Polymeric immunoglobulin receptor OS=Mus musculus OX=10090 GN=Pigr PE=1 SV=1	0	0	0	0	0	0	0	0	0	0	35332000	5	5	5	9.7	9.7	9.7	84.998	771	0	13.563
sp|O70589|CSKP_MOUSE Peripheral plasma membrane protein CASK OS=Mus musculus OX=10090 GN=Cask PE=1 SV=2	11737000	1876200	0	0	0	632410	0	0	0	2582100	1413500	5	5	5	9.2	9.2	9.2	105.11	926	0	26.258
sp|O70591|PFD2_MOUSE Prefoldin subunit 2 OS=Mus musculus OX=10090 GN=Pfdn2 PE=1 SV=2	0	0	0	0	0	0	0	0	0	0	9691800	2	2	2	16.9	16.9	16.9	16.534	154	0	8.221
sp|O88200|CLC11_MOUSE C-type lectin domain family 11 member A OS=Mus musculus OX=10090 GN=Clec11a PE=1 SV=1	0	0	6166100	2403700	1017500	3881800	5531200	0	0	0	28180000	4	4	4	13.7	13.7	13.7	36.451	328	0	8.2081
sp|O88207|CO5A1_MOUSE Collagen alpha-1(V) chain OS=Mus musculus OX=10090 GN=Col5a1 PE=1 SV=2	1451200	0	0	2266200	7177900	0	0	0	0	0	29077000	5	5	5	4.6	4.6	4.6	183.67	1838	0	23.375
sp|O88271|CFDP1_MOUSE Craniofacial development protein 1 OS=Mus musculus OX=10090 GN=Cfdp1 PE=1 SV=1	907330	315730	1970100	881710	434960	0	833160	0	1518800	0	16262000	3	3	3	18	18	18	32.921	295	0	7.5203
sp|O88307|SORL_MOUSE Sortilin-related receptor OS=Mus musculus OX=10090 GN=Sorl1 PE=1 SV=3	0	0	0	0	0	0	0	0	0	664480	0	2	2	2	1.3	1.3	1.3	247.08	2215	0.0038938	2.3144
sp|O88322|NID2_MOUSE Nidogen-2 OS=Mus musculus OX=10090 GN=Nid2 PE=1 SV=2	0	875560	0	1737700	543410	0	0	2995100	0	1232200	0	5	5	5	7	7	7	153.91	1403	0	6.7786
sp|O88342|WDR1_MOUSE WD repeat-containing protein 1 OS=Mus musculus OX=10090 GN=Wdr1 PE=1 SV=3	404740000	194060000	324640000	282800000	196650000	116380000	268880000	1481600000	1002100000	70495000	1655100000	30	30	30	63.5	63.5	63.5	66.406	606	0	323.31
sp|O88343|S4A4_MOUSE Electrogenic sodium bicarbonate cotransporter 1 OS=Mus musculus OX=10090 GN=Slc4a4 PE=1 SV=2	46136000	2051200	3206500	385900	0	6294800	0	643090	0	7327800	0	4	3	3	5.7	4.9	4.9	121.48	1079	0.00045269	5.1817
sp|O88413|TULP3_MOUSE Tubby-related protein 3 OS=Mus musculus OX=10090 GN=Tulp3 PE=1 SV=1	0	0	0	0	0	0	0	855280	0	0	0	1	1	1	7.6	7.6	7.6	51.23	460	0.0015129	2.8759
sp|O88447|KLC1_MOUSE Kinesin light chain 1 OS=Mus musculus OX=10090 GN=Klc1 PE=1 SV=3	0	0	0	878260	0	0	0	674190	3539800	721730	14693000	5	5	4	11.3	11.3	8.7	61.449	541	0	7.807
sp|O88448|KLC2_MOUSE Kinesin light chain 2 OS=Mus musculus OX=10090 GN=Klc2 PE=1 SV=1	1300100	582720	629160	0	0	0	0	0	1890400	316250	1383500	2	2	2	5.7	5.7	5.7	66.662	599	0.0008569	4.3592
sp|O88485|DC1I1_MOUSE Cytoplasmic dynein 1 intermediate chain 1 OS=Mus musculus OX=10090 GN=Dync1i1 PE=1 SV=2	6390300	2473100	6129400	2230100	1415000	1019100	1893400	2918800	0	2767200	1176300	5	5	5	12.3	12.3	12.3	70.724	628	0	10.68
sp|O88487|DC1I2_MOUSE Cytoplasmic dynein 1 intermediate chain 2 OS=Mus musculus OX=10090 GN=Dync1i2 PE=1 SV=1	28372000	28913000	38604000	17690000	27623000	3887400	33197000	129130000	122700000	10905000	48234000	17	17	17	44.8	44.8	44.8	68.393	612	0	114.8
sp|O88492|PLIN4_MOUSE Perilipin-4 OS=Mus musculus OX=10090 GN=Plin4 PE=1 SV=2	7599300	1247800	22609000	5343300	2549200	0	31741000	2609800	0	244590	307840000	3	3	3	6.6	6.6	6.6	139.41	1403	0.0015426	3.0846
sp|O88532|ZFR_MOUSE Zinc finger RNA-binding protein OS=Mus musculus OX=10090 GN=Zfr PE=1 SV=2	0	0	0	0	0	0	0	0	0	0	17126000	5	5	5	9.5	9.5	9.5	116.86	1074	0	16.198
sp|O88543|CSN3_MOUSE COP9 signalosome complex subunit 3 OS=Mus musculus OX=10090 GN=Cops3 PE=1 SV=3	619400	965960	986290	1793900	1067800	500810	0	1647800	1442400	125400	13929000	3	3	3	9.5	9.5	9.5	47.832	423	0.00044484	4.8801
sp|O88544|CSN4_MOUSE COP9 signalosome complex subunit 4 OS=Mus musculus OX=10090 GN=Cops4 PE=1 SV=1	0	0	0	0	0	0	0	0	0	0	2934800	2	2	2	7.6	7.6	7.6	46.284	406	0.0041973	2.2017
sp|O88569|ROA2_MOUSE Heterogeneous nuclear ribonucleoproteins A2/B1 OS=Mus musculus OX=10090 GN=Hnrnpa2b1 PE=1 SV=2	71698000	27522000	87245000	62623000	53862000	25952000	108710000	110620000	147470000	25629000	519440000	17	17	17	53.3	53.3	53.3	37.402	353	0	225.12
sp|O88587|COMT_MOUSE Catechol O-methyltransferase OS=Mus musculus OX=10090 GN=Comt PE=1 SV=2	0	0	0	0	0	0	0	0	0	0	14066000	2	2	2	10.6	10.6	10.6	29.486	265	0.001228	3.758
sp|O88593|PGRP1_MOUSE Peptidoglycan recognition protein 1 OS=Mus musculus OX=10090 GN=Pglyrp1 PE=1 SV=1	0	0	0	0	0	0	0	0	0	0	69769000	5	5	5	50.5	50.5	50.5	20.489	182	0	29.59
sp|O88643|PAK1_MOUSE Serine/threonine-protein kinase PAK 1 OS=Mus musculus OX=10090 GN=Pak1 PE=1 SV=1	12274000	1848900	8289500	4145800	3745200	3640600	2753500	0	2954300	2154200	24889000	7	6	5	14.7	13	11.4	60.736	545	0	16.688
sp|O88685|PRS6A_MOUSE 26S proteasome regulatory subunit 6A OS=Mus musculus OX=10090 GN=Psmc3 PE=1 SV=2	0	253730	0	0	0	0	0	0	2277500	0	33119000	5	5	5	17.2	17.2	17.2	49.548	442	0	12.652
sp|O88737|BSN_MOUSE Protein bassoon OS=Mus musculus OX=10090 GN=Bsn PE=1 SV=4	156870000	24288000	7212800	711330	917360	29869000	6794400	0	732300	18605000	2585000	50	50	50	25.4	25.4	25.4	418.84	3942	0	148.28
sp|O88738|BIRC6_MOUSE Baculoviral IAP repeat-containing protein 6 OS=Mus musculus OX=10090 GN=Birc6 PE=1 SV=2	1637200	4847000	0	1095800	1725400	1300000	669430	14088000	20467000	0	52531000	15	15	15	5.8	5.8	5.8	532.16	4882	0	34.117
sp|O88741|GDAP1_MOUSE Ganglioside-induced differentiation-associated protein 1 OS=Mus musculus OX=10090 GN=Gdap1 PE=1 SV=1	26402000	606710	556110	0	0	3732000	0	526980	0	2547700	0	5	5	5	22.9	22.9	22.9	41.31	358	0	7.2053
sp|O88783|FA5_MOUSE Coagulation factor V OS=Mus musculus OX=10090 GN=F5 PE=1 SV=1	11954000	34373000	216620000	73525000	64131000	24636000	135010000	44839000	80033000	4974700	340340000	42	42	36	25.1	25.1	21.8	247.23	2183	0	224.79
sp|O88792|JAM1_MOUSE Junctional adhesion molecule A OS=Mus musculus OX=10090 GN=F11r PE=1 SV=2	0	0	0	0	0	0	0	3455100	0	0	0	1	1	1	10	10	10	32.423	300	0.0014875	2.7304
sp|O88844|IDHC_MOUSE Isocitrate dehydrogenase [NADP] cytoplasmic OS=Mus musculus OX=10090 GN=Idh1 PE=1 SV=2	17647000	50090000	33457000	19941000	23987000	1264900	29120000	306910000	281890000	6975100	224360000	26	26	25	63.3	63.3	61.1	46.674	414	0	104.94
sp|O88904|HIPK1_MOUSE Homeodomain-interacting protein kinase 1 OS=Mus musculus OX=10090 GN=Hipk1 PE=1 SV=2	3294000	0	8501600	2181700	818400	1012900	18367000	0	2395000	0	0	1	1	1	1.7	1.7	1.7	130.72	1210	0.0090422	1.8805
sp|O88935|SYN1_MOUSE Synapsin-1 OS=Mus musculus OX=10090 GN=Syn1 PE=1 SV=2	1198600000	97545000	159650000	42289000	88187000	261750000	102470000	24423000	117980000	117660000	150070000	25	25	22	58.2	58.2	54.5	74.096	706	0	323.31
sp|O88947|FA10_MOUSE Coagulation factor X OS=Mus musculus OX=10090 GN=F10 PE=1 SV=1	43850000	10025000	329190000	56336000	33372000	43453000	155460000	4887900	82801000	1058400	510300000	15	15	15	29.9	29.9	29.9	54.017	481	0	230
sp|O88958|GNPI1_MOUSE Glucosamine-6-phosphate isomerase 1 OS=Mus musculus OX=10090 GN=Gnpda1 PE=1 SV=3	0	0	0	0	0	0	0	0	0	0	22180000	4	4	4	20.1	20.1	20.1	32.549	289	0	8.7123
sp|O88968|TCO2_MOUSE Transcobalamin-2 OS=Mus musculus OX=10090 GN=Tcn2 PE=1 SV=1	0	0	0	0	0	0	0	0	0	0	24688000	4	4	4	12.8	12.8	12.8	47.585	430	0	11.3
sp|O88990|ACTN3_MOUSE Alpha-actinin-3 OS=Mus musculus OX=10090 GN=Actn3 PE=2 SV=1	0	0	0	0	0	0	0	5326300	0	0	444050	9	3	3	11.1	3.4	3.4	103.04	900	0.00043459	4.5281
sp|O88998|NOE1_MOUSE Noelin OS=Mus musculus OX=10090 GN=Olfm1 PE=1 SV=1	4315200	1248900	6035400	4668600	2058400	1561900	5423000	2690700	2114000	2072100	13678000	5	5	5	10.7	10.7	10.7	55.397	485	0.00048379	6.1865
sp|O89017|LGMN_MOUSE Legumain OS=Mus musculus OX=10090 GN=Lgmn PE=1 SV=1	10663000	1816300	14811000	30522000	4700200	0	834810	21263000	11147000	1177300	112430000	7	7	7	19.1	19.1	19.1	49.372	435	0	26.129
sp|O89020|AFAM_MOUSE Afamin OS=Mus musculus OX=10090 GN=Afm PE=1 SV=2	402560000	108900000	2656800000	713260000	345330000	417220000	2599500000	150240000	678420000	8222600	7392400000	36	36	36	64.1	64.1	64.1	69.378	608	0	323.31
sp|O89023|TPP1_MOUSE Tripeptidyl-peptidase 1 OS=Mus musculus OX=10090 GN=Tpp1 PE=1 SV=2	847720	0	0	1599200	0	0	1824600	4461000	3971500	172060	5111300	2	2	2	4.8	4.8	4.8	61.341	562	0.001226	3.7264
sp|O89050|MKLN1_MOUSE Muskelin OS=Mus musculus OX=10090 GN=Mkln1 PE=1 SV=1	0	0	0	0	0	0	0	1281400	0	0	0	1	1	1	2.6	2.6	2.6	84.877	735	0.0081108	1.9413
sp|O89053|COR1A_MOUSE Coronin-1A OS=Mus musculus OX=10090 GN=Coro1a PE=1 SV=5	277550000	30776000	173770000	92123000	38736000	69640000	151670000	27455000	86664000	44221000	1339500000	19	19	19	48.4	48.4	48.4	50.989	461	0	135.71
sp|O89079|COPE_MOUSE Coatomer subunit epsilon OS=Mus musculus OX=10090 GN=Cope PE=1 SV=3	0	0	0	0	0	0	0	0	0	0	15523000	3	3	3	18.2	18.2	18.2	34.567	308	0.00043611	4.5534
sp|O89086|RBM3_MOUSE RNA-binding protein 3 OS=Mus musculus OX=10090 GN=Rbm3 PE=1 SV=1	2216400	411170	0	2234100	1028000	1606300	1962100	1353300	16532000	0	44580000	4	4	4	48.4	48.4	48.4	16.604	153	0	7.3346
sp|O89103|C1QR1_MOUSE Complement component C1q receptor OS=Mus musculus OX=10090 GN=Cd93 PE=1 SV=1	0	155790	904660	3745200	1344200	0	0	916210	0	0	9116800	4	4	4	13.8	13.8	13.8	69.354	644	0	8.7048
sp|P00329|ADH1_MOUSE Alcohol dehydrogenase 1 OS=Mus musculus OX=10090 GN=Adh1 PE=1 SV=2	1430500	6957400	0	0	9096300	0	7956800	95481000	50757000	0	29068000	9	9	9	36.3	36.3	36.3	39.771	375	0	17.596
sp|P00405|COX2_MOUSE Cytochrome c oxidase subunit 2 OS=Mus musculus OX=10090 GN=Mtco2 PE=1 SV=1	4551800	3583000	2277900	651240	0	0	0	18132000	11589000	1871000	0	4	4	4	20.7	20.7	20.7	25.976	227	0.00047192	5.9067
sp|P00416|COX3_MOUSE Cytochrome c oxidase subunit 3 OS=Mus musculus OX=10090 GN=mt-Co3 PE=1 SV=2	6731000	0	0	0	0	0	0	1406300	1142900	0	0	1	1	1	5.4	5.4	5.4	29.922	261	0.0018369	2.6292
sp|P00493|HPRT_MOUSE Hypoxanthine-guanine phosphoribosyltransferase OS=Mus musculus OX=10090 GN=Hprt1 PE=1 SV=3	2842200	3447000	1319000	1434600	2815000	0	7806400	57939000	50221000	318550	70436000	9	9	9	58.7	58.7	58.7	24.57	218	0	20.152
sp|P00687|AMY1_MOUSE Alpha-amylase 1 OS=Mus musculus OX=10090 GN=Amy1 PE=1 SV=2	349990	258550	22676000	3628600	968430	0	7030900	662440	4851000	0	91718000	11	11	11	28.2	28.2	28.2	57.643	511	0	87.038
sp|P00920|CAH2_MOUSE Carbonic anhydrase 2 OS=Mus musculus OX=10090 GN=Ca2 PE=1 SV=4	555910000	671920000	347720000	397830000	528600000	1816100000	1895700000	1232300000	1684600000	130390000	7540000000	16	16	16	64.2	64.2	64.2	29.032	260	0	323.31
sp|P01027|CO3_MOUSE Complement C3 OS=Mus musculus OX=10090 GN=C3 PE=1 SV=3	14937000000	1918200000	75601000000	23067000000	6512900000	10905000000	42491000000	2596500000	19563000000	304610000	144720000000	163	163	148	89.1	89.1	85.6	186.48	1663	0	323.31
sp|P01029|CO4B_MOUSE Complement C4-B OS=Mus musculus OX=10090 GN=C4b PE=1 SV=3	370920000	124940000	3733800000	1530100000	647490000	677110000	2514000000	87377000	852170000	20495000	4505800000	74	74	74	57.9	57.9	57.9	192.91	1738	0	323.31
sp|P01592|IGJ_MOUSE Immunoglobulin J chain OS=Mus musculus OX=10090 GN=Jchain PE=1 SV=4	32813000	5079200	271910000	69041000	11142000	37158000	143660000	3275500	14769000	230220	2046800000	11	11	11	68.6	68.6	68.6	18.013	159	0	48.925
sp|P01627|KV2A2_MOUSE Ig kappa chain V-II region VKappa167 OS=Mus musculus OX=10090 GN=Gm5153 PE=4 SV=1	0	0	0	0	0	0	14010000	0	0	0	0	1	1	1	20	20	20	13.28	120	0.00048054	6.1087
sp|P01629|KV2A4_MOUSE Ig kappa chain V-II region 2S1.3 OS=Mus musculus OX=10090 PE=1 SV=1	2828500	223200	11967000	0	0	1100600	0	0	1075600	0	120780000	2	2	2	34.8	34.8	34.8	12.221	112	0	107.71
sp|P01630|KV2A6_MOUSE Ig kappa chain V-II region 7S34.1 OS=Mus musculus OX=10090 PE=1 SV=1	1128300	476660	76109000	11104000	5183300	865030	55519000	1494500	1917900	218950	249890000	3	3	3	21.2	21.2	21.2	12.496	113	0	114.55
sp|P01631|KV2A7_MOUSE Ig kappa chain V-II region 26-10 OS=Mus musculus OX=10090 PE=1 SV=1	104130000	34879000	1030700000	262200000	62181000	47505000	421420000	21275000	95475000	3184700	2674800000	4	4	4	38.9	38.9	38.9	12.273	113	0	131.71
sp|P01633|KV5A1_MOUSE Ig kappa chain V19-17 OS=Mus musculus OX=10090 GN=Igk-V19-17 PE=1 SV=1	42311000	14212000	274520000	49682000	23182000	31719000	211260000	10303000	57695000	804630	1660500000	3	3	2	16.8	16.8	12.1	16.433	149	0	7.1819
sp|P01634|KV5A2_MOUSE Ig kappa chain V-V region MOPC 21 OS=Mus musculus OX=10090 PE=1 SV=1	1632900	404350	2256400	1105500	407970	750990	6527200	814580	1008000	0	27671000	3	2	1	18.4	13.2	6.6	14.902	136	0.0015367	3.0247
sp|P01635|KV5A3_MOUSE Ig kappa chain V-V region K2 (Fragment) OS=Mus musculus OX=10090 PE=1 SV=1	22533000	4954600	104180000	30233000	5433300	7014700	95111000	1326400	13839000	286710	617390000	3	3	3	27.8	27.8	27.8	12.581	115	0	13.763
sp|P01636|KV5A4_MOUSE Ig kappa chain V-V region MOPC 149 OS=Mus musculus OX=10090 PE=1 SV=1	6468200	1877900	44741000	9533900	1871000	5625300	29150000	1086500	4924100	564740	139300000	4	4	4	62	62	62	12.03	108	0	18.296
sp|P01638|KV5A6_MOUSE Ig kappa chain V-V region L6 (Fragment) OS=Mus musculus OX=10090 PE=4 SV=1;sp|P01637|KV5A5_MOUSE Ig kappa chain V-V region T1 OS=Mus musculus OX=10090 PE=4 SV=1	15760000	1999300	74017000	18558000	1573300	4822200	18480000	403220	24818000	0	274890000	2	2	2	28.7	28.7	28.7	12.986	115	0	44.671
sp|P01639|KV5A7_MOUSE Ig kappa chain V-V region MOPC 41 OS=Mus musculus OX=10090 GN=Gm5571 PE=1 SV=1	4654100	1137500	37097000	9566400	1865300	1518700	36396000	1275500	17095000	0	236400000	4	4	4	27.7	27.7	27.7	14.311	130	0	27.86
sp|P01642|KV5A9_MOUSE Ig kappa chain V-V region L7 (Fragment) OS=Mus musculus OX=10090 GN=Gm10881 PE=1 SV=1	6987400	2741900	52396000	9540700	2318900	38558000	46649000	0	4012400	923200	316340000	2	2	2	23.5	23.5	23.5	12.615	115	0	9.1579
sp|P01645|KV5AC_MOUSE Ig kappa chain V-V region HP 93G7 OS=Mus musculus OX=10090 PE=1 SV=1;sp|P01644|KV5AB_MOUSE Ig kappa chain V-V region HP R16.7 OS=Mus musculus OX=10090 PE=1 SV=1;sp|P01646|KV5AD_MOUSE Ig kappa chain V-V region HP 123E6 OS=Mus musculus	1617700	3915300	24531000	1537000	0	0	17101000	1491700	1696100	0	400750000	4	4	1	50.9	50.9	19.4	11.954	108	0	80.895
sp|P01647|KV5AE_MOUSE Ig kappa chain V-V region HP 124E1 OS=Mus musculus OX=10090 PE=1 SV=1	0	0	0	0	0	0	0	0	0	0	13658000	4	1	1	50.9	19.4	19.4	11.965	108	0.00045662	5.3216
sp|P01648|KV5AF_MOUSE Ig kappa chain V-V region HP 91A3 OS=Mus musculus OX=10090 PE=1 SV=1	9720400	773080	44909000	5214500	377410	717660	22938000	1422100	4663200	0	178130000	3	1	1	31.5	16.7	16.7	11.961	108	0.0032293	2.4174
sp|P01654|KV3A1_MOUSE Ig kappa chain V-III region PC 2880/PC 1229 OS=Mus musculus OX=10090 PE=1 SV=1;sp|P01656|KV3A3_MOUSE Ig kappa chain V-III region MOPC 70 OS=Mus musculus OX=10090 PE=1 SV=1;sp|P01655|KV3A2_MOUSE Ig kappa chain V-III region PC 7132 OS=M	0	0	11035000	3101000	0	0	6677400	0	7914500	0	60827000	5	5	2	91	91	32.4	11.98	111	0	82.247
sp|P01660|KV3A8_MOUSE Ig kappa chain V-III region PC 3741/TEPC 111 OS=Mus musculus OX=10090 PE=1 SV=1	0	0	0	0	0	0	0	0	0	0	104600000	3	2	2	48.6	32.4	32.4	12.099	111	0	30.255
sp|P01664|KV3AC_MOUSE Ig kappa chain V-III region CBPC 101 OS=Mus musculus OX=10090 PE=1 SV=1;sp|P01668|KV3AG_MOUSE Ig kappa chain V-III region PC 7210 OS=Mus musculus OX=10090 PE=1 SV=1	0	0	0	0	0	0	0	0	0	0	11866000	3	1	1	68.5	37.8	37.8	11.964	111	0.00047778	6.0488
sp|P01666|KV3AE_MOUSE Ig kappa chain V-III region PC 7183 OS=Mus musculus OX=10090 PE=1 SV=1;sp|P01665|KV3AD_MOUSE Ig kappa chain V-III region PC 7043 OS=Mus musculus OX=10090 PE=1 SV=1;sp|P01669|KV3AH_MOUSE Ig kappa chain V-III region PC 7769 OS=Mus muscu	1274300	0	0	0	758090	0	4415600	0	2524200	0	107100000	4	3	2	91	74.8	60.4	11.952	111	0	16.284
sp|P01671|KV3AJ_MOUSE Ig kappa chain V-III region PC 7175 OS=Mus musculus OX=10090 PE=1 SV=1;sp|P01673|KV3AL_MOUSE Ig kappa chain V-III region PC 2485/PC 4039 OS=Mus musculus OX=10090 PE=1 SV=1;sp|P01670|KV3AI_MOUSE Ig kappa chain V-III region PC 6684 OS=M	0	0	0	0	0	0	2023400	0	0	0	101890000	3	2	2	54.1	37.8	37.8	12.01	111	0	53.294
sp|P01674|KV3AM_MOUSE Ig kappa chain V-III region PC 2154 OS=Mus musculus OX=10090 PE=1 SV=1	0	938270	18882000	5578200	1046400	0	8148400	0	2051700	0	45601000	1	1	1	11.1	11.1	11.1	11.699	108	0.0061686	2.0525
sp|P01679|KV6A5_MOUSE Ig kappa chain V-VI region J539 OS=Mus musculus OX=10090 PE=1 SV=1;sp|P01678|KV6A4_MOUSE Ig kappa chain V-VI region SAPC 10 OS=Mus musculus OX=10090 PE=1 SV=1;sp|P01677|KV6A3_MOUSE Ig kappa chain V-VI region TEPC 601/TEPC 191 OS=Mus m	4681800	1580500	57505000	14527000	5256100	2408900	27718000	0	9973400	0	86356000	3	2	2	37.4	29.9	29.9	11.502	107	0	72.543
sp|P01680|KV4A1_MOUSE Ig kappa chain V-IV region S107B OS=Mus musculus OX=10090 PE=4 SV=1	11077000	4172700	132130000	20955000	12884000	23965000	58315000	5552000	12268000	421840	263360000	1	1	1	8.5	8.5	8.5	13.722	129	0	60.188
sp|P01723|LV1A_MOUSE Ig lambda-1 chain V region OS=Mus musculus OX=10090 PE=1 SV=2;sp|P01727|LV1E_MOUSE Ig lambda-1 chain V region S43 OS=Mus musculus OX=10090 PE=1 SV=1;sp|P01729|LV2B_MOUSE Ig lambda-2 chain V region MOPC 315 OS=Mus musculus OX=10090 PE=1	9977000	949110	81703000	10533000	6063400	0	157110000	6820800	27774000	0	35732000	2	1	1	35.9	28.2	28.2	12.222	117	0	9.4428
sp|P01725|LV1C_MOUSE Ig lambda-1 chain V region S178 OS=Mus musculus OX=10090 PE=1 SV=1	0	0	0	0	0	0	0	0	0	0	4320400	1	1	1	20.9	20.9	20.9	11.654	110	0	7.197
sp|P01728|LV2A_MOUSE Ig lambda-2 chain V region OS=Mus musculus OX=10090 PE=3 SV=1	2993600	563660	27612000	0	4674000	3462900	46459000	0	4789900	0	20653000	2	2	1	35.9	35.9	28.2	12.222	117	0	30.049
sp|P01741|HVM00_MOUSE Ig heavy chain V region OS=Mus musculus OX=10090 PE=1 SV=1	0	0	0	0	0	0	0	0	0	0	7255200	1	1	1	11.4	11.4	11.4	12.555	114	0	9.1642
sp|P01747|HVM03_MOUSE Ig heavy chain V region 36-65 OS=Mus musculus OX=10090 PE=1 SV=1;sp|P01746|HVM02_MOUSE Ig heavy chain V region 93G7 OS=Mus musculus OX=10090 PE=2 SV=1	16122000	6774400	53153000	19350000	9697600	21195000	30010000	524180	11399000	0	134310000	2	2	2	20	20	20	13.307	120	0	11.322
sp|P01749|HVM05_MOUSE Ig heavy chain V region 3 OS=Mus musculus OX=10090 GN=Ighv1-61 PE=1 SV=1	15586000	5898700	49616000	13094000	6778100	12028000	11360000	3312500	5863200	1662100	177260000	2	2	2	41.9	41.9	41.9	13.016	117	0	129.78
sp|P01750|HVM06_MOUSE Ig heavy chain V region 102 OS=Mus musculus OX=10090 PE=1 SV=1	14504000	576890	42602000	12149000	2395100	7507400	44184000	3906600	10710000	323660	337070000	3	2	2	34.2	21.4	21.4	12.866	117	0	141.61
sp|P06328|HVM49_MOUSE Ig heavy chain V region 1-72 OS=Mus musculus OX=10090 GN=Ighv1-72 PE=1 SV=2;sp|P01754|HVM10_MOUSE Ig heavy chain V region 1-62-3 OS=Mus musculus OX=10090 GN=Ighv1-62-3 PE=4 SV=2;sp|P01753|HVM09_MOUSE Ig heavy chain V region 186-1 OS=M	28780000	4509100	98369000	24537000	5569400	9110200	88738000	15718000	25210000	1115000	372100000	4	4	3	53	53	40.2	12.877	117	0	44.546
sp|P01758|HVM14_MOUSE Ig heavy chain V region 108A OS=Mus musculus OX=10090 GN=Igh-VJ558 PE=4 SV=1	6910900	746370	16299000	4089100	797980	3010600	29643000	2153200	7192700	0	60421000	1	1	1	12.8	12.8	12.8	12.971	117	0	7.2734
sp|P01786|HVM17_MOUSE Ig heavy chain V region MOPC 47A OS=Mus musculus OX=10090 PE=1 SV=1	1460200	686460	21893000	4506400	1074400	0	7630300	698820	1539700	0	14358000	4	4	2	33.3	33.3	17.1	12.374	117	0	8.0392
sp|P01790|HVM21_MOUSE Ig heavy chain V region M511 OS=Mus musculus OX=10090 PE=1 SV=1;sp|P01794|HVM25_MOUSE Ig heavy chain V region HPCG14 OS=Mus musculus OX=10090 PE=1 SV=1;sp|P01791|HVM22_MOUSE Ig heavy chain V region HPCM6 OS=Mus musculus OX=10090 PE=1	1918300	446580	6135300	1654900	8403300	6513200	23506000	1430700	8785400	0	35531000	4	2	2	38.5	23	23	13.652	122	0	10.949
sp|P01799|HVM30_MOUSE Ig heavy chain V-III region ABE-47N OS=Mus musculus OX=10090 PE=1 SV=1;sp|P01797|HVM28_MOUSE Ig heavy chain V-III region U61 OS=Mus musculus OX=10090 PE=1 SV=1;sp|P01796|HVM27_MOUSE Ig heavy chain V-III region A4 OS=Mus musculus OX=10	0	0	0	0	0	0	0	0	0	0	0	3	3	0	31.9	31.9	0	12.675	113	0	27.632
sp|P01803|HVM34_MOUSE Ig heavy chain V region AMPC1 OS=Mus musculus OX=10090 PE=1 SV=1	0	0	7466400	0	0	0	0	0	0	0	0	3	1	1	29.2	11.5	11.5	12.691	113	0.0099734	1.83
sp|P01806|HVM36_MOUSE Ig heavy chain V region 441 OS=Mus musculus OX=10090 PE=4 SV=1;sp|P01812|HVM42_MOUSE Ig heavy chain V region MOPC 173 OS=Mus musculus OX=10090 PE=1 SV=1;sp|P01809|HVM39_MOUSE Ig heavy chain V region X24 OS=Mus musculus OX=10090 PE=1 S	1376000	213730	18704000	5284600	1566300	1927300	4184500	0	1960100	0	40503000	3	2	2	19	19	19	12.911	116	0.0012102	3.5368
sp|P01820|HVM44_MOUSE Ig heavy chain V region PJ14 OS=Mus musculus OX=10090 PE=1 SV=1;sp|P01819|HVM43_MOUSE Ig heavy chain V region MOPC 141 OS=Mus musculus OX=10090 PE=4 SV=1	7433200	5741400	36955000	6161800	1548300	1382300	34950000	1986100	5214800	296550	111110000	1	1	1	9.6	9.6	9.6	12.447	115	0	12.139
sp|P01831|THY1_MOUSE Thy-1 membrane glycoprotein OS=Mus musculus OX=10090 GN=Thy1 PE=1 SV=1	314910000	57355000	199160000	74800000	29775000	96498000	54337000	71668000	42072000	56256000	89258000	5	5	5	32.7	32.7	32.7	18.08	162	0	34.791
sp|P01837|IGKC_MOUSE Immunoglobulin kappa constant OS=Mus musculus OX=10090 GN=Igkc PE=1 SV=2	965620000	385840000	6143600000	2035300000	352110000	894420000	2699200000	283890000	1045500000	31740000	8294000000	16	16	16	98.1	98.1	98.1	11.934	107	0	264.1
sp|P01843|LAC1_MOUSE Ig lambda-1 chain C region OS=Mus musculus OX=10090 PE=1 SV=1	62183000	26233000	672390000	194770000	36407000	53742000	388030000	47362000	99903000	1656200	2327400000	6	6	6	85.7	85.7	85.7	11.575	105	0	323.31
sp|P01844|LAC2_MOUSE Ig lambda-2 chain C region OS=Mus musculus OX=10090 GN=Iglc2 PE=1 SV=1	3598700	0	55467000	8322800	3177000	656630	35048000	0	5592900	0	122500000	6	3	3	77.9	52.9	52.9	11.254	104	0	23.379
sp|P01845|LAC3_MOUSE Ig lambda-3 chain C region OS=Mus musculus OX=10090 GN=Iglc3 PE=1 SV=1	0	323340	20279000	3771100	390470	552600	14087000	0	0	0	33500000	6	6	3	77.9	77.9	52.9	11.371	104	0	131.1
sp|P01864|GCAB_MOUSE Ig gamma-2A chain C region secreted form OS=Mus musculus OX=10090 PE=1 SV=1	2708200000	630230000	9949300000	2395400000	399420000	1092600000	5238600000	257600000	816340000	60040000	44694000000	12	12	12	25.4	25.4	25.4	36.595	335	0	323.31
sp|P01867|IGG2B_MOUSE Ig gamma-2B chain C region OS=Mus musculus OX=10090 GN=Igh-3 PE=1 SV=3	2372300000	629450000	9466300000	2173600000	575900000	1160500000	5806000000	492640000	2218400000	74281000	24067000000	17	17	17	37.4	37.4	37.4	44.259	404	0	323.31
sp|P01868|IGHG1_MOUSE Ig gamma-1 chain C region secreted form OS=Mus musculus OX=10090 GN=Ighg1 PE=1 SV=1;sp|P01869|IGH1M_MOUSE Ig gamma-1 chain C region, membrane-bound form OS=Mus musculus OX=10090 GN=Ighg1 PE=1 SV=2	305740000	87520000	2704000000	968560000	555610000	843870000	2191500000	140130000	318200000	23291000	6486800000	11	11	11	45.4	45.4	45.4	35.704	324	0	249.65
sp|P01872|IGHM_MOUSE Immunoglobulin heavy constant mu OS=Mus musculus OX=10090 GN=Ighm PE=1 SV=2	1159700000	200390000	4137900000	1057800000	470460000	589160000	5276300000	246640000	1418400000	48934000	14630000000	26	26	26	55.7	55.7	55.7	49.971	454	0	323.31
sp|P01878|IGHA_MOUSE Ig alpha chain C region OS=Mus musculus OX=10090 PE=1 SV=1	1094900000	91803000	6323500000	1558000000	168750000	281830000	3451000000	117390000	379220000	10582000	35025000000	12	12	12	34	34	34	36.875	344	0	323.31
sp|P01887|B2MG_MOUSE Beta-2-microglobulin OS=Mus musculus OX=10090 GN=B2m PE=1 SV=2	0	0	0	715800	0	0	4506400	230860	1524400	0	53710000	2	2	2	16	16	16	13.779	119	0.00047893	6.0616
sp|P01898|HA10_MOUSE H-2 class I histocompatibility antigen, Q10 alpha chain OS=Mus musculus OX=10090 GN=H2-Q10 PE=1 SV=3	37146000	13424000	474850000	143310000	60993000	108950000	721410000	29901000	135550000	914680	1713800000	15	15	10	55.4	55.4	40.3	37.251	325	0	138.59
sp|P01899|HA11_MOUSE H-2 class I histocompatibility antigen, D-B alpha chain OS=Mus musculus OX=10090 GN=H2-D1 PE=1 SV=2	0	384380	1619600	1860500	0	0	0	0	0	587790	3511800	7	4	1	23.2	13.8	4.1	40.836	362	0.00085727	4.37
sp|P01942|HBA_MOUSE Hemoglobin subunit alpha OS=Mus musculus OX=10090 GN=Hba PE=1 SV=2	1309800000	570970000	472820000	1329000000	1874700000	7375800000	6442800000	59812000	2592200000	170120000	78577000000	16	16	15	78.9	78.9	78.9	15.085	142	0	180.89
sp|P02088|HBB1_MOUSE Hemoglobin subunit beta-1 OS=Mus musculus OX=10090 GN=Hbb-b1 PE=1 SV=2	4771400000	791540000	1242300000	1357000000	3192200000	6182800000	8183800000	171770000	2839800000	79357000	150270000000	20	20	13	81.6	81.6	75.5	15.84	147	0	323.31
sp|P02089|HBB2_MOUSE Hemoglobin subunit beta-2 OS=Mus musculus OX=10090 GN=Hbb-b2 PE=1 SV=2	15356000	4365200	5474000	2332100	267130	43787000	38269000	0	10464000	0	127720000	9	2	2	51.7	15.6	15.6	15.878	147	0.00046253	5.6353
sp|P02104|HBE_MOUSE Hemoglobin subunit epsilon-Y2 OS=Mus musculus OX=10090 GN=Hbb-y PE=1 SV=2;co|CON_P02070|SWISS-PROT:P02070 (Bos taurus) Hemoglobin subunit beta	0	0	0	0	0	0	0	0	0	0	108310000	2	1	1	12.2	5.4	5.4	16.136	147	0.00084638	4.2287
sp|P84244|H33_MOUSE Histone H3.3 OS=Mus musculus OX=10090 GN=H3f3a PE=1 SV=2;sp|P02301|H3C_MOUSE Histone H3.3C OS=Mus musculus OX=10090 GN=H3f3c PE=3 SV=3;sp|P68433|H31_MOUSE Histone H3.1 OS=Mus musculus OX=10090 GN=Hist1h3a PE=1 SV=2	2943900	0	0	0	0	0	0	0	2902900	0	5192300	6	6	1	45.6	45.6	23.5	15.328	136	0	14.369
sp|P02468|LAMC1_MOUSE Laminin subunit gamma-1 OS=Mus musculus OX=10090 GN=Lamc1 PE=1 SV=2	1022200	0	0	0	0	0	0	0	0	2189500	2992400	5	5	5	6.2	6.2	6.2	177.3	1607	0	9.9467
sp|P02469|LAMB1_MOUSE Laminin subunit beta-1 OS=Mus musculus OX=10090 GN=Lamb1 PE=1 SV=3	0	0	0	714110	0	0	0	1591300	0	276180	1848800	2	2	2	1.7	1.7	1.7	197.09	1786	0.0012381	3.9054
sp|P02802|MT1_MOUSE Metallothionein-1 OS=Mus musculus OX=10090 GN=Mt1 PE=1 SV=1	543630	130680	2590700	768060	305590	0	1166300	687030	0	910640	9233400	1	1	1	19.7	19.7	19.7	6.0181	61	0.00047304	5.9409
sp|P02815|MUCL2_MOUSE Mucin-like protein 2 OS=Mus musculus OX=10090 GN=Mucl2 PE=2 SV=2	0	0	0	0	0	0	0	0	0	0	1661100	1	1	1	22.5	22.5	22.5	14.802	138	0	16.123
sp|P03921|NU5M_MOUSE NADH-ubiquinone oxidoreductase chain 5 OS=Mus musculus OX=10090 GN=Mtnd5 PE=1 SV=3	2497700	183390	0	0	0	972720	0	2252600	2613300	331290	0	2	2	2	4	4	4	68.474	607	0.0015203	2.9377
sp|P03953|CFAD_MOUSE Complement factor D OS=Mus musculus OX=10090 GN=Cfd PE=1 SV=1	112970000	44579000	1319800000	517970000	175580000	150260000	1321100000	112410000	458190000	11105000	5434800000	8	8	8	39.4	39.4	39.4	28.057	259	0	147.52
sp|P03976|KV2A5_MOUSE Ig kappa chain V-II region 17S29.1 OS=Mus musculus OX=10090 PE=1 SV=1	6331600	3158300	60179000	7282700	2838000	0	36727000	0	9497100	0	322090000	2	2	2	46	46	46	12.39	113	0	28.822
sp|P03987|IGHG3_MOUSE Ig gamma-3 chain C region OS=Mus musculus OX=10090 PE=1 SV=2	666110000	66234000	1792300000	323710000	139200000	362860000	1341000000	70654000	537730000	11570000	7187400000	15	15	15	52.5	52.5	52.5	43.929	398	0	164.23
sp|P03995|GFAP_MOUSE Glial fibrillary acidic protein OS=Mus musculus OX=10090 GN=Gfap PE=1 SV=4	5800000	0	11426000	5473600	0	0	0	1440200	0	2431400	3287500	8	8	8	23.7	23.7	23.7	49.899	430	0	10.105
sp|P04117|FABP4_MOUSE Fatty acid-binding protein, adipocyte OS=Mus musculus OX=10090 GN=Fabp4 PE=1 SV=3	40035000	698090	29283000	12600000	10546000	1449400	210910000	2275100	12608000	684670	134170000	6	6	6	44.7	44.7	44.7	14.65	132	0	11.594
sp|P04186|CFAB_MOUSE Complement factor B OS=Mus musculus OX=10090 GN=Cfb PE=1 SV=2	830590000	146100000	5375800000	1433200000	584160000	1078100000	4425400000	225750000	1224500000	31387000	10656000000	51	51	50	61.2	61.2	61.2	85.004	761	0	323.31
sp|P04370|MBP_MOUSE Myelin basic protein OS=Mus musculus OX=10090 GN=Mbp PE=1 SV=2	2456200000	77519000	397330000	103810000	3515800	542050000	10017000	69132000	29874000	261530000	42233000	8	8	8	27.6	27.6	27.6	27.167	250	0	25.053
sp|P04919|B3AT_MOUSE Band 3 anion transport protein OS=Mus musculus OX=10090 GN=Slc4a1 PE=1 SV=1	1659200000	152250000	143720000	176820000	11015000	10960000000	327060000	43567000	154780000	56540000	803900000	34	34	34	50.5	50.5	50.5	103.13	929	0	323.31
sp|P04925|PRIO_MOUSE Major prion protein OS=Mus musculus OX=10090 GN=Prnp PE=1 SV=2	14739000	18671000	20462000	22457000	21915000	4165400	8990000	29934000	20083000	5471700	51274000	3	3	3	12.2	12.2	12.2	27.977	254	0	18.794
sp|P04939|MUP3_MOUSE Major urinary protein 3 OS=Mus musculus OX=10090 GN=Mup3 PE=1 SV=1	0	0	3246000	0	1058500	6745400	3655700	0	0	0	11815000	5	5	3	35.9	35.9	27.7	21.464	184	0	15.116
sp|P04944|KV6AA_MOUSE Ig kappa chain V-VI region NQ5-78.2.6 OS=Mus musculus OX=10090 PE=2 SV=1;sp|P04941|KV6A7_MOUSE Ig kappa chain V-VI region NQ2-48.2.2 OS=Mus musculus OX=10090 PE=2 SV=1;sp|P04940|KV6A6_MOUSE Ig kappa chain V-VI region NQ2-17.4.1 OS=Mus	0	0	2498600	703370	0	0	0	0	0	0	63354000	4	4	3	33.6	33.6	26.2	11.391	107	0	6.9094
sp|P04945|KV6AB_MOUSE Ig kappa chain V-VI region NQ2-6.1 OS=Mus musculus OX=10090 PE=2 SV=1	27222000	2362900	64078000	22002000	4422800	9024800	99770000	6986100	24745000	918070	197480000	1	1	1	14.8	14.8	14.8	11.713	108	0	58.451
sp|P05063|ALDOC_MOUSE Fructose-bisphosphate aldolase C OS=Mus musculus OX=10090 GN=Aldoc PE=1 SV=4	20768000	2999200	10028000	9585400	9164600	130320	14075000	11233000	18059000	4697700	140440000	17	12	12	52.1	38.3	38.3	39.394	363	0	103.14
sp|P05064|ALDOA_MOUSE Fructose-bisphosphate aldolase A OS=Mus musculus OX=10090 GN=Aldoa PE=1 SV=2	101980000	56492000	70436000	40062000	64909000	26606000	314330000	393950000	735940000	18838000	2654800000	29	29	24	86.3	86.3	72.5	39.355	364	0	323.31
sp|P05132|KAPCA_MOUSE cAMP-dependent protein kinase catalytic subunit alpha OS=Mus musculus OX=10090 GN=Prkaca PE=1 SV=3	4768800	1121300	1909400	751030	1784400	1490200	0	18690000	28308000	868090	0	9	3	3	25.6	11.7	11.7	40.57	351	0	8.3161
sp|P05201|AATC_MOUSE Aspartate aminotransferase, cytoplasmic OS=Mus musculus OX=10090 GN=Got1 PE=1 SV=3	28611000	41133000	91994000	40032000	69699000	974590	81816000	322610000	227590000	13350000	349840000	23	23	23	63	63	63	46.247	413	0	182.11
sp|P05202|AATM_MOUSE Aspartate aminotransferase, mitochondrial OS=Mus musculus OX=10090 GN=Got2 PE=1 SV=1	26546000	11243000	10009000	6206100	20204000	7120300	19735000	60465000	56711000	8244300	9148800	13	13	13	30.5	30.5	30.5	47.411	430	0	25.767
sp|P05208|CEL2A_MOUSE Chymotrypsin-like elastase family member 2A OS=Mus musculus OX=10090 GN=Cela2a PE=1 SV=1	0	0	0	527370	374020	0	3610000	0	0	0	8165800	4	4	4	26.9	26.9	26.9	28.913	271	0.00046296	5.6871
sp|P05213|TBA1B_MOUSE Tubulin alpha-1B chain OS=Mus musculus OX=10090 GN=Tuba1b PE=1 SV=2;co|CON_ENSEMBL:ENSBTAP00000016242| (Bos taurus) similar to alpha-tubulin I isoform 1	0	0	0	0	0	0	0	0	0	0	0	24	24	0	63	63	0	50.151	451	0	323.31
sp|P05366|SAA1_MOUSE Serum amyloid A-1 protein OS=Mus musculus OX=10090 GN=Saa1 PE=1 SV=2	0	0	8401900	2056800	0	0	15790000	0	609030	0	95252000	7	7	4	46.7	46.7	32	13.77	122	0	16.056
sp|P05367|SAA2_MOUSE Serum amyloid A-2 protein OS=Mus musculus OX=10090 GN=Saa2 PE=1 SV=1	0	0	3270700	1053500	0	0	9625700	0	0	0	8652400	5	2	2	32.8	18	18	13.622	122	0	10.397
sp|P05480|SRC_MOUSE Neuronal proto-oncogene tyrosine-protein kinase Src OS=Mus musculus OX=10090 GN=Src PE=1 SV=4	5440600	509790	1418600	820920	0	526130	2810700	4064200	3957900	1231100	14934000	7	7	7	15	15	15	60.644	541	0	21.618
sp|P05555|ITAM_MOUSE Integrin alpha-M OS=Mus musculus OX=10090 GN=Itgam PE=1 SV=2	4378200	0	1396400	3181600	0	2199400	0	0	0	161030	54900000	7	7	7	8.6	8.6	8.6	127.48	1153	0	28.898
sp|P06151|LDHA_MOUSE L-lactate dehydrogenase A chain OS=Mus musculus OX=10090 GN=Ldha PE=1 SV=3	49739000	56463000	61204000	55433000	66908000	19440000	114020000	167110000	146960000	9072000	991900000	15	15	14	43.1	43.1	43.1	36.498	332	0	125.55
sp|P06330|HVM51_MOUSE Ig heavy chain V region AC38 205.12 OS=Mus musculus OX=10090 PE=1 SV=1	387480000	81446000	2053300000	534010000	196970000	309780000	682820000	114080000	408770000	18712000	7026800000	5	5	5	66.1	66.1	66.1	12.934	118	0	323.31
sp|P06346|HB2F_MOUSE H-2 class II histocompatibility antigen, A-F beta chain (Fragment) OS=Mus musculus OX=10090 GN=H2-Ab1 PE=1 SV=1	0	0	0	0	0	0	0	0	0	0	3514200	1	1	1	8.3	8.3	8.3	28.602	252	0.0055479	2.147
sp|P06683|CO9_MOUSE Complement component C9 OS=Mus musculus OX=10090 GN=C9 PE=1 SV=2	34669000	8086400	630890000	168110000	143670000	263520000	944580000	8134800	45665000	1179100	753040000	26	26	26	48.9	48.9	48.9	62.002	548	0	323.31
sp|P06684|CO5_MOUSE Complement C5 OS=Mus musculus OX=10090 GN=C5 PE=1 SV=2	565590000	28124000	2805800000	490860000	390610000	927400000	4544700000	41956000	609880000	3967800	7227800000	78	78	75	55.8	55.8	54.8	188.88	1680	0	323.31
sp|P06728|APOA4_MOUSE Apolipoprotein A-IV OS=Mus musculus OX=10090 GN=Apoa4 PE=1 SV=3	59591000	49413000	433560000	328420000	157770000	257720000	971570000	10518000	204850000	1003800	6051500000	27	27	27	74.4	74.4	74.4	45.029	395	0	323.31
sp|P06745|G6PI_MOUSE Glucose-6-phosphate isomerase OS=Mus musculus OX=10090 GN=Gpi PE=1 SV=4	42879000	93008000	43645000	49564000	83176000	17391000	121620000	860480000	452430000	11098000	1021800000	24	24	24	49.8	49.8	49.8	62.766	558	0	255.81
sp|P06797|CATL1_MOUSE Cathepsin L1 OS=Mus musculus OX=10090 GN=Ctsl PE=1 SV=2	2986200	11091000	17617000	12728000	10001000	830400	10729000	18867000	2964300	4102300	16343000	6	6	6	23.4	23.4	23.4	37.547	334	0	9.9496
sp|P06801|MAOX_MOUSE NADP-dependent malic enzyme OS=Mus musculus OX=10090 GN=Me1 PE=1 SV=2	24086000	19089000	1845300	4972600	10279000	0	3297900	416500000	191130000	6670400	112350000	20	20	20	44.8	44.8	44.8	63.953	572	0	108.42
sp|P06837|NEUM_MOUSE Neuromodulin OS=Mus musculus OX=10090 GN=Gap43 PE=1 SV=1	40096000	4441000	11507000	1740600	1234400	10190000	2035000	0	239290	6812700	12858000	7	7	7	45.4	45.4	45.4	23.632	227	0	123.62
sp|P06909|CFAH_MOUSE Complement factor H OS=Mus musculus OX=10090 GN=Cfh PE=1 SV=2	2574200000	454900000	20333000000	4032900000	1843400000	2557800000	13126000000	430880000	3504400000	60294000	34084000000	89	89	89	73.7	73.7	73.7	139.14	1234	0	323.31
sp|P07091|S10A4_MOUSE Protein S100-A4 OS=Mus musculus OX=10090 GN=S100a4 PE=1 SV=1	0	0	0	0	0	0	0	0	0	0	5103700	1	1	1	16.8	16.8	16.8	11.721	101	0.0052319	2.1799
sp|P07141|CSF1_MOUSE Macrophage colony-stimulating factor 1 OS=Mus musculus OX=10090 GN=Csf1 PE=1 SV=2	0	0	0	0	0	0	0	0	0	0	3413900	1	1	1	2.5	2.5	2.5	60.648	552	0.0081605	2.0001
sp|P07214|SPRC_MOUSE SPARC OS=Mus musculus OX=10090 GN=Sparc PE=1 SV=1	12940000	4402000	19838000	21344000	11451000	519140	31185000	6064100	38104000	4270400	142090000	8	8	8	34.4	34.4	34.4	34.45	302	0	251.67
sp|P07309|TTHY_MOUSE Transthyretin OS=Mus musculus OX=10090 GN=Ttr PE=1 SV=1	48633000	159380000	489150000	362510000	292160000	144580000	2073100000	268250000	845050000	25103000	15475000000	12	12	12	74.1	74.1	74.1	15.776	147	0	241.48
sp|P07310|KCRM_MOUSE Creatine kinase M-type OS=Mus musculus OX=10090 GN=Ckm PE=1 SV=1	4904900	587730	0	6251900	1699000	3421900	52394000	8036500	0	0	36743000	7	6	6	23.1	21	21	43.044	381	0	21.728
sp|P07356|ANXA2_MOUSE Annexin A2 OS=Mus musculus OX=10090 GN=Anxa2 PE=1 SV=2	53132000	2515700	44695000	13312000	3540900	19408000	5553900	10712000	7443900	9312400	96169000	17	17	17	54.9	54.9	54.9	38.676	339	0	67.139
sp|P07361|A1AG2_MOUSE Alpha-1-acid glycoprotein 2 OS=Mus musculus OX=10090 GN=Orm2 PE=1 SV=1	16393000	2304500	971730000	282310000	1908100	2644600	76038000	915450	25180000	648780	53487000	11	5	5	39.1	18.4	18.4	23.843	207	0	57.642
sp|P07724|ALBU_MOUSE Serum albumin OS=Mus musculus OX=10090 GN=Alb PE=1 SV=3	8964300000	5795400000	40383000000	22391000000	14463000000	6031600000	271190000000	12525000000	202160000000	969740000	1427600000000	109	109	105	92.1	92.1	92.1	68.692	608	0	323.31
sp|P07742|RIR1_MOUSE Ribonucleoside-diphosphate reductase large subunit OS=Mus musculus OX=10090 GN=Rrm1 PE=1 SV=2	922840	522120	0	0	85659	0	0	2644200	944890	0	0	2	2	2	3.2	3.2	3.2	90.209	792	0.0015785	3.3327
sp|P07743|BPIA2_MOUSE BPI fold-containing family A member 2 OS=Mus musculus OX=10090 GN=Bpifa2 PE=1 SV=1	0	0	0	0	654770	16267000	2726200	0	1082100	0	149330000	2	2	2	12.8	12.8	12.8	24.753	235	0	13.465
sp|P07758|A1AT1_MOUSE Alpha-1-antitrypsin 1-1 OS=Mus musculus OX=10090 GN=Serpina1a PE=1 SV=4	0	0	323730000	8953300	0	65024000	659200000	0	33485000	7660400	120660000	32	13	3	67.6	45	18.2	46.002	413	0	323.31
sp|P07759|SPA3K_MOUSE Serine protease inhibitor A3K OS=Mus musculus OX=10090 GN=Serpina3k PE=1 SV=2	4191900000	1009400000	14754000000	5825500000	7198700000	10144000000	21695000000	1296700000	2327800000	440030000	37016000000	23	20	13	44.3	41.4	30.1	46.879	418	0	323.31
sp|P07901|HS90A_MOUSE Heat shock protein HSP 90-alpha OS=Mus musculus OX=10090 GN=Hsp90aa1 PE=1 SV=4	401830000	556160000	468680000	299990000	373210000	208020000	393100000	3349000000	2396500000	271540000	2415200000	60	60	43	69.2	69.2	54.7	84.787	733	0	323.31
sp|P08003|PDIA4_MOUSE Protein disulfide-isomerase A4 OS=Mus musculus OX=10090 GN=Pdia4 PE=1 SV=3	107520000	79607000	125410000	88982000	25547000	14407000	49383000	900160000	654980000	25008000	482380000	31	31	31	50.3	50.3	50.3	71.982	638	0	250.75
sp|P08030|APT_MOUSE Adenine phosphoribosyltransferase OS=Mus musculus OX=10090 GN=Aprt PE=1 SV=2	0	0	0	0	0	0	0	0	0	0	39620000	3	3	3	16.7	16.7	16.7	19.724	180	0	9.0464
sp|P08032|SPTA1_MOUSE Spectrin alpha chain, erythrocytic 1 OS=Mus musculus OX=10090 GN=Spta1 PE=1 SV=3	7931800	4397700	90035000	55978000	0	97461000	153080000	112620	21538000	462730	990390	21	21	21	13.6	13.6	13.6	279.86	2415	0	52.731
sp|P08071|TRFL_MOUSE Lactotransferrin OS=Mus musculus OX=10090 GN=Ltf PE=1 SV=4	158010000	1922000	134550000	82513000	8226000	193690000	77211000	2257300	10677000	2809900	3781200000	51	51	51	73.8	73.8	73.8	77.837	707	0	323.31
sp|P08113|ENPL_MOUSE Endoplasmin OS=Mus musculus OX=10090 GN=Hsp90b1 PE=1 SV=2	118970000	160110000	192650000	165510000	80556000	34906000	95836000	1730500000	1052700000	45626000	568380000	40	38	38	50.4	48.6	48.6	92.475	802	0	323.31
sp|P08121|CO3A1_MOUSE Collagen alpha-1(III) chain OS=Mus musculus OX=10090 GN=Col3a1 PE=1 SV=4	2560000	0	9916100	8084600	1422300	1108600	4953500	0	0	205620	128800000	9	9	6	6.8	6.8	4.2	138.94	1464	0	79.089
sp|P08122|CO4A2_MOUSE Collagen alpha-2(IV) chain OS=Mus musculus OX=10090 GN=Col4a2 PE=1 SV=4	1305600	0	0	0	0	0	0	0	0	889460	1645800	2	2	2	1.5	1.5	1.5	167.32	1707	0.0018362	2.6263
sp|P08226|APOE_MOUSE Apolipoprotein E OS=Mus musculus OX=10090 GN=Apoe PE=1 SV=2	105910000	62113000	594790000	334660000	102430000	305840000	697240000	57909000	240030000	13687000	2459300000	22	22	22	63	63	63	35.866	311	0	242.64
sp|P08228|SODC_MOUSE Superoxide dismutase [Cu-Zn] OS=Mus musculus OX=10090 GN=Sod1 PE=1 SV=2	25238000	66283000	63678000	35475000	61647000	62058000	292740000	205510000	560380000	8498100	517070000	11	11	11	89	89	89	15.942	154	0	65.238
sp|P08249|MDHM_MOUSE Malate dehydrogenase, mitochondrial OS=Mus musculus OX=10090 GN=Mdh2 PE=1 SV=3	72756000	6970500	28253000	8373400	19777000	3012600	72831000	60253000	122990000	8608100	212260000	13	13	13	48.2	48.2	48.2	35.611	338	0	45.566
sp|P08551|NFL_MOUSE Neurofilament light polypeptide OS=Mus musculus OX=10090 GN=Nefl PE=1 SV=5	196830000	8115300	51108000	3175100	1669500	8587400	6333900	755410	537750	14309000	11726000	21	19	19	43.6	40.5	40.5	61.508	543	0	82.379
sp|P08553|NFM_MOUSE Neurofilament medium polypeptide OS=Mus musculus OX=10090 GN=Nefm PE=1 SV=4	158960000	15882000	30308000	17426000	8192700	9211600	0	2671800	4119400	18649000	18783000	31	31	28	42	42	38.9	95.915	848	0	190.03
sp|P08607|C4BPA_MOUSE C4b-binding protein OS=Mus musculus OX=10090 GN=C4bpa PE=1 SV=3	54710000	17116000	402650000	148050000	96023000	94182000	678470000	21022000	128190000	302190	888880000	12	12	12	30.1	30.1	30.1	51.523	469	0	70.518
sp|P08752|GNAI2_MOUSE Guanine nucleotide-binding protein G(i) subunit alpha-2 OS=Mus musculus OX=10090 GN=Gnai2 PE=1 SV=5	9254400	860980	2419800	812290	0	2155400	0	2359300	0	3230000	20282000	8	7	6	28.7	25.6	23.1	40.489	355	0	13.003
sp|P08775|RPB1_MOUSE DNA-directed RNA polymerase II subunit RPB1 OS=Mus musculus OX=10090 GN=Polr2a PE=1 SV=3	0	0	0	0	0	0	0	0	0	0	8819600	3	3	3	3.3	3.3	3.3	217.17	1970	0.00083928	4.144
sp|P08884|GRAE_MOUSE Granzyme E OS=Mus musculus OX=10090 GN=Gzme PE=1 SV=1;sp|P11033|GRAD_MOUSE Granzyme D OS=Mus musculus OX=10090 GN=Gzmd PE=1 SV=4	0	0	0	0	0	0	0	0	0	0	1644100	1	1	1	6	6	6	27.494	248	0.001554	3.1738
sp|P08905|LYZ2_MOUSE Lysozyme C-2 OS=Mus musculus OX=10090 GN=Lyz2 PE=1 SV=2	14059000	6496900	73820000	39703000	3032500	7260700	4322400	10876000	0	8238800	317750000	6	6	4	60.8	60.8	49.3	16.689	148	0	172.95
sp|P09055|ITB1_MOUSE Integrin beta-1 OS=Mus musculus OX=10090 GN=Itgb1 PE=1 SV=1	4376300	584500	1872300	0	0	0	0	6582700	2845800	1040300	12851000	8	8	8	13.5	13.5	13.5	88.231	798	0	13.662
sp|P09103|PDIA1_MOUSE Protein disulfide-isomerase OS=Mus musculus OX=10090 GN=P4hb PE=1 SV=2	10843000	1005600	806960	7510400	694680	0	15809000	10977000	56688000	698180	161490000	17	17	17	49.3	49.3	49.3	57.058	509	0	82.009
sp|P09242|PPBT_MOUSE Alkaline phosphatase, tissue-nonspecific isozyme OS=Mus musculus OX=10090 GN=Alpl PE=1 SV=2	3907800	1224300	9716200	2808100	812720	410370	0	10618000	3771600	470370	28423000	8	8	8	21	21	21	57.514	524	0	10.759
sp|P09405|NUCL_MOUSE Nucleolin OS=Mus musculus OX=10090 GN=Ncl PE=1 SV=2	149470000	36912000	269140000	189140000	61390000	24192000	56477000	352400000	496800000	36859000	962090000	24	24	24	39.2	39.2	39.2	76.722	707	0	310.92
sp|P09411|PGK1_MOUSE Phosphoglycerate kinase 1 OS=Mus musculus OX=10090 GN=Pgk1 PE=1 SV=4	199080000	356230000	159270000	131480000	280190000	102660000	408850000	2208100000	2052000000	62278000	2223500000	30	30	30	76.3	76.3	76.3	44.55	417	0	323.31
sp|P09470|ACE_MOUSE Angiotensin-converting enzyme OS=Mus musculus OX=10090 GN=Ace PE=1 SV=3	5284000	124360000	26860000	10492000	71921000	10272000	188980000	2663300000	1256400000	629250	586740000	47	47	47	41.5	41.5	41.5	150.92	1312	0	323.31
sp|P09528|FRIH_MOUSE Ferritin heavy chain OS=Mus musculus OX=10090 GN=Fth1 PE=1 SV=2	44298000	178280	130070000	95578000	2190300	3772400	7884100	618100	3592700	6731900	2356600000	14	14	14	71.4	71.4	71.4	21.066	182	0	249.81
sp|P09581|CSF1R_MOUSE Macrophage colony-stimulating factor 1 receptor OS=Mus musculus OX=10090 GN=Csf1r PE=1 SV=3	13104000	12699000	76171000	46242000	27635000	13770000	68630000	8926400	10005000	3150700	220990000	8	8	8	12.2	12.2	12.2	109.18	977	0	59.438
sp|P09602|HMGN2_MOUSE Non-histone chromosomal protein HMG-17 OS=Mus musculus OX=10090 GN=Hmgn2 PE=1 SV=2	744010	1230600	1459700	4040200	2053300	1057800	0	0	3379000	0	27846000	1	1	1	13.3	13.3	13.3	9.4226	90	0.00046275	5.657
sp|P09671|SODM_MOUSE Superoxide dismutase [Mn], mitochondrial OS=Mus musculus OX=10090 GN=Sod2 PE=1 SV=3	0	0	0	0	0	0	0	1519300	12250000	251830	0	3	3	3	19.4	19.4	19.4	24.603	222	0.00048996	6.4112
sp|P09803|CADH1_MOUSE Cadherin-1 OS=Mus musculus OX=10090 GN=Cdh1 PE=1 SV=1	0	0	0	0	0	0	0	0	0	0	76602000	5	5	5	12.1	12.1	12.1	98.255	884	0	59.645
sp|P09813|APOA2_MOUSE Apolipoprotein A-II OS=Mus musculus OX=10090 GN=Apoa2 PE=1 SV=2	1120200	834480	6883900	11130000	7501300	7112300	99482000	0	3505400	0	161510000	3	3	3	41.2	41.2	41.2	11.309	102	0	99.036
sp|P0C0A3|CHMP6_MOUSE Charged multivesicular body protein 6 OS=Mus musculus OX=10090 GN=Chmp6 PE=1 SV=2	1552400	0	0	0	0	1127100	0	1046800	0	161610	0	2	2	2	13.5	13.5	13.5	23.415	200	0.0014942	2.753
sp|P0C8K7|SMIM1_MOUSE Small integral membrane protein 1 OS=Mus musculus OX=10090 GN=Smim1 PE=1 SV=1	4003300	1256100	0	181090	134180	21797000	1262300	3213700	9732900	320030	4725200	1	1	1	15.4	15.4	15.4	8.764	78	0.00046751	5.8151
sp|P0DOV1|IFI5B_MOUSE Interferon-activable protein 205-B OS=Mus musculus OX=10090 GN=Mnda PE=1 SV=1;sp|Q8CGE8|IFI5A_MOUSE Interferon-activable protein 205-A OS=Mus musculus OX=10090 GN=Ifi205a PE=2 SV=1	0	0	0	0	0	0	0	0	0	0	13166000	6	2	2	29.9	12.7	12.7	46.977	425	0	9.152
sp|P0DOV2|IFI4_MOUSE Interferon-activable protein 204 OS=Mus musculus OX=10090 GN=Ifi204 PE=1 SV=1	1811100	0	1801900	621650	0	0	0	0	0	0	18613000	8	8	4	23.1	23.1	11.3	69.437	619	0	203.25
sp|P0DP28|CALM3_MOUSE Calmodulin-3 OS=Mus musculus OX=10090 GN=Calm3 PE=1 SV=1;sp|P0DP27|CALM2_MOUSE Calmodulin-2 OS=Mus musculus OX=10090 GN=Calm2 PE=1 SV=1;sp|P0DP26|CALM1_MOUSE Calmodulin-1 OS=Mus musculus OX=10090 GN=Calm1 PE=1 SV=1	28032000	1844800	20910000	12074000	5180700	6898100	30845000	11280000	91980000	2610800	397720000	12	12	7	60.4	60.4	50.3	16.837	149	0	161.65
sp|P0DP60|LYNX1_MOUSE Ly-6/neurotoxin-like protein 1 OS=Mus musculus OX=10090 GN=Lynx1 PE=1 SV=1	2445200	1314200	1448100	1495100	454100	0	1097900	1541600	1444400	1456000	2331200	3	3	3	30.2	30.2	30.2	12.835	116	0.0012537	4.0812
sp|P10107|ANXA1_MOUSE Annexin A1 OS=Mus musculus OX=10090 GN=Anxa1 PE=1 SV=2	3363800	0	10520000	4668300	6540700	9226700	31839000	0	0	0	98825000	7	7	7	28.6	28.6	28.6	38.734	346	0	238.78
sp|P10126|EF1A1_MOUSE Elongation factor 1-alpha 1 OS=Mus musculus OX=10090 GN=Eef1a1 PE=1 SV=3	1005700000	594450000	1171100000	931960000	799990000	538410000	1771400000	1169800000	5185000000	33748000	9472700000	26	26	17	69.9	69.9	51.1	50.113	462	0	299.66
sp|P10404|ENV1_MOUSE MLV-related proviral Env polyprotein OS=Mus musculus OX=10090 PE=1 SV=3	0	0	0	0	0	3606100	0	0	0	0	4083600	2	2	2	4.4	4.4	4.4	69.612	641	0.0011995	3.4597
sp|P10493|NID1_MOUSE Nidogen-1 OS=Mus musculus OX=10090 GN=Nid1 PE=1 SV=2	0	405640	0	1832200	0	0	0	4262500	0	0	8049800	3	3	3	3.9	3.9	3.9	136.54	1245	0.002189	2.5562
sp|P10518|HEM2_MOUSE Delta-aminolevulinic acid dehydratase OS=Mus musculus OX=10090 GN=Alad PE=1 SV=1	0	0	0	0	0	0	0	0	0	0	7452300	2	2	2	8.8	8.8	8.8	36.023	330	0	24.603
sp|P10605|CATB_MOUSE Cathepsin B OS=Mus musculus OX=10090 GN=Ctsb PE=1 SV=2	71245000	81676000	317360000	232110000	113480000	58009000	173300000	175700000	115840000	28222000	741180000	17	17	17	48.7	48.7	48.7	37.279	339	0	158.83
sp|P10630|IF4A2_MOUSE Eukaryotic initiation factor 4A-II OS=Mus musculus OX=10090 GN=Eif4a2 PE=1 SV=2	5707300	16965000	10022000	7944900	16988000	648030	6862900	65931000	38401000	2286100	38498000	17	9	9	50.4	29	29	46.402	407	0	41.118
sp|P10637|TAU_MOUSE Microtubule-associated protein tau OS=Mus musculus OX=10090 GN=Mapt PE=1 SV=3	308560000	32630000	94864000	19774000	32209000	90471000	43596000	2552400	35394000	13018000	240010000	16	16	16	29.7	29.7	29.7	76.243	733	0	96.288
sp|P10639|THIO_MOUSE Thioredoxin OS=Mus musculus OX=10090 GN=Txn PE=1 SV=3	70780000	11167000	95196000	46016000	40848000	78868000	152560000	56824000	132400000	7191100	731990000	6	6	6	51.4	51.4	51.4	11.675	105	0	39.048
sp|P10649|GSTM1_MOUSE Glutathione S-transferase Mu 1 OS=Mus musculus OX=10090 GN=Gstm1 PE=1 SV=2	1230300	0	770840	0	0	0	2400200	948350	1957800	225580	150030000	7	7	4	38.5	38.5	22.9	25.97	218	0	71.994
sp|P10711|TCEA1_MOUSE Transcription elongation factor A protein 1 OS=Mus musculus OX=10090 GN=Tcea1 PE=1 SV=2	10528000	3767800	2161900	2507500	2151800	9349900	1592300	10105000	26540000	461860	136790000	13	13	13	52.2	52.2	52.2	33.88	301	0	66.765
sp|P10810|CD14_MOUSE Monocyte differentiation antigen CD14 OS=Mus musculus OX=10090 GN=Cd14 PE=1 SV=1	0	0	0	0	0	0	0	0	0	0	20283000	2	2	2	7.1	7.1	7.1	39.203	366	0	10.313
sp|P10852|4F2_MOUSE 4F2 cell-surface antigen heavy chain OS=Mus musculus OX=10090 GN=Slc3a2 PE=1 SV=1	107620000	34284000	33624000	12194000	6318700	34176000	15683000	459580000	287100000	21587000	113120000	19	19	19	40.9	40.9	40.9	58.336	526	0	169.25
sp|Q8CGP2|H2B1P_MOUSE Histone H2B type 1-P OS=Mus musculus OX=10090 GN=Hist1h2bp PE=1 SV=3;sp|Q8CGP1|H2B1K_MOUSE Histone H2B type 1-K OS=Mus musculus OX=10090 GN=Hist1h2bk PE=1 SV=3;sp|Q6ZWY9|H2B1C_MOUSE Histone H2B type 1-C/E/G OS=Mus musculus OX=10090 GN	161060000	16956000	21736000	17288000	18630000	54462000	17388000	31802000	37122000	60463000	170990000	8	8	3	50	50	13.5	13.992	126	0	176.16
sp|P10922|H10_MOUSE Histone H1.0 OS=Mus musculus OX=10090 GN=H1f0 PE=2 SV=4	83293000	5630100	5472100	646890	7105300	11899000	4024600	9230600	8997700	30219000	64754000	6	6	6	28.4	28.4	28.4	20.861	194	0	21.471
sp|P10923|OSTP_MOUSE Osteopontin OS=Mus musculus OX=10090 GN=Spp1 PE=1 SV=1	6004400	1740200	1635900	7898200	4037800	1728200	8418100	0	703380	75657	84315000	6	6	6	36.4	36.4	36.4	32.459	294	0	51.748
sp|P11031|TCP4_MOUSE Activated RNA polymerase II transcriptional coactivator p15 OS=Mus musculus OX=10090 GN=Sub1 PE=1 SV=3	4454900	0	0	0	376000	0	0	0	5812400	0	15145000	3	3	3	29.9	29.9	29.9	14.427	127	0.0021826	2.5191
sp|P11087|CO1A1_MOUSE Collagen alpha-1(I) chain OS=Mus musculus OX=10090 GN=Col1a1 PE=1 SV=4	140780000	10533000	268130000	121890000	405740000	148470000	745930000	2550000	149400000	9413600	1606000000	21	21	21	19.1	19.1	19.1	138.03	1453	0	247.1
sp|P11103|PARP1_MOUSE Poly [ADP-ribose] polymerase 1 OS=Mus musculus OX=10090 GN=Parp1 PE=1 SV=3	2304100	0	0	0	0	0	0	2651700	422750	323900	1962100	2	2	2	3.5	3.5	3.5	113.1	1013	0	7.0015
sp|P11152|LIPL_MOUSE Lipoprotein lipase OS=Mus musculus OX=10090 GN=Lpl PE=1 SV=3	0	0	0	0	0	0	0	0	0	0	6158200	2	2	2	7.6	7.6	7.6	53.109	474	0	7.4657
sp|P11247|PERM_MOUSE Myeloperoxidase OS=Mus musculus OX=10090 GN=Mpo PE=1 SV=2	1386400	0	0	826050	0	3013900	0	0	0	0	327010000	14	14	14	23.4	23.4	23.4	81.181	718	0	232.73
sp|P11276|FINC_MOUSE Fibronectin OS=Mus musculus OX=10090 GN=Fn1 PE=1 SV=4	1225200000	243270000	12283000000	2501100000	1095700000	1562000000	7842200000	646360000	2102000000	57847000	17137000000	112	112	112	66.7	66.7	66.7	272.53	2477	0	323.31
sp|P11352|GPX1_MOUSE Glutathione peroxidase 1 OS=Mus musculus OX=10090 GN=Gpx1 PE=1 SV=2	9863800	2054900	8386200	3999900	2572100	4888700	0	1906400	0	0	366760000	8	8	8	56.2	56.2	56.2	22.329	201	0	18.395
sp|P11404|FABPH_MOUSE Fatty acid-binding protein, heart OS=Mus musculus OX=10090 GN=Fabp3 PE=1 SV=5	15904000	4505900	7502000	1676900	11066000	1066700	40389000	51414000	67817000	1614300	76705000	7	7	7	54.1	54.1	54.1	14.819	133	0	15.51
sp|P11438|LAMP1_MOUSE Lysosome-associated membrane glycoprotein 1 OS=Mus musculus OX=10090 GN=Lamp1 PE=1 SV=2	10854000	5953100	23019000	11701000	4765500	5101000	16404000	25337000	21419000	3177400	34494000	3	3	3	8.4	8.4	8.4	43.865	406	0.00048948	6.3986
sp|P11499|HS90B_MOUSE Heat shock protein HSP 90-beta OS=Mus musculus OX=10090 GN=Hsp90ab1 PE=1 SV=3	616030000	605300000	700620000	527280000	412990000	153550000	350820000	3417600000	2833900000	263380000	3821400000	57	40	38	64.6	50	50	83.28	724	0	323.31
sp|P11531|DMD_MOUSE Dystrophin OS=Mus musculus OX=10090 GN=Dmd PE=1 SV=3	1147300	0	0	0	0	0	0	0	0	397630	0	2	2	2	0.8	0.8	0.8	425.83	3678	0.0042268	2.2696
sp|P11589|MUP2_MOUSE Major urinary protein 2 OS=Mus musculus OX=10090 GN=Mup2 PE=1 SV=1	0	0	0	0	1127700	488650	5692300	0	0	0	43777000	7	7	2	50.6	50.6	11.1	20.663	180	0	19.815
sp|P11627|L1CAM_MOUSE Neural cell adhesion molecule L1 OS=Mus musculus OX=10090 GN=L1cam PE=1 SV=1	18992000	3928400	4311500	3313100	2282500	2434200	1011800	2196000	701560	8765200	3536200	7	7	7	9.4	9.4	9.4	140.97	1260	0	85.371
sp|P11672|NGAL_MOUSE Neutrophil gelatinase-associated lipocalin OS=Mus musculus OX=10090 GN=Lcn2 PE=1 SV=1	0	92124	4210800	3004200	116620	2171100	396480	0	0	0	208370000	6	6	6	29.5	29.5	29.5	22.875	200	0	18.651
sp|P11680|PROP_MOUSE Properdin OS=Mus musculus OX=10090 GN=Cfp PE=2 SV=2	95887000	62786000	450580000	132180000	99013000	55138000	415120000	24502000	236760000	5551400	1230400000	14	14	14	34.9	34.9	34.9	50.327	464	0	323.31
sp|P11798|KCC2A_MOUSE Calcium/calmodulin-dependent protein kinase type II subunit alpha OS=Mus musculus OX=10090 GN=Camk2a PE=1 SV=2	1474700000	178850000	354540000	110020000	21057000	370160000	65265000	86794000	30869000	351890000	345620000	23	23	17	56.1	56.1	38.3	54.114	478	0	323.31
sp|P11835|ITB2_MOUSE Integrin beta-2 OS=Mus musculus OX=10090 GN=Itgb2 PE=1 SV=2	2327600	0	2652200	4973500	0	3602900	0	0	0	967040	29291000	6	6	6	12.3	12.3	12.3	85.025	771	0	13.409
sp|P11859|ANGT_MOUSE Angiotensinogen OS=Mus musculus OX=10090 GN=Agt PE=1 SV=1	2546500	33443000	107180000	109740000	58513000	7666200	193820000	24464000	39613000	8130000	487770000	10	10	10	32.5	32.5	32.5	51.99	477	0	73.325
sp|P11881|ITPR1_MOUSE Inositol 1,4,5-trisphosphate receptor type 1 OS=Mus musculus OX=10090 GN=Itpr1 PE=1 SV=2	35969000	1470500	2202100	981400	0	3963700	0	25221000	36067000	2513300	7576500	20	20	20	12.1	12.1	12.1	313.16	2749	0	65.743
sp|P11983|TCPA_MOUSE T-complex protein 1 subunit alpha OS=Mus musculus OX=10090 GN=Tcp1 PE=1 SV=3	26189000	12759000	15333000	6308300	10734000	10012000	2626300	34941000	80505000	3661800	132530000	14	14	14	29.9	29.9	29.9	60.448	556	0	33.862
sp|P12023|A4_MOUSE Amyloid-beta A4 protein OS=Mus musculus OX=10090 GN=App PE=1 SV=3	10270000	77901000	120600000	134380000	105050000	6193700	62318000	74710000	48840000	22058000	250050000	22	22	21	32.9	32.9	31.8	86.721	770	0	187.77
sp|P12246|SAMP_MOUSE Serum amyloid P-component OS=Mus musculus OX=10090 GN=Apcs PE=1 SV=2	82012000	4813500	634790000	166350000	12431000	9090100	127810000	7509500	50170000	4555300	701280000	9	9	9	37.5	37.5	37.5	26.247	224	0	116.01
sp|P12265|BGLR_MOUSE Beta-glucuronidase OS=Mus musculus OX=10090 GN=Gusb PE=1 SV=2	2641800	99704	6969000	6816200	945070	738090	1599500	3253500	2778300	509090	41592000	5	5	5	11.3	11.3	11.3	74.194	648	0	16.938
sp|P12367|KAP2_MOUSE cAMP-dependent protein kinase type II-alpha regulatory subunit OS=Mus musculus OX=10090 GN=Prkar2a PE=1 SV=2	5283300	1712900	6205400	4976600	1647100	1849300	0	19337000	19463000	1738400	8004500	5	5	4	18	18	14.5	45.389	401	0	11.918
sp|P12382|PFKAL_MOUSE ATP-dependent 6-phosphofructokinase, liver type OS=Mus musculus OX=10090 GN=Pfkl PE=1 SV=4	113450000	30042000	42035000	22300000	27170000	39533000	36422000	229980000	288360000	18703000	269400000	27	22	22	39.9	32.6	32.6	85.359	780	0	85.817
sp|P12388|PAI2_MOUSE Plasminogen activator inhibitor 2, macrophage OS=Mus musculus OX=10090 GN=Serpinb2 PE=1 SV=1	0	0	0	0	0	0	0	0	0	0	48432000	7	7	7	29.2	29.2	29.2	46.291	415	0	21.972
sp|P12815|PDCD6_MOUSE Programmed cell death protein 6 OS=Mus musculus OX=10090 GN=Pdcd6 PE=1 SV=2	0	0	0	0	0	0	0	0	626570	0	4186000	1	1	1	5.8	5.8	5.8	21.867	191	0.0012215	3.6578
sp|P12849|KAP1_MOUSE cAMP-dependent protein kinase type I-beta regulatory subunit OS=Mus musculus OX=10090 GN=Prkar1b PE=1 SV=2	6104300	215030	0	0	0	481110	0	0	0	1105700	0	3	3	3	13.1	13.1	13.1	43.224	381	0.0015468	3.1101
sp|P12960|CNTN1_MOUSE Contactin-1 OS=Mus musculus OX=10090 GN=Cntn1 PE=1 SV=1	363290000	99214000	270340000	138820000	71070000	109830000	35565000	381410000	142140000	119140000	193920000	30	30	30	38.9	38.9	38.9	113.39	1020	0	323.31
sp|P12970|RL7A_MOUSE 60S ribosomal protein L7a OS=Mus musculus OX=10090 GN=Rpl7a PE=1 SV=2	101090000	60102000	138560000	61999000	47943000	35726000	79718000	325620000	416560000	19612000	674850000	12	12	12	36.5	36.5	36.5	29.976	266	0	116.26
sp|P13020|GELS_MOUSE Gelsolin OS=Mus musculus OX=10090 GN=Gsn PE=1 SV=3	1029900000	567310000	4705900000	1557500000	1045000000	1857100000	5749900000	849170000	2571900000	35049000	19126000000	44	44	25	73.8	73.8	47.4	85.941	780	0	323.31
sp|P13595|NCAM1_MOUSE Neural cell adhesion molecule 1 OS=Mus musculus OX=10090 GN=Ncam1 PE=1 SV=3	336250000	59397000	156540000	86706000	40502000	85131000	65874000	92164000	52074000	64467000	216170000	26	26	26	30.2	30.2	30.2	119.43	1115	0	122.06
sp|P13597|ICAM1_MOUSE Intercellular adhesion molecule 1 OS=Mus musculus OX=10090 GN=Icam1 PE=1 SV=1	539820	152680	2048000	822310	272380	0	1433700	648890	1311900	0	8883200	4	4	4	9.1	9.1	9.1	58.844	537	0	7.196
sp|P13609|SRGN_MOUSE Serglycin OS=Mus musculus OX=10090 GN=Srgn PE=1 SV=1	1450800	5127600	9378400	8775100	0	2104000	4222700	0	0	0	84867000	3	3	3	38.2	38.2	38.2	16.711	152	0	16.322
sp|P13634|CAH1_MOUSE Carbonic anhydrase 1 OS=Mus musculus OX=10090 GN=Ca1 PE=1 SV=4	38055000	37717000	46343000	37548000	56313000	113850000	215580000	2859000	88408000	2648300	774610000	13	13	13	70.9	70.9	70.9	28.33	261	0	80.159
sp|P13808|B3A2_MOUSE Anion exchange protein 2 OS=Mus musculus OX=10090 GN=Slc4a2 PE=1 SV=1	0	0	0	0	0	0	0	0	1906000	0	5624900	3	3	3	5.2	5.2	5.2	136.81	1237	0.00049334	6.4855
sp|P13864|DNMT1_MOUSE DNA (cytosine-5)-methyltransferase 1 OS=Mus musculus OX=10090 GN=Dnmt1 PE=1 SV=5	17544000	4396000	66163000	42197000	14084000	0	73540000	9711800	28731000	1143100	5287000	3	3	3	3	3	3	183.19	1620	0.00083752	4.1143
sp|P14094|AT1B1_MOUSE Sodium/potassium-transporting ATPase subunit beta-1 OS=Mus musculus OX=10090 GN=Atp1b1 PE=1 SV=1	2152800000	308700000	417350000	138560000	90764000	437720000	225050000	4004100000	2964600000	548580000	753540000	13	13	13	46.1	46.1	46.1	35.194	304	0	118.5
sp|P14106|C1QB_MOUSE Complement C1q subcomponent subunit B OS=Mus musculus OX=10090 GN=C1qb PE=1 SV=2	43495000	7876400	270750000	49606000	25838000	58469000	92302000	9068900	39571000	3847100	464370000	7	7	7	28.5	28.5	28.5	26.717	253	0	26.321
sp|P14115|RL27A_MOUSE 60S ribosomal protein L27a OS=Mus musculus OX=10090 GN=Rpl27a PE=1 SV=5	41860000	27963000	36688000	23315000	13763000	7950600	11462000	119470000	112650000	12443000	217680000	4	4	4	23	23	23	16.605	148	0	18.959
sp|P14131|RS16_MOUSE 40S ribosomal protein S16 OS=Mus musculus OX=10090 GN=Rps16 PE=1 SV=4	84685000	31618000	88241000	44832000	23026000	35366000	34175000	166190000	206050000	18938000	311470000	12	12	12	66.4	66.4	66.4	16.445	146	0	31.064
sp|P14148|RL7_MOUSE 60S ribosomal protein L7 OS=Mus musculus OX=10090 GN=Rpl7 PE=1 SV=2	139810000	77864000	127660000	88288000	52172000	50442000	69866000	455660000	421310000	25157000	594900000	14	14	14	47	47	47	31.419	270	0	86.29
sp|P14152|MDHC_MOUSE Malate dehydrogenase, cytoplasmic OS=Mus musculus OX=10090 GN=Mdh1 PE=1 SV=3	457230000	361080000	220540000	125060000	272270000	251120000	382820000	1822600000	1741600000	207160000	1530700000	19	19	19	59.9	59.9	59.9	36.511	334	0	203.71
sp|P14206|RSSA_MOUSE 40S ribosomal protein SA OS=Mus musculus OX=10090 GN=Rpsa PE=1 SV=4	0	274520	0	874050	0	0	0	515830	8946800	0	122450000	8	8	8	38	38	38	32.838	295	0	44.616
sp|P14211|CALR_MOUSE Calreticulin OS=Mus musculus OX=10090 GN=Calr PE=1 SV=1	186670000	260950000	435990000	218960000	182310000	69703000	285410000	2584800000	1116800000	51211000	1854000000	23	23	23	57.9	57.9	57.9	47.994	416	0	323.31
sp|P14220|GLPA_MOUSE Glycophorin-A OS=Mus musculus OX=10090 GN=Gypa PE=1 SV=2	219630000	34840000	11988000	40059000	4229900	1908900000	17437000	0	0	14031000	48070000	2	2	2	19	19	19	17.664	168	0	45.146
sp|P14231|AT1B2_MOUSE Sodium/potassium-transporting ATPase subunit beta-2 OS=Mus musculus OX=10090 GN=Atp1b2 PE=1 SV=2	102840000	8757500	23737000	14040000	0	28673000	1582100	15522000	1262300	30391000	7451000	7	7	7	30	30	30	33.344	290	0	37.693
sp|P14426|HA13_MOUSE H-2 class I histocompatibility antigen, D-K alpha chain OS=Mus musculus OX=10090 GN=H2-D1 PE=1 SV=1;sp|P04223|HA1K_MOUSE H-2 class I histocompatibility antigen, K-K alpha chain OS=Mus musculus OX=10090 GN=H2-K1 PE=1 SV=1;sp|P01901|HA1B	0	0	0	0	0	0	0	0	0	0	9993000	4	2	2	12.4	7.2	7.2	40.619	362	0.0015308	2.9976
sp|P14576|SRP54_MOUSE Signal recognition particle 54 kDa protein OS=Mus musculus OX=10090 GN=Srp54 PE=1 SV=2	2648800	1886500	2627200	0	1703100	0	0	22647000	21559000	0	19831000	6	6	6	20.4	20.4	20.4	55.72	504	0	67.883
sp|P14685|PSMD3_MOUSE 26S proteasome non-ATPase regulatory subunit 3 OS=Mus musculus OX=10090 GN=Psmd3 PE=1 SV=3	130550000	22847000	69461000	47129000	20137000	210740000	39172000	162290000	224340000	13014000	700230000	24	24	24	47.5	47.5	47.5	60.718	530	0	121.3
sp|P14733|LMNB1_MOUSE Lamin-B1 OS=Mus musculus OX=10090 GN=Lmnb1 PE=1 SV=3	6529600	1323500	5725900	1299100	1452200	2733700	2756000	1044300	2613600	9549300	28790000	12	11	11	25.3	24	24	66.785	588	0	29.036
sp|P14824|ANXA6_MOUSE Annexin A6 OS=Mus musculus OX=10090 GN=Anxa6 PE=1 SV=3	18591000	27136000	874380	2369100	1893500	645130	8733000	300830000	126300000	10529000	11254000	28	28	28	44.3	44.3	44.3	75.884	673	0	203.34
sp|P14847|CRP_MOUSE C-reactive protein OS=Mus musculus OX=10090 GN=Crp PE=1 SV=2	20083000	9274100	318590000	85525000	21665000	2139200	140140000	8375000	29710000	605600	398690000	7	7	7	39.1	39.1	39.1	25.36	225	0	106.07
sp|P14869|RLA0_MOUSE 60S acidic ribosomal protein P0 OS=Mus musculus OX=10090 GN=Rplp0 PE=1 SV=3	14542000	5531400	1979600	8204000	1801200	7971200	7299900	35056000	47048000	5201700	86780000	6	6	6	33.4	33.4	33.4	34.216	317	0	21.317
sp|P14873|MAP1B_MOUSE Microtubule-associated protein 1B OS=Mus musculus OX=10090 GN=Map1b PE=1 SV=2	407330000	94506000	299410000	72842000	66861000	87408000	75641000	47762000	368870000	45898000	736420000	77	77	76	46.1	46.1	46.1	270.25	2464	0	323.31
sp|P14901|HMOX1_MOUSE Heme oxygenase 1 OS=Mus musculus OX=10090 GN=Hmox1 PE=1 SV=1	0	0	0	0	0	0	0	0	0	0	24190000	3	3	3	22.1	22.1	22.1	32.928	289	0	29.351
sp|P15105|GLNA_MOUSE Glutamine synthetase OS=Mus musculus OX=10090 GN=Glul PE=1 SV=6	120970000	51507000	69802000	60220000	21189000	26870000	45842000	195350000	108760000	106220000	215800000	13	13	13	46.1	46.1	46.1	42.119	373	0	193.39
sp|P15116|CADH2_MOUSE Cadherin-2 OS=Mus musculus OX=10090 GN=Cdh2 PE=1 SV=2	26559000	7614400	13611000	12805000	3942000	7862800	7044500	11439000	3134400	15206000	30028000	8	8	8	17.3	17.3	17.3	99.795	906	0	55.39
sp|P15209|NTRK2_MOUSE BDNF/NT-3 growth factors receptor OS=Mus musculus OX=10090 GN=Ntrk2 PE=1 SV=1	4740600	3428600	1583500	4175900	698370	0	748870	10791000	5156500	5913000	0	3	3	3	6	6	6	92.132	821	0.00049677	6.5915
sp|P15327|PMGE_MOUSE Bisphosphoglycerate mutase OS=Mus musculus OX=10090 GN=Bpgm PE=1 SV=2	20075000	7055100	7757800	6437300	9721300	42330000	49437000	458830	21253000	2017800	261230000	10	10	10	44.8	44.8	44.8	29.978	259	0	22.764
sp|P15508|SPTB1_MOUSE Spectrin beta chain, erythrocytic OS=Mus musculus OX=10090 GN=Sptb PE=1 SV=4	159310000	24497000	0	11133000	639470	833840000	8767400	4002300	13708000	9546600	5223100	73	68	68	46.1	43.9	43.9	245.25	2128	0	323.31
sp|P15532|NDKA_MOUSE Nucleoside diphosphate kinase A OS=Mus musculus OX=10090 GN=Nme1 PE=1 SV=1	0	0	0	121050	0	0	787550	0	0	0	62016000	8	8	4	54.6	54.6	24.3	17.208	152	0	21.093
sp|P15864|H12_MOUSE Histone H1.2 OS=Mus musculus OX=10090 GN=Hist1h1c PE=1 SV=2	19925000	2245800	1761400	5283400	2731500	14507000	0	0	4468700	10960000	120490000	11	5	4	35.8	18.9	13.2	21.266	212	0	14.08
sp|P15947|KLK1_MOUSE Kallikrein-1 OS=Mus musculus OX=10090 GN=Klk1 PE=1 SV=3	0	5398600	0	0	0	0	0	0	0	0	4376900	3	3	3	25.7	25.7	25.7	28.774	261	0	16.997
sp|P16014|SCG1_MOUSE Secretogranin-1 OS=Mus musculus OX=10090 GN=Chgb PE=1 SV=2	0	23652000	28184000	24033000	23866000	0	0	2083100	5022600	342850	26319000	4	4	4	6.4	6.4	6.4	77.968	677	0	11.208
sp|P16015|CAH3_MOUSE Carbonic anhydrase 3 OS=Mus musculus OX=10090 GN=Ca3 PE=1 SV=3	0	0	0	0	0	0	9518800	0	0	0	0	2	2	2	11.2	11.2	11.2	29.366	260	0.00048193	6.1393
sp|P16045|LEG1_MOUSE Galectin-1 OS=Mus musculus OX=10090 GN=Lgals1 PE=1 SV=3	55231000	11591000	83962000	61840000	13530000	7114700	79229000	78234000	101430000	1190100	438580000	4	4	4	45.2	45.2	45.2	14.866	135	0	79.908
sp|P16054|KPCE_MOUSE Protein kinase C epsilon type OS=Mus musculus OX=10090 GN=Prkce PE=1 SV=1	24821000	3296700	12362000	680170	2084600	7181500	606470	0	4484600	4360300	35661000	9	9	9	15.5	15.5	15.5	83.56	737	0	71.618
sp|P16110|LEG3_MOUSE Galectin-3 OS=Mus musculus OX=10090 GN=Lgals3 PE=1 SV=3	0	0	0	0	0	0	0	0	0	0	131020000	4	4	4	18.6	18.6	18.6	27.515	264	0	16.291
sp|P16125|LDHB_MOUSE L-lactate dehydrogenase B chain OS=Mus musculus OX=10090 GN=Ldhb PE=1 SV=2	26809000	158680000	54762000	31987000	66322000	5607400	125950000	521070000	740760000	15693000	812440000	14	13	13	38.6	38.6	38.6	36.572	334	0	105.83
sp|P16254|SRP14_MOUSE Signal recognition particle 14 kDa protein OS=Mus musculus OX=10090 GN=Srp14 PE=1 SV=1	4066500	4303000	5515700	6047300	3455800	8162500	419150	26112000	28423000	2193400	27379000	3	3	3	30.9	30.9	30.9	12.51	110	0	83.539
sp|P16294|FA9_MOUSE Coagulation factor IX OS=Mus musculus OX=10090 GN=F9 PE=2 SV=3	761070	485260	0	0	0	0	0	789350	0	227510	23987000	4	4	4	10.2	10.2	10.2	52.977	471	0.00084459	4.2037
sp|P16301|LCAT_MOUSE Phosphatidylcholine-sterol acyltransferase OS=Mus musculus OX=10090 GN=Lcat PE=1 SV=2	22945000	5932200	159180000	43647000	19307000	36385000	182560000	5695300	25319000	630260	468230000	7	7	7	19.9	19.9	19.9	49.746	438	0	249.65
sp|P16330|CN37_MOUSE 2,3-cyclic-nucleotide 3-phosphodiesterase OS=Mus musculus OX=10090 GN=Cnp PE=1 SV=3	2579500000	58628000	630310000	131010000	9215400	421420000	97228000	126620000	59538000	282160000	197420000	29	29	29	68.6	68.6	68.6	47.123	420	0	323.31
sp|P16332|MUTA_MOUSE Methylmalonyl-CoA mutase, mitochondrial OS=Mus musculus OX=10090 GN=Mmut PE=1 SV=2	2437900	2913100	0	108440	630680	0	1534300	30099000	32288000	1037000	1387800	10	10	10	19.5	19.5	19.5	82.843	748	0	20.822
sp|P16388|KCNA1_MOUSE Potassium voltage-gated channel subfamily A member 1 OS=Mus musculus OX=10090 GN=Kcna1 PE=1 SV=1	0	0	0	0	0	537070	0	0	0	717450	0	2	2	2	7.9	7.9	7.9	56.409	495	0.0004583	5.3683
sp|P16460|ASSY_MOUSE Argininosuccinate synthase OS=Mus musculus OX=10090 GN=Ass1 PE=1 SV=1	1632900	2163100	9164300	5387000	346690	328430	0	7995700	11641000	0	14795000	5	5	5	16.7	16.7	16.7	46.584	412	0.00085215	4.2984
sp|P16546|SPTN1_MOUSE Spectrin alpha chain, non-erythrocytic 1 OS=Mus musculus OX=10090 GN=Sptan1 PE=1 SV=4	609200000	42164000	70818000	43384000	11824000	110560000	26073000	121680000	137010000	169890000	406360000	96	96	96	47.1	47.1	47.1	284.59	2472	0	323.31
sp|P16675|PPGB_MOUSE Lysosomal protective protein OS=Mus musculus OX=10090 GN=Ctsa PE=1 SV=1	0	0	0	1622000	342480	0	0	327930	919180	0	38627000	6	6	6	17.9	17.9	17.9	53.844	474	0	14.154
sp|P16858|G3P_MOUSE Glyceraldehyde-3-phosphate dehydrogenase OS=Mus musculus OX=10090 GN=Gapdh PE=1 SV=2	9883300000	4362600000	3754100000	2781600000	3502600000	3905500000	5911100000	24691000000	25837000000	1306600000	18000000000	28	28	28	84.7	84.7	84.7	35.81	333	0	323.31
sp|P17047|LAMP2_MOUSE Lysosome-associated membrane glycoprotein 2 OS=Mus musculus OX=10090 GN=Lamp2 PE=1 SV=2	3327700	4942900	6596600	3694100	3336500	0	7839700	41357000	30286000	918990	48471000	7	7	7	17.3	17.3	17.3	45.681	415	0	9.9928
sp|P17095|HMGA1_MOUSE High mobility group protein HMG-I/HMG-Y OS=Mus musculus OX=10090 GN=Hmga1 PE=1 SV=4	0	0	0	0	0	0	0	0	0	0	5155300	2	2	2	23.4	23.4	23.4	11.614	107	0.00045641	5.3212
sp|P17156|HSP72_MOUSE Heat shock-related 70 kDa protein 2 OS=Mus musculus OX=10090 GN=Hspa2 PE=1 SV=2	22118000	12207000	42466000	12766000	8187500	517500	1860900	130930000	66069000	23799000	45201000	30	14	11	45.3	27.6	23.5	69.641	633	0	80.204
sp|P17182|ENOA_MOUSE Alpha-enolase OS=Mus musculus OX=10090 GN=Eno1 PE=1 SV=3	243390000	258090000	199910000	163470000	238490000	53692000	670210000	2525900000	2955500000	57993000	4178800000	28	28	24	74.2	74.2	65.9	47.14	434	0	323.31
sp|P17183|ENOG_MOUSE Gamma-enolase OS=Mus musculus OX=10090 GN=Eno2 PE=1 SV=2	26528000	2089400	12790000	3522700	10632000	4511600	36896000	15746000	46632000	1972600	355610000	14	11	11	50.7	38.5	38.5	47.296	434	0	153.51
sp|P17225|PTBP1_MOUSE Polypyrimidine tract-binding protein 1 OS=Mus musculus OX=10090 GN=Ptbp1 PE=1 SV=2	1789000	0	2112300	426890	0	1327300	0	0	8162800	0	25848000	3	3	3	9.7	9.7	9.7	56.477	527	0	7.4436
sp|P17426|AP2A1_MOUSE AP-2 complex subunit alpha-1 OS=Mus musculus OX=10090 GN=Ap2a1 PE=1 SV=1	252980000	15843000	35565000	16875000	19702000	54105000	30212000	85383000	218840000	26894000	127170000	32	24	24	44.3	34.2	34.2	107.66	977	0	92.235
sp|P17427|AP2A2_MOUSE AP-2 complex subunit alpha-2 OS=Mus musculus OX=10090 GN=Ap2a2 PE=1 SV=2	197520000	11549000	34235000	13943000	9514200	36235000	35762000	32273000	114910000	21843000	208770000	33	33	25	47.3	47.3	36.8	104.02	938	0	136.83
[truncated: 2,477 more rows]
