# Supplementary material for: Longitudinal Bottom-Up Proteomics of Serum, Serum Extracellular Vesicles, and Cerebrospinal Fluid Reveals Candidate Biomarkers for Early Detection of Glioblastoma in a Murine Model
Source: Molecules. 2021 Oct 2;26(19):5992. doi: 10.3390/molecules26195992 (PMC8512455; doi:10.3390/molecules26195992)
Supplement: Supplementary file 1 [file molecules-26-05992-s001.zip › SuppMaterial_3_Greco_2021_Enrichment analysis – Biological processes -Table - Copy.xlsx]

## Sheet: Upregulated
# Term ID	Term Description	Observed Gene Count	Background Gene Count	False Discovery Rate	-Log10(FDR)	Matching proteins
GO:0007155	cell adhesion	8	705	0.00028	3.55284	Angpt1,Itga2b,Lamb1,Myh9,Thbs1,Tln1,Vcan,Vtn
GO:0030334	regulation of cell migration	8	805	0.00028	3.55284	Angpt1,Fbln1,Flna,Itga2b,Lamb1,Lrp1,Thbs1,Vtn
GO:0030335	positive regulation of cell migration	7	500	0.00028	3.55284	Angpt1,Fbln1,Flna,Itga2b,Lamb1,Thbs1,Vtn
GO:0052547	regulation of peptidase activity	6	416	0.00028	3.55284	Fbln1,Itih1,Itih3,Serpina7,Thbs1,Vtn
GO:0072376	protein activation cascade	4	55	0.00028	3.55284	C1qa,C1ra,C1s1,Fbln1
GO:0010951	negative regulation of endopeptidase activity	5	235	0.00029	3.5376	Itih1,Itih3,Serpina7,Thbs1,Vtn
GO:0006958	complement activation, classical pathway	3	31	0.00034	3.46852	C1qa,C1ra,C1s1
GO:0030162	regulation of proteolysis	7	716	0.00034	3.46852	Fbln1,Itih1,Itih3,Myh9,Serpina7,Thbs1,Vtn
GO:0050789	regulation of biological process	20	9594	0.00034	3.46852	Angpt1,C1qa,C1ra,C1s1,Cd14,Fbln1,Flna,Itga2b,Itih1,Itih3,Lamb1,Lrp1,Myh9,Pm20d1,Serpina7,Tceal5,Thbs1,Tln1,Vcan,Vtn
GO:0010811	positive regulation of cell-substrate adhesion	4	117	0.00037	3.4318	Fbln1,Flna,Thbs1,Vtn
GO:0051248	negative regulation of protein metabolic process	8	1079	0.00037	3.4318	Angpt1,Fbln1,Flna,Itih1,Itih3,Serpina7,Thbs1,Vtn
GO:0051336	regulation of hydrolase activity	8	1128	0.00044	3.35655	Fbln1,Itih1,Itih3,Lrp1,Serpina7,Thbs1,Vcan,Vtn
GO:0051246	regulation of protein metabolic process	11	2612	0.00066	3.18046	Angpt1,Fbln1,Flna,Itih1,Itih3,Lrp1,Myh9,Serpina7,Thbs1,Vcan,Vtn
GO:0031589	cell-substrate adhesion	4	149	0.00068	3.16749	Angpt1,Itga2b,Lamb1,Vtn
GO:0045807	positive regulation of endocytosis	4	157	0.00079	3.10237	Angpt1,Cd14,Lrp1,Vtn
GO:0030155	regulation of cell adhesion	6	624	0.0011	2.95861	Angpt1,Fbln1,Flna,Lamb1,Thbs1,Vtn
GO:1903510	mucopolysaccharide metabolic process	3	59	0.0012	2.92082	Angpt1,Itih1,Itih3
GO:0045785	positive regulation of cell adhesion	5	383	0.0013	2.88606	Angpt1,Fbln1,Flna,Thbs1,Vtn
GO:0032269	negative regulation of cellular protein metabolic process	7	1020	0.0015	2.82391	Angpt1,Fbln1,Itih1,Itih3,Serpina7,Thbs1,Vtn
GO:0048514	blood vessel morphogenesis	5	406	0.0015	2.82391	Angpt1,Flna,Lrp1,Myh9,Thbs1
GO:0006897	endocytosis	5	424	0.0017	2.76955	Cd14,Lrp1,Myh9,Thbs1,Vtn
GO:0032268	regulation of cellular protein metabolic process	10	2443	0.0017	2.76955	Angpt1,Fbln1,Itih1,Itih3,Lrp1,Myh9,Serpina7,Thbs1,Vcan,Vtn
GO:0040011	locomotion	7	1065	0.0017	2.76955	Angpt1,Flna,Lamb1,Myh9,Thbs1,Vcan,Vtn
GO:0002253	activation of immune response	4	221	0.0018	2.74473	C1qa,C1ra,C1s1,Cd14
GO:0065009	regulation of molecular function	11	3081	0.0018	2.74473	Angpt1,Fbln1,Flna,Itih1,Itih3,Lrp1,Pm20d1,Serpina7,Thbs1,Vcan,Vtn
GO:0016477	cell migration	6	758	0.002	2.69897	Flna,Lamb1,Myh9,Thbs1,Vcan,Vtn
GO:0002684	positive regulation of immune system process	6	771	0.0021	2.67778	C1qa,C1ra,C1s1,Cd14,Itga2b,Thbs1
GO:0032879	regulation of localization	10	2579	0.0021	2.67778	Angpt1,Cd14,Fbln1,Flna,Itga2b,Lamb1,Lrp1,Pm20d1,Thbs1,Vtn
GO:0050790	regulation of catalytic activity	9	2057	0.0021	2.67778	Angpt1,Fbln1,Itih1,Itih3,Lrp1,Serpina7,Thbs1,Vcan,Vtn
GO:0002682	regulation of immune system process	7	1165	0.0024	2.61979	Angpt1,C1qa,C1ra,C1s1,Cd14,Itga2b,Thbs1
GO:0007162	negative regulation of cell adhesion	4	256	0.0026	2.58503	Angpt1,Fbln1,Lamb1,Thbs1
GO:0032026	response to magnesium ion	2	18	0.0036	2.4437	Cd14,Thbs1
GO:0072359	circulatory system development	6	889	0.0036	2.4437	Angpt1,Flna,Lrp1,Myh9,Thbs1,Vcan
GO:0007507	heart development	5	560	0.0038	2.42022	Angpt1,Flna,Lrp1,Thbs1,Vcan
GO:0051049	regulation of transport	8	1782	0.0039	2.40894	Angpt1,Cd14,Fbln1,Flna,Lrp1,Pm20d1,Thbs1,Vtn
GO:0001525	angiogenesis	4	303	0.004	2.39794	Angpt1,Flna,Myh9,Thbs1
GO:0035295	tube development	6	912	0.004	2.39794	Angpt1,Flna,Lrp1,Myh9,Thbs1,Vcan
GO:0006909	phagocytosis	3	118	0.0041	2.38722	Lrp1,Myh9,Thbs1
GO:0030212	hyaluronan metabolic process	2	22	0.0045	2.34679	Itih1,Itih3
GO:0051179	localization	12	4315	0.0048	2.31876	Angpt1,Cd14,Flna,Lamb1,Lrp1,Myh9,Pcyox1,Serpina7,Thbs1,Tln1,Vcan,Vtn
GO:0034394	protein localization to cell surface	2	24	0.005	2.30103	Angpt1,Flna
GO:0048523	negative regulation of cellular process	12	4336	0.005	2.30103	Angpt1,Fbln1,Flna,Itih1,Itih3,Lamb1,Lrp1,Myh9,Pm20d1,Serpina7,Thbs1,Vtn
GO:0032680	regulation of tumor necrosis factor production	3	136	0.0056	2.25181	Angpt1,Cd14,Thbs1
GO:0050776	regulation of immune response	5	635	0.0056	2.25181	Angpt1,C1qa,C1ra,C1s1,Cd14
GO:0016192	vesicle-mediated transport	6	1020	0.006	2.22185	Cd14,Flna,Lrp1,Myh9,Thbs1,Vtn
GO:1901564	organonitrogen compound metabolic process	12	4480	0.0062	2.20761	Angpt1,C1qa,C1ra,C1s1,Fbln1,Itih1,Itih3,Myh9,Pcyox1,Pm20d1,Thbs1,Uba52
GO:0043277	apoptotic cell clearance	2	29	0.0065	2.18709	Lrp1,Thbs1
GO:0044092	negative regulation of molecular function	6	1078	0.0075	2.12494	Flna,Itih1,Itih3,Serpina7,Thbs1,Vtn
GO:0048518	positive regulation of biological process	13	5340	0.0075	2.12494	Angpt1,C1qa,C1ra,C1s1,Cd14,Fbln1,Flna,Itga2b,Lamb1,Lrp1,Myh9,Thbs1,Vtn
GO:0006911	phagocytosis, engulfment	2	34	0.0081	2.09151	Myh9,Thbs1
GO:0043170	macromolecule metabolic process	14	6225	0.0081	2.09151	Angpt1,C1qa,C1ra,C1s1,Fbln1,Flna,Itih1,Itih3,Myh9,Pcyox1,Pm20d1,Tceal5,Thbs1,Uba52
GO:0050794	regulation of cellular process	17	9045	0.0083	2.08092	Angpt1,Cd14,Fbln1,Flna,Itga2b,Itih1,Itih3,Lamb1,Lrp1,Myh9,Pm20d1,Serpina7,Tceal5,Thbs1,Tln1,Vcan,Vtn
GO:0006898	receptor-mediated endocytosis	3	173	0.0093	2.03152	Cd14,Lrp1,Vtn
GO:0050707	regulation of cytokine secretion	3	181	0.0103	1.98716	Angpt1,Cd14,Fbln1
GO:0008347	glial cell migration	2	42	0.0112	1.95078	Lamb1,Vcan
GO:0043436	oxoacid metabolic process	5	781	0.0112	1.95078	Angpt1,Itih1,Itih3,Pcyox1,Pm20d1
GO:0002376	immune system process	7	1703	0.0121	1.91721	Angpt1,C1qa,C1ra,C1s1,Cd14,Myh9,Vtn
GO:1900024	regulation of substrate adhesion-dependent cell spreading	2	47	0.0128	1.89279	Fbln1,Flna
GO:0002040	sprouting angiogenesis	2	49	0.0137	1.86328	Angpt1,Thbs1
GO:0007566	embryo implantation	2	50	0.014	1.85387	Fbln1,Lamb1
GO:2000351	regulation of endothelial cell apoptotic process	2	51	0.0144	1.84164	Angpt1,Thbs1
GO:0051171	regulation of nitrogen compound metabolic process	12	5052	0.0145	1.83863	Angpt1,Fbln1,Flna,Itih1,Itih3,Lrp1,Myh9,Serpina7,Tceal5,Thbs1,Vcan,Vtn
GO:0010812	negative regulation of cell-substrate adhesion	2	52	0.0146	1.83565	Fbln1,Thbs1
GO:0042063	gliogenesis	3	217	0.0146	1.83565	Lamb1,Vcan,Vtn
GO:0031324	negative regulation of cellular metabolic process	8	2357	0.0149	1.82681	Angpt1,Fbln1,Flna,Itih1,Itih3,Serpina7,Thbs1,Vtn
GO:0001818	negative regulation of cytokine production	3	229	0.016	1.79588	Angpt1,Fbln1,Thbs1
GO:0043393	regulation of protein binding	3	229	0.016	1.79588	Angpt1,Lrp1,Vtn
GO:0043536	positive regulation of blood vessel endothelial cell migration	2	56	0.016	1.79588	Angpt1,Thbs1
GO:0050710	negative regulation of cytokine secretion	2	56	0.016	1.79588	Angpt1,Fbln1
GO:1901215	negative regulation of neuron death	3	228	0.016	1.79588	Angpt1,Lrp1,Pm20d1
GO:0048646	anatomical structure formation involved in morphogenesis	5	890	0.0163	1.78781	Angpt1,Flna,Myh9,Thbs1,Vtn
GO:0071704	organic substance metabolic process	15	7733	0.0163	1.78781	Angpt1,C1qa,C1ra,C1s1,Fbln1,Flna,Itih1,Itih3,Lrp1,Myh9,Pcyox1,Pm20d1,Tceal5,Thbs1,Uba52
GO:0080090	regulation of primary metabolic process	12	5184	0.0164	1.78516	Angpt1,Fbln1,Flna,Itih1,Itih3,Lrp1,Myh9,Serpina7,Tceal5,Thbs1,Vcan,Vtn
GO:0048260	positive regulation of receptor-mediated endocytosis	2	59	0.0165	1.78252	Angpt1,Vtn
GO:0006955	immune response	5	914	0.0175	1.75696	C1qa,C1ra,C1s1,Cd14,Vtn
GO:0031532	actin cytoskeleton reorganization	2	61	0.0175	1.75696	Flna,Myh9
GO:0045087	innate immune response	4	534	0.0175	1.75696	C1qa,C1ra,C1s1,Cd14
GO:0060255	regulation of macromolecule metabolic process	12	5246	0.0175	1.75696	Angpt1,Fbln1,Flna,Itih1,Itih3,Lrp1,Myh9,Serpina7,Tceal5,Thbs1,Vcan,Vtn
GO:0031323	regulation of cellular metabolic process	12	5293	0.0189	1.72354	Angpt1,Fbln1,Flna,Itih1,Itih3,Lrp1,Myh9,Serpina7,Tceal5,Thbs1,Vcan,Vtn
GO:0006807	nitrogen compound metabolic process	14	6983	0.019	1.72125	Angpt1,C1qa,C1ra,C1s1,Fbln1,Flna,Itih1,Itih3,Myh9,Pcyox1,Pm20d1,Tceal5,Thbs1,Uba52
GO:0048584	positive regulation of response to stimulus	7	1922	0.019	1.72125	Angpt1,C1qa,C1ra,C1s1,Cd14,Flna,Thbs1
GO:2000146	negative regulation of cell motility	3	254	0.019	1.72125	Fbln1,Lrp1,Thbs1
GO:0003007	heart morphogenesis	3	256	0.0191	1.71897	Angpt1,Flna,Thbs1
GO:0007229	integrin-mediated signaling pathway	2	70	0.021	1.67778	Itga2b,Tln1
GO:0060976	coronary vasculature development	2	70	0.021	1.67778	Angpt1,Lrp1
GO:0032270	positive regulation of cellular protein metabolic process	6	1462	0.0221	1.65561	Angpt1,Fbln1,Lrp1,Myh9,Thbs1,Vtn
GO:0051050	positive regulation of transport	5	987	0.0221	1.65561	Angpt1,Cd14,Flna,Lrp1,Vtn
GO:0001817	regulation of cytokine production	4	592	0.0225	1.64782	Angpt1,Cd14,Fbln1,Thbs1
GO:0060548	negative regulation of cell death	5	1004	0.0232	1.63451	Angpt1,Flna,Lrp1,Pm20d1,Thbs1
GO:0044281	small molecule metabolic process	6	1489	0.0236	1.62709	Angpt1,Itih1,Itih3,Lrp1,Pcyox1,Pm20d1
GO:0006508	proteolysis	5	1024	0.0247	1.6073	C1ra,C1s1,Myh9,Pcyox1,Pm20d1
GO:0007492	endoderm development	2	80	0.0249	1.6038	Angpt1,Vtn
GO:0070613	regulation of protein processing	2	80	0.0249	1.6038	Myh9,Thbs1
GO:0032760	positive regulation of tumor necrosis factor production	2	82	0.0256	1.59176	Cd14,Thbs1
GO:0009653	anatomical structure morphogenesis	7	2089	0.0258	1.58838	Angpt1,Flna,Lamb1,Lrp1,Myh9,Thbs1,Vtn
GO:0014910	regulation of smooth muscle cell migration	2	85	0.0265	1.57675	Lrp1,Vtn
GO:0042060	wound healing	3	304	0.0265	1.57675	Fbln1,Flna,Itga2b
GO:0006952	defense response	5	1079	0.0283	1.54821	C1qa,C1ra,C1s1,Cd14,Thbs1
GO:0045185	maintenance of protein location	2	91	0.0285	1.54516	Flna,Tln1
GO:0050878	regulation of body fluid levels	3	317	0.0285	1.54516	Fbln1,Itga2b,Thbs1
GO:0051223	regulation of protein transport	4	661	0.0285	1.54516	Angpt1,Cd14,Fbln1,Lrp1
GO:0065008	regulation of biological quality	9	3420	0.0285	1.54516	Angpt1,Fbln1,Flna,Itga2b,Myh9,Pm20d1,Serpina7,Thbs1,Tln1
GO:0050896	response to stimulus	13	6616	0.0316	1.50031	Angpt1,C1qa,C1ra,C1s1,Cd14,Fbln1,Flna,Itga2b,Lrp1,Serpina7,Thbs1,Tln1,Vtn
GO:0032970	regulation of actin filament-based process	3	342	0.0335	1.47496	Flna,Lrp1,Myh9
GO:0010038	response to metal ion	3	344	0.0338	1.47108	C1qa,Cd14,Thbs1
GO:0098609	cell-cell adhesion	3	345	0.0339	1.4698	Itga2b,Lamb1,Myh9
GO:0007160	cell-matrix adhesion	2	103	0.034	1.46852	Itga2b,Vtn
GO:0032092	positive regulation of protein binding	2	104	0.034	1.46852	Lrp1,Vtn
GO:0048583	regulation of response to stimulus	9	3552	0.034	1.46852	Angpt1,C1qa,C1ra,C1s1,Cd14,Fbln1,Flna,Lrp1,Thbs1
GO:0006950	response to stress	8	2899	0.0351	1.45469	C1qa,C1ra,C1s1,Cd14,Fbln1,Flna,Itga2b,Thbs1
GO:0010721	negative regulation of cell development	3	356	0.0351	1.45469	Fbln1,Flna,Lrp1
GO:0019538	protein metabolic process	9	3580	0.0351	1.45469	C1qa,C1ra,C1s1,Fbln1,Myh9,Pcyox1,Pm20d1,Thbs1,Uba52
GO:0032501	multicellular organismal process	12	5888	0.0351	1.45469	Angpt1,Fbln1,Flna,Itga2b,Lamb1,Lrp1,Myh9,Pm20d1,Serpina7,Thbs1,Vcan,Vtn
GO:0051897	positive regulation of protein kinase B signaling	2	106	0.0351	1.45469	Angpt1,Thbs1
GO:0032368	regulation of lipid transport	2	108	0.0353	1.45223	Lrp1,Thbs1
GO:0051241	negative regulation of multicellular organismal process	5	1191	0.0371	1.43063	Angpt1,Fbln1,Flna,Lrp1,Thbs1
GO:0019752	carboxylic acid metabolic process	4	738	0.0374	1.42713	Itih1,Itih3,Pcyox1,Pm20d1
GO:0051130	positive regulation of cellular component organization	5	1197	0.0375	1.42597	Angpt1,Cd14,Flna,Lrp1,Vtn
GO:0051128	regulation of cellular component organization	7	2337	0.0393	1.40561	Angpt1,Cd14,Fbln1,Flna,Lrp1,Myh9,Vtn
GO:0007596	blood coagulation	2	118	0.0404	1.39362	Fbln1,Itga2b
GO:0007051	spindle organization	2	119	0.0408	1.38934	Flna,Myh9
GO:0048513	animal organ development	8	3012	0.041	1.38722	Angpt1,Flna,Lamb1,Lrp1,Myh9,Thbs1,Vcan,Vtn
GO:0030036	actin cytoskeleton organization	3	412	0.048	1.31876	Flna,Myh9,Tln1

## Sheet: Downregulated
# Term ID	Term Description	Observed Gene Count	Background Gene Count	False Discovery Rate	-Log10(FDR)	Matching proteins
GO:0065008	regulation of biological quality	16	3420	1.36e-05	4.86646	Ace,Ahsg,Akr1b3,Apoc3,Apoc4,Apoe,Capg,Cpn1,F13b,Glul,Gsn,Lamp1,Mup3,Pm20d1,Postn,Tfrc
GO:0065007	biological regulation	22	10168	0.00038	3.42022	Ace,Ahsg,Akr1b3,Apoc3,Apoc4,Apoe,C4bp,Capg,Cpn1,F13b,Fap,Glul,Gsn,Lamp1,Mug1,Mup3,Pm20d1,Postn,Rbm8a,Serpina3k,Tfrc,Thbs4
GO:0048519	negative regulation of biological process	16	4771	0.00057	3.24413	Ace,Ahsg,Akr1b3,Apoc3,Apoe,Capg,F13b,Fap,Gsn,Mug1,Mup3,Pm20d1,Postn,Rbm8a,Serpina3k,Thbs4
GO:0010033	response to organic substance	12	2553	0.00082	3.08619	Ace,Akr1b3,Apoc3,Capg,Cpn1,Glul,Gsn,Mup3,Postn,Serpina3k,Tfrc,Thbs4
GO:0050789	regulation of biological process	21	9594	0.00082	3.08619	Ace,Ahsg,Akr1b3,Apoc3,Apoc4,Apoe,C4bp,Capg,F13b,Fap,Glul,Gsn,Lamp1,Mug1,Mup3,Pm20d1,Postn,Rbm8a,Serpina3k,Tfrc,Thbs4
GO:0070328	triglyceride homeostasis	3	34	0.0018	2.74473	Apoc3,Apoc4,Apoe
GO:0042221	response to chemical	13	3532	0.0019	2.72125	Ace,Akr1b3,Apoc3,Apoe,Capg,Cpn1,Glul,Gsn,Mup3,Postn,Serpina3k,Tfrc,Thbs4
GO:0031099	regeneration	4	156	0.0028	2.55284	Ace,Apoe,Gsn,Postn
GO:0032879	regulation of localization	11	2579	0.0028	2.55284	Ace,Ahsg,Apoc4,Apoe,Glul,Gsn,Lamp1,Mup3,Pm20d1,Postn,Thbs4
GO:0048523	negative regulation of cellular process	14	4336	0.0028	2.55284	Ace,Ahsg,Akr1b3,Apoc3,Apoe,Capg,F13b,Fap,Gsn,Mug1,Mup3,Pm20d1,Postn,Serpina3k
GO:0050896	response to stimulus	17	6616	0.0028	2.55284	Ace,Ahsg,Akr1b3,Apoc3,Apoe,C4bp,Capg,Cpn1,F13b,Glul,Gsn,Lamp1,Mup3,Postn,Serpina3k,Tfrc,Thbs4
GO:0010815	bradykinin catabolic process	2	6	0.0032	2.49485	Ace,Cpn1
GO:0048518	positive regulation of biological process	15	5340	0.0038	2.42022	Ace,Ahsg,Akr1b3,Apoc3,Apoc4,Apoe,C4bp,Fap,Glul,Gsn,Lamp1,Mup3,Postn,Tfrc,Thbs4
GO:0050794	regulation of cellular process	19	9045	0.005	2.30103	Ace,Ahsg,Akr1b3,Apoc3,Apoe,Capg,F13b,Fap,Glul,Gsn,Lamp1,Mug1,Mup3,Pm20d1,Postn,Rbm8a,Serpina3k,Tfrc,Thbs4
GO:0051129	negative regulation of cellular component organization	6	669	0.005	2.30103	Ace,Apoe,Capg,Fap,Gsn,Postn
GO:0090209	negative regulation of triglyceride metabolic process	2	10	0.0055	2.25964	Apoc3,Apoe
GO:1901700	response to oxygen-containing compound	8	1429	0.0055	2.25964	Ace,Akr1b3,Apoc3,Glul,Gsn,Mup3,Postn,Serpina3k
GO:0044092	negative regulation of molecular function	7	1078	0.0064	2.19382	Ace,Ahsg,Apoc3,Apoe,F13b,Mug1,Serpina3k
GO:0006869	lipid transport	4	231	0.0067	2.17393	Ace,Apoc3,Apoc4,Apoe
GO:0034103	regulation of tissue remodeling	3	82	0.0067	2.17393	Ahsg,Tfrc,Thbs4
GO:0043086	negative regulation of catalytic activity	6	765	0.0071	2.14874	Ahsg,Apoc3,Apoe,F13b,Mug1,Serpina3k
GO:0009991	response to extracellular stimulus	5	493	0.0078	2.10791	Apoe,Glul,Gsn,Postn,Tfrc
GO:0032501	multicellular organismal process	15	5888	0.0078	2.10791	Ace,Ahsg,Akr1b3,Apoc3,Apoe,F13b,Fap,Gsn,Lamp1,Mug1,Mup3,Pm20d1,Postn,Tfrc,Thbs4
GO:0045833	negative regulation of lipid metabolic process	3	92	0.0078	2.10791	Apoc3,Apoe,Mup3
GO:0051016	barbed-end actin filament capping	2	14	0.0078	2.10791	Capg,Gsn
GO:0019433	triglyceride catabolic process	2	16	0.0081	2.09151	Apoc3,Apoe
GO:0009725	response to hormone	6	829	0.0082	2.08619	Akr1b3,Apoc3,Cpn1,Mup3,Postn,Serpina3k
GO:0062014	negative regulation of small molecule metabolic process	3	100	0.0082	2.08619	Apoc3,Apoe,Mup3
GO:0034377	plasma lipoprotein particle assembly	2	18	0.0091	2.04096	Apoc3,Apoe
GO:0044248	cellular catabolic process	7	1321	0.0125	1.90309	Ace,Apoc3,Apoe,Cpn1,Fap,Pm20d1,Rbm8a
GO:0048522	positive regulation of cellular process	13	4827	0.0125	1.90309	Ace,Ahsg,Akr1b3,Apoc3,Apoe,Fap,Glul,Gsn,Lamp1,Mup3,Postn,Tfrc,Thbs4
GO:0051049	regulation of transport	8	1782	0.0125	1.90309	Ace,Ahsg,Apoe,Glul,Lamp1,Mup3,Pm20d1,Postn
GO:0006950	response to stress	10	2899	0.0129	1.88941	Ahsg,Akr1b3,Apoe,C4bp,Capg,F13b,Glul,Gsn,Postn,Thbs4
GO:0045780	positive regulation of bone resorption	2	26	0.014	1.85387	Ahsg,Tfrc
GO:0048583	regulation of response to stimulus	11	3552	0.014	1.85387	Ace,Ahsg,Akr1b3,Apoe,C4bp,Gsn,Lamp1,Mup3,Postn,Tfrc,Thbs4
GO:0048878	chemical homeostasis	6	1002	0.0152	1.81816	Akr1b3,Apoc3,Apoc4,Apoe,Mup3,Tfrc
GO:0032268	regulation of cellular protein metabolic process	9	2443	0.0153	1.81531	Ace,Ahsg,Apoe,F13b,Gsn,Mug1,Rbm8a,Serpina3k,Thbs4
GO:1905952	regulation of lipid localization	3	145	0.0153	1.81531	Apoc4,Apoe,Mup3
GO:0048584	positive regulation of response to stimulus	8	1922	0.0154	1.81248	Ace,Akr1b3,C4bp,Gsn,Lamp1,Mup3,Tfrc,Thbs4
GO:0065009	regulation of molecular function	10	3081	0.0168	1.77469	Ace,Ahsg,Apoc3,Apoe,F13b,Gsn,Mug1,Pm20d1,Serpina3k,Thbs4
GO:0042592	homeostatic process	7	1494	0.0172	1.76447	Akr1b3,Apoc3,Apoc4,Apoe,Mup3,Pm20d1,Tfrc
GO:0045834	positive regulation of lipid metabolic process	3	159	0.0172	1.76447	Apoc3,Apoe,Mup3
GO:0052548	regulation of endopeptidase activity	4	387	0.0176	1.75449	Ahsg,Gsn,Mug1,Serpina3k
GO:0009892	negative regulation of metabolic process	9	2584	0.0177	1.75203	Ace,Ahsg,Apoc3,Apoe,F13b,Mug1,Mup3,Rbm8a,Serpina3k
GO:0030162	regulation of proteolysis	5	716	0.0177	1.75203	Ahsg,Apoe,Gsn,Mug1,Serpina3k
GO:0033036	macromolecule localization	8	2009	0.0177	1.75203	Ace,Apoc3,Apoc4,Apoe,Gsn,Lamp1,Rbm8a,Tfrc
GO:0046890	regulation of lipid biosynthetic process	3	166	0.0177	1.75203	Apoc3,Apoe,Mup3
GO:1901564	organonitrogen compound metabolic process	12	4480	0.0177	1.75203	Ace,Akr1b3,Apoc3,Apoe,C4bp,Cpn1,F13b,Fap,Glul,Gsn,Mup3,Pm20d1
GO:0050790	regulation of catalytic activity	8	2057	0.0181	1.74232	Ace,Ahsg,Apoc3,Apoe,F13b,Gsn,Mug1,Serpina3k
GO:0051346	negative regulation of hydrolase activity	4	419	0.0189	1.72354	Ahsg,Apoc3,Mug1,Serpina3k
GO:1901652	response to peptide	4	418	0.0189	1.72354	Akr1b3,Apoc3,Mup3,Serpina3k
GO:0042127	regulation of cell population proliferation	7	1594	0.0191	1.71897	Ace,Akr1b3,Apoe,Fap,Glul,Tfrc,Thbs4
GO:0002682	regulation of immune system process	6	1165	0.0208	1.68194	Ace,C4bp,Gsn,Lamp1,Tfrc,Thbs4
GO:0015909	long-chain fatty acid transport	2	44	0.021	1.67778	Ace,Apoe
GO:0051046	regulation of secretion	5	789	0.0225	1.64782	Ace,Glul,Lamp1,Mup3,Postn
GO:0034097	response to cytokine	5	792	0.0226	1.64589	Capg,Gsn,Postn,Serpina3k,Tfrc
GO:0010883	regulation of lipid storage	2	48	0.0232	1.63451	Apoc4,Mup3
GO:0031667	response to nutrient levels	4	461	0.0232	1.63451	Apoe,Glul,Gsn,Postn
GO:0043062	extracellular structure organization	3	214	0.0257	1.59007	Apoc3,Apoe,Postn
GO:0019222	regulation of metabolic process	13	5616	0.0267	1.57349	Ace,Ahsg,Apoc3,Apoe,F13b,Fap,Gsn,Mug1,Mup3,Rbm8a,Serpina3k,Tfrc,Thbs4
GO:0070887	cellular response to chemical stimulus	8	2287	0.0275	1.56067	Akr1b3,Apoc3,Apoe,Capg,Gsn,Mup3,Postn,Tfrc
GO:0072376	protein activation cascade	2	55	0.0276	1.55909	C4bp,F13b
GO:1901575	organic substance catabolic process	6	1276	0.0278	1.55596	Ace,Apoc3,Apoe,Cpn1,Fap,Rbm8a
GO:0042246	tissue regeneration	2	56	0.0279	1.5544	Gsn,Postn
GO:0051055	negative regulation of lipid biosynthetic process	2	56	0.0279	1.5544	Apoe,Mup3
GO:0065003	protein-containing complex assembly	6	1292	0.0279	1.5544	Ahsg,Apoc3,Apoe,Glul,Gsn,Thbs4
GO:0010243	response to organonitrogen compound	5	867	0.0282	1.54975	Akr1b3,Apoc3,Gsn,Mup3,Serpina3k
GO:0090066	regulation of anatomical structure size	4	508	0.0282	1.54975	Ace,Apoe,Capg,Gsn
GO:0010951	negative regulation of endopeptidase activity	3	235	0.0288	1.54061	Ahsg,Mug1,Serpina3k
GO:0019538	protein metabolic process	10	3580	0.0288	1.54061	Ace,Apoc3,Apoe,C4bp,Cpn1,F13b,Fap,Gsn,Mup3,Pm20d1
GO:0031668	cellular response to extracellular stimulus	3	239	0.029	1.5376	Glul,Postn,Tfrc
GO:0050865	regulation of cell activation	4	520	0.029	1.5376	Apoe,Gsn,Lamp1,Tfrc
GO:0010605	negative regulation of macromolecule metabolic process	8	2373	0.0292	1.53462	Ace,Ahsg,Apoe,F13b,Mug1,Mup3,Rbm8a,Serpina3k
GO:0010817	regulation of hormone levels	4	524	0.0292	1.53462	Ace,Cpn1,Glul,Mup3
GO:0006641	triglyceride metabolic process	2	63	0.0298	1.52578	Apoc3,Apoe
GO:0006066	alcohol metabolic process	3	247	0.0302	1.51999	Akr1b3,Apoc3,Apoe
GO:0031347	regulation of defense response	4	538	0.0302	1.51999	Ace,Ahsg,Apoe,Lamp1
GO:0051171	regulation of nitrogen compound metabolic process	12	5052	0.0302	1.51999	Ace,Ahsg,Apoc3,Apoe,F13b,Gsn,Mug1,Mup3,Rbm8a,Serpina3k,Tfrc,Thbs4
GO:0071310	cellular response to organic substance	7	1858	0.0302	1.51999	Akr1b3,Apoc3,Capg,Gsn,Mup3,Postn,Tfrc
GO:0050730	regulation of peptidyl-tyrosine phosphorylation	3	253	0.0309	1.51004	Ace,Ahsg,Thbs4
GO:0051270	regulation of cellular component movement	5	928	0.0316	1.50031	Ace,Apoe,Lamp1,Postn,Thbs4
GO:0080090	regulation of primary metabolic process	12	5184	0.0353	1.45223	Ace,Ahsg,Apoc3,Apoe,F13b,Gsn,Mug1,Mup3,Rbm8a,Serpina3k,Tfrc,Thbs4
GO:0031323	regulation of cellular metabolic process	12	5293	0.0395	1.4034	Ace,Ahsg,Apoc3,Apoe,F13b,Gsn,Mug1,Mup3,Rbm8a,Serpina3k,Tfrc,Thbs4
GO:0042632	cholesterol homeostasis	2	78	0.0395	1.4034	Apoc3,Apoe
GO:0051050	positive regulation of transport	5	987	0.0395	1.4034	Ahsg,Apoe,Glul,Lamp1,Postn
GO:0048871	multicellular organismal homeostasis	3	289	0.04	1.39794	Akr1b3,Mup3,Pm20d1
GO:0051651	maintenance of location in cell	2	81	0.04	1.39794	Apoe,Gsn
GO:0033273	response to vitamin	2	82	0.0405	1.39254	Gsn,Postn
GO:0022607	cellular component assembly	7	2015	0.0411	1.38616	Ahsg,Apoc3,Apoe,Capg,Glul,Gsn,Thbs4
GO:0030030	cell projection organization	5	1020	0.0411	1.38616	Apoe,Capg,Gsn,Postn,Thbs4
GO:0032269	negative regulation of cellular protein metabolic process	5	1020	0.0411	1.38616	Ahsg,Apoe,F13b,Mug1,Serpina3k
GO:0046165	alcohol biosynthetic process	2	84	0.0411	1.38616	Akr1b3,Apoe
GO:1905954	positive regulation of lipid localization	2	83	0.0411	1.38616	Apoc4,Apoe
GO:0014910	regulation of smooth muscle cell migration	2	85	0.0414	1.383	Ace,Postn
GO:0050727	regulation of inflammatory response	3	301	0.0416	1.38091	Ace,Ahsg,Apoe
GO:0061097	regulation of protein tyrosine kinase activity	2	86	0.0416	1.38091	Ace,Ahsg
GO:0042060	wound healing	3	304	0.0418	1.37882	F13b,Gsn,Postn
GO:0046889	positive regulation of lipid biosynthetic process	2	87	0.0418	1.37882	Apoc3,Apoe
GO:0003014	renal system process	2	90	0.0441	1.35556	Akr1b3,Gsn
GO:0050878	regulation of body fluid levels	3	317	0.0459	1.33819	Akr1b3,Apoe,F13b
GO:0007610	behavior	4	655	0.0465	1.33255	Ace,Apoe,Mup3,Thbs4
GO:1902903	regulation of supramolecular fiber organization	3	320	0.0465	1.33255	Apoe,Capg,Gsn
GO:0002708	positive regulation of lymphocyte mediated immunity	2	96	0.0475	1.32331	Lamp1,Tfrc
GO:0071346	cellular response to interferon-gamma	2	97	0.048	1.31876	Capg,Gsn
GO:0003073	regulation of systemic arterial blood pressure	2	98	0.0483	1.31605	Ace,Postn
GO:0071345	cellular response to cytokine stimulus	4	676	0.0492	1.30803	Capg,Gsn,Postn,Tfrc
