# Supplementary material for: Longitudinal Bottom-Up Proteomics of Serum, Serum Extracellular Vesicles, and Cerebrospinal Fluid Reveals Candidate Biomarkers for Early Detection of Glioblastoma in a Murine Model
Source: Molecules. 2021 Oct 2;26(19):5992. doi: 10.3390/molecules26195992 (PMC8512455; doi:10.3390/molecules26195992)
Supplement: Supplementary file 1 [file molecules-26-05992-s001.zip › SuppMaterial_4_Greco_2021.xlsx]

## Sheet: Serum vs sEV
Protein in common between serum and sEV datasets
	Serum	Serum & sEV	sEV
Number of protein groups	468	175	99
Accession number	P62827	Q6GQT1	P01799
	Q6YGZ1	P82198	P62192
	Q6PB93	O08677	Q08189
	P49722	P01634	Q8BVV7
	Q9D3H2	P01635	Q9R0M4
	P53996	P17751	Q91YI0
	Q01705	P01872	A2AJ76
	P08113	Q61247	P01864
	P13597	P51437	Q04857
	Q6WVG3	Q8BH35	E9Q557
	P14847	P33622	P84244
	P01901	O70435	Q5SX39
	Q11136	Q8BH61	P32037
	P62962	P10493	Q02257
	P26618	P39876	Q91XQ0
	F6VAN0	Q61129	P01786
	P51885	O35930	Q8R4V5
	Q8CIF4	Q9QWK4	P01728
	O55042	Q8K182	P01758
	Q05793	Q8BPB5	P01741
	P49182	O70362	P01723
	P37889	A6X935	P01647
	Q5MJS3	O35516	P01671
	Q9R088	P07724	Q9JLF6
	Q6P253	O89020	P01790
	O88998	O70570	Q8VDD5
	Q76KF0	P01664	P01648
	Q99KB8	P01898	P35492
	Q6GU68	P01633	Q99JI6
	O09172	Q61646	P18533
	Q8BK48	P01844	P01662
	P26645	P10852	O88492
	Q7TMR0	P52480	P01629
	P68368	P11438	Q8K479
	Q9JJH1	Q00623	P54116
	Q9JHH6	Q8BND5	P01667
	Q9WV32	P13020	Q02013
	Q9CR86	Q9Z1R3	P01636
	P70389	E9Q414	Q8CGP6
	Q6DYE8	Q921I1	P01754
	Q3U186	P01942	P01654
	Q8VCC2	Q01279	Q62059
	O54782	P02088	Q61739
	P01887	P13609	P18526
	P18242	Q07235	Q8CF98
	O88968	P07309	P53986
	P47877	Q9ESB3	P80316
	Q64727	Q8CG16	P07356
	P16301	P01027	P01812
	Q9DBD0	P18528	P62806
	Q9Z126	Q8VCM7	P21981
	Q61879	Q8BTM8	P01757
	Q8BHN3	P09055	P01630
	Q8R242	Q07968	P01674
	P97807	P41317	P01638
	Q9R1E6	P21614	Q9DBG5
	P07901	Q63880	A2AVA0
	Q9CWJ9	P06151	Q8QZY6
	Q8K0D2	P01660	P01747
	Q8BZT2	Q60692	P60710
	P24527	Q9JM99	P80317
	Q60847	Q8K1B8	P18531
	Q8K274	P08226	Q8BMC3
	Q7TPR4	Q64514	O08538
	Q9JHJ8	P08607	P01803
	Q9WVJ3	P16858	O08762
	P01899	Q8CIZ8	P01626
	Q62523	P23953	P15105
	O35664	P70194	P21956
	P97371	Q61805	Q9EQK5
	Q9QX15	P29699	P01665
	Q9QZZ6	P98086	O54890
	Q9Z0K8	P55065	O70562
	P14152	O88783	O35598
	P35505	P29788	P01749
	P25785	P63017	P62984
	Q64339	O70165	P62242
	P17897	Q9Z2U0	P03987
	P29391	P02469	P01666
	Q9R097	P10126	P80314
	P70451	P01592	P01845
	P03953	Q80YX1	P01679
	Q9JKX3	Q8CG19	Q8R429
	P43137	P04945	P01868
	P45376	P04186	Q60841
	P04223	P01029	Q9QUM0
	P21460	Q8K426	Q64518
	P56395	P01639	Q9CQW9
	P97430	P98064	Q8R143
	P24638	Q01149	Q60675
	Q03137	Q99K41	P48759
	P34884	P01680	P01725
	P97467	Q61268	P80315
	O88947	Q91X72	Q61937
	P29621	P20918	P01657
	Q3UZ09	Q8CG14	P01645
	Q9EQH2	Q62009	P01820
	P01865	Q01853	P04944
	B1AUR6	P07758	P01867
	Q19LI2	Q9Z2W0
	Q71KU9	P06330
	P46638	P31532
	Q9WUB3	P12023
	P11152	Q61703
	P05366	B2RPV6
	P17742	P04202
	P32848	Q8R0Z6
	P09813	P01631
	P11835	Q8K1I3
	P02772	P06728
	Q9DBJ1	Q02105
	Q91Y47	Q00519
	P40142	Q06890
	P08905	Q61702
	Q99M71	Q60994
	P70195	Q3SXB8
	Q07079	Q91WP0
	Q60805	P11276
	P07141	P02468
	P63028	P01642
	P16056	P01843
	Q62469	P26262
	O54819	P52430
	P09470	P46412
	P62259	E9PV24
	P12246	P07743
	P34902	P14106
	Q8R2Y2	P11087
	Q64442	P06683
	Q9WUU7	Q9CQF9
	Q64695	Q9Z1T2
	P70663	P03976
	Q61171	Q9R098
	Q497M3	P11680
	Q61316	P01837
	P08228	P10639
	Q91XA9	P01750
	P58281	Q62351
	O89053	Q91ZX7
	Q02819	P26039
	P27931	Q8K0E8
	Q9CYA0	Q61508
	Q06806	Q00897
	Q9D7Q1	Q07797
	Q62356	P18525
	Q4VAA2	P42703
	P97372	P97290
	P11627	Q8CFG8
	P47879	Q9QUM9
	Q9R0Q7	Q9DBB9
	P50428	Q08879
	Q9QUN9	P19221
	P56394	Q61838
	P13634	Q8C165
	Q9EQ21	Q68FD5
	Q91WP6	Q01339
	P50247	P07759
	A2AQ25	Q61704
	P35230	P06684
	Q9CPU0	P01878
	Q8C255	Q61147
	Q04690	P22599
	Q922S8	Q9R0G6
	P09036	Q9ET66
	O88342	P34928
	P28666	Q9JJN5
	Q923D2	P28665
	O08692	Q07456
	P10923	P06909
	P40124	P39039
	Q9ES30	Q8R121
	P70274	Q00898
	P01801	P10404
	Q9JK39	P35441
	Q61581	P32261
	Q3UV17
	P11672
	P09103
	Q6S5C2
	P05201
	P63242
	P20060
	Q9JKF6
	Q08761
	Q9R0E2
	P20029
	O09049
	P63101
	P20065
	Q7TSK7
	Q810U4
	Q8K0R6
	Q91VI7
	P15946
	P0DP27
	P15532
	Q99JY9
	O88668
	P12399
	Q08481
	P09242
	Q05020
	Q6DFX2
	Q3V0A6
	Q91VW3
	Q8R016
	Q9CPW4
	Q9QZU9
	P00688
	Q5HZG9
	Q03734
	P04940
	A2ASS6
	P06801
	Q01730
	P11088
	Q80YC5
	P16092
	P01727
	P01869
	Q9R100
	Q02053
	Q2VLH6
	Q9R111
	Q921V5
	P11859
	P08121
	Q80YA8
	Q03311
	P00687
	O08742
	O35188
	P15535
	P47880
	G5E8Q8
	O09114
	Q9Z121
	P04247
	P07310
	P29533
	Q06318
	Q9Z2U1
	Q6UGQ3
	Q9Z1Q5
	P05208
	P14426
	O88803
	P17047
	Q9Z0M9
	Q61398
	Q8CHP8
	P31428
	Q91X79
	P24549
	Q9JHE3
	Q9R1P4
	Q9DBS5
	P97798
	Q60696
	O70410
	Q06770
	P16294
	P05017
	A2A8L5
	P31786
	P97298
	Q61468
	Q8R146
	Q9R0X2
	A2ASQ1
	Q61982
	Q91XA2
	P35917
	O55234
	Q9Z0L8
	P00329
	P97333
	Q3TIR3
	O55134
	P27656
	P70428
	Q61477
	O88200
	P07361
	Q60963
	Q99PT1
	P16125
	P98063
	P07147
	Q91X17
	P27106
	A2AEP0
	P97449
	Q00724
	P05064
	Q61730
	Q9Z2L6
	P31809
	Q9R0P3
	P15379
	O09043
	Q60648
	P21570
	Q8CIE0
	Q9D154
	P68134
	P18760
	P01807
	P09528
	P01637
	Q9ERD7
	Q9R1P3
	P61290
	P33434
	O08689
	Q8CAY6
	P16882
	P11247
	Q5SX40
	Q5BKQ4
	P97797
	P01675
	P15327
	P33587
	Q91Z98
	Q9Z0M6
	Q9CQT1
	P24270
	Q8CFX1
	Q06194
	Q05909
	P16675
	D3Z6Q9
	P04939
	P97399
	P16045
	P00920
	O88844
	Q9WVJ9
	P06745
	P97464
	P26339
	P10605
	Q9D733
	O70250
	O70370
	P59383
	O09159
	P18337
	P47876
	Q80T21
	P70269
	O35451
	P58252
	P19157
	P70375
	Q9CQ89
	P52760
	Q9R182
	Q60590
	P11588
	P09803
	Q9CPY7
	P05367
	Q9JI02
	P51910
	Q61207
	Q91Y97
	P43025
	P62983
	P13595
	Q8K4S1
	O35955
	Q62465
	Q5FW60
	Q61166
	Q8K558
	P47791
	P97321
	Q61599
	Q99LX0
	P14211
	E9Q1U1
	Q9R1P1
	P68037
	P26928
	P55284
	Q9QXC1
	B5X0G2
	Q5SXY1
	Q9CQW3
	P28798
	Q8BYY9
	P45700
	Q61830
	P06797
	Q01768
	Q64323
	O55111
	Q8QZR3
	P23492
	P10810
	Q8R1U2
	Q9DCD0
	Q8VCS0
	P09411
	Q61233
	Q91V98
	P07214
	Q9CZT5
	Q9WTR5
	Q91V80
	Q6IRU2
	P17182
	O35887
	P29416
	P08071
	O09061
	P57776
	P01644
	P11589
	Q5I012
	P27773
	P09581
	Q9ES89
	Q8VCG4
	O08709
	O89103
	Q80W65
	Q8BM88
	P99029
	Q9R0P5
	P10649
	P47878
	Q9DC11
	Q8QZR4
	Q64726
	P01902
	P12804
	Q9CR35
	P62897
	Q3V3A7
	Q93092
	P35330
	Q01102
	P12388
	Q61457
	P28063
	P39061
	P61939
	P26041
	Q91WG0
	O09164
	P21180
	Q0VAW7
	Q9R1P0
	P11352
	Q9JKR6
	Q9D7B1
	P17563
	Q02596
	P99026
	P70296
	Q9WVA4
	Q3U0B3
	P30412
	P35700
	Q91XF0

## Sheet: sEVs markers ExoCarta Top100
Serum sEV protein groups present in the ExoCarta Top 100 database. In yellow are highlighted the proteins detected in all the samples.
Accession	Gene name	Protein name
Q6GQT1	A2m	Alpha-2-macroglobulin-P
P17751	Tpi1	Triosephosphate isomerase
P07724	Alb	Albumin
P10852	Slc3a2	4F2 cell-surface antigen heavy chain
P52480	Pkm	Pyruvate kinase PKM
Q8VDD5	Myh9	Myosin-9
Q8BTM8	Flna	Filamin-A
P09055	Itgb1	Integrin beta-1
Q99JI6	Rap1b	Ras-related protein Rap-1b
P06151	Ldha	L-lactate dehydrogenase A chain
P54116	Stom	Stomatin
Q61739	Itga6	Integrin alpha-6
P80316	Cct5	T-complex protein 1 subunit epsilon
P63017	Hspa8	Heat shock cognate 71 kDa protein
P10126	Eef1a1	Elongation factor 1-alpha 1
P07356	Anxa2	Annexin A2
P62806	H4c1	Histone H4
Q01853	Vcp	Transitional endoplasmic reticulum ATPase
P60710	Actb	Actin, cytoplasmic 1
P21956	Mfge8	Lactadherin
Q9EQK5	Mvp	Major vault protein
Q62351	Tfrc	Transferrin receptor protein 1
P80314	Cct2	T-complex protein 1 subunit beta
Q07797	Lgals3bp	Galectin-3-binding protein
Q68FD5	Cltc	Clathrin heavy chain 1
P35441	Thbs1	Thrombospondin-1

## Sheet: CSF literature comparison
Comparision of protein groups identified in the CSF dataset (Greco et al.) and in literature (Dislich et al., Hsu et al., Sleat et al.). See the manuscript for further details.
	Dislich et al. Greco et al. Hsu et al. Sleat et al.	Dislich et al. Greco et al. Hsu et al.	Dislich et al. Greco et al. Sleat et al.	Greco et al. Hsu et al. Sleat et al.	Dislich et al. Hsu et al. Sleat et al.	Dislich et al. Greco et al.	Greco et al. Hsu et al.	Greco et al. Sleat et al.	Dislich et al. Hsu et al.	Dislich et al. Sleat et al.	Hsu et al. Sleat et al.	Greco et al.	Dislich et al.	Hsu et al.	Sleat et al.
Number of protein groups	144	9	150	22	94	3	9	496	7	241	29	61	150	29	3709
Gene names	Blvrb	Hbb-b1	Psma4	Ube2l3	Glo1	Igk-V19-17	Hist1h4a	Capzb	Ca3	Gstm2	Hdgf	Ighv3-6	Prosc	Pkia	Itm2a
	Eef2	C5	Actn4	Ppia	Sorl1	Klkb1	Txn	Nmt1	S100b	Spock2	Cstb	Mpp2	Gm10260	Gpr37l1	Sorbs3
	Fgg	Ahcy	Ggh	A2m	Mbl2	Igh-3	Tf	Atp6v1e1	Nutf2	Etfa	Pf4	Nrdc	Npy	Serpina1a	Dhx9
	Prdx4	Ca2	Eef1g	Carhsp1	Pls3		Hba	F13b	Selenbp1;Selenbp2	Coch	Ddt	Rpl27	Gm13646	Actg1	Scn5a
	Ckb	Cx3cl1	Ptprs	Cdv3	Igfbp4		Ica	Apex1	Mustn1	Sod2	Prdx3	Cct6a	Gm4963	Tubb4b	Pcdhgb1
	H2-Q10	Dkk3	Tubb4b	Fth1	Atp6ap1		Cfb	Pfkl	Hrsp12	Adam23	Col3a1	Atp5f1b	Gyg	Nme2	Ruvbl2
	Calr	Eno1	Lta4h	Pkm	Fam3c		Cycs	Sec13	Acta1;Actc1;Acta2;Actg2	Dag1	Rnase1	FAM120A	Pea15	Hist3h2ba	Eif2b2
	Ptprz1	Ptma	Cadm1	Cfl1	Gm2a		Gpi	Ndufs4		Mrc2	Anxa3	Rps27a	Tmsb10	Uba52	Dcun1d2
	C8b	Pgk1	Efemp1	Aldoa	Sod3		Ca1	Plp1		Eef1d	Sh3bgrl3	Jchain	Gm3200	Ppp1r1a	Tmod1
	Got1		Pld3	Hmgb1	C8g			Vcan		Ldb3	Pdcd5	Rps20	Tpm3	Umod	Mettl13
	Serpina3n		Cpb2	Fkbp3	S100a6			Gp1ba		Metrn	Sumo2	Rab11a	Pnp	Hspa1a	Cep290
	Cdh2		Uba1	Prdx1	Aplp1			Aimp1		Crtac1	Serpinb5	Fcn1	Tmem181b-ps	Calm1	Vps28
	Cpn2		Mthfd1	Pgm1	Ak1			Rpl24		Dpt	Cyb5a	Prkcg	Mup3	S100a9	Pex19
	Itih3		Ighg1	Hnrnpk	Clec3b			Rab3a		Gm1673	Ppp1r2	Sept6	Ddt	Gstp1	Sptlc2
	Epdr1		Ndrg2	Apob	Rbp1			Gbe1		Coq6	Tpm3	Rps26	Myl6	Bpifa2	Cachd1
	Cacna2d1		Cand1	Txnrd1	Myh4			Myo5a		Reln	Dsp	Gnb1	Atp1a2	Mup17	Pcdh1
	Hspa5		Cndp2	Eif5a	Cmpk1			Fam49b		Mug2	Pof1b	Serpinb6	Spata5	Hbb-b2	Trmt5
	Fn1		Adh5	Gapdh	Igf2			Lrrc59		Agrn	Tgm1	Ighv1-61	Gm1564	Eppk1	Akr1e1
	Gsr		Glul	Myh9	Isyna1			Ppp2ca		Cacna2d3	Blmh	Srgap3	Hspa1b	Glycam1	Cyb5r3
	Hagh		Psma3	Ighm	Atox1			Eif2s3x		Opcml	Jup	Rab7a	Dynll2	Pcp4	Ptgr1
	Mdh1		Ppp2r1a	Thbs1	Apoa2			Caprin1		Katnb1	Amy1	Ank2	Ctsl1	Ftl1	Otub1
	Serpina10		Psmb6	Ctsl	Atp5b			Npm1		Ighg2c	Nme1	Kiaa0513	Gm10108	Dsg1a	Lrig2
	Arhgdia		Tgm2		Pgam2			Ran		Fbln5	Nptxr	C4bpa	Ddah1	Tuba1b	Syt2
	Vtn		Pdia4		Vstm2a			Rps8		Slitrk1	Fah	Rpl10	Ppbp	Mup8	Sar1b
	Hnrnpa2b1		Vdac1		Apobec2			Suclg1		Asrgl1	Apom	Pc	Ica	Mup2	Tmem38b
	Tpi1		Hspd1		Myh1			Map2		Vat1	Stmn1	Stx1a	Amy1	Saa1	Rpl23a-ps3
	Serpinf1		Slc25a3		Cmbl			Gars		Lman2	S100a11	Hspa1a	Gm6736	Akr1b1	Rplp2
	Msn		Bgn		Ppa1			Cmas		Calb1	Adamts1	Hsph1	Epb42	Hist1h2ah	Ak2
	Pgam1		Psma2		Apoc1			Ltf		Lrrc4b	Pkp1	Adrm1	Prps2	Actn4	Dctn3
	Adssl1		Dld		Enpp5			Hacd3		Smyd1		Eif4a3	Ubc		Ighv1-76
	Tkt		Lrp1		Vim			Ilf3		Tor1aip1		Rps18	Rab11b		Cept1
	Mug1		Afm		Col1a2			Selenop		Plod1		Rpl11	Actb		Hsd17b4
	Serpina1d		Pltp		Taldo1			Crip2		Cox6c		Srp14	Chi3l1		Mettl22
	Lmna		Hsp90b1		Ptprn2			Srsf3		Cpe		Hnrnph1	Igh-6		Smpd3
	Lgals1		Psmb5		Me1			Rpl26		Igfbp5		Hist2h2ac	Gapdh		Ermp1
	Alb		Aco1		Plec			Atp1a2		Gstt1		Atp5f1c	Sar1a		Hprt
	Ppib		Snca		P4hb			Ptpn11		Adprh		Pzp	Psma7		Psmd11
	Mdh2		F13a1		Anxa1			Eif3g		Acat1		Ighv1-72	Map3k3		Tigar
	Prdx2		Aco2		Tpm4			Gtpbp1		Tpm2		Atp6v1g1	Ppp1ca		Ntrk2
	Ambp		Hspa4		Nucb1			Gpx4		Clic4		Gpatch1	Igsf5		Steap3
	Azgp1		Npepps		Park7			Rps19		Prelp		Rpl23a	Kbtbd10		Loxl1
	Serpinf2		Rnase4		Chgb			Usp9x		Ces1b		Ewsr1	Atp5o		Utp20
	Pon1		H1f0		Tpm1			Coro1b		Gkn3		Marcks	Pnmt		Trappc3
	Apoa1		Neo1		Mb			Vdac2		Negr1		Tceal5	Ctla2a		Myo1b
	Stip1		Pcolce		Tnnt3			Samhd1		Atp5c1		Basp1	Lyz2		Dctn6
	Ldha		Pfkm		Cntn2			Chmp4b		Hist1h1c		Rps3a	Rpl10a		Tom1l2
	Ahsg		Nfasc		Scg2			Gmppb		Cdh1		Cnbp	Ophn1		Tango2
	Hexb		Sez6l		Saa4			Dpp3		Gsto1		Rbm8a	Spnb1		Arl6
	Ywhag		Lasp1		Hspb6			Pygb		Gcnt2		C1sa	Gpi		Spon1
	Gsn		Rpl18		Atp5a1			Habp2		Ywhab		Eif1ax	Cacna1d		Igkv12-41
	Psap		Hist1h1e		Ckmt2			Cyfip2		Pcbp1		Hspa4l	Catsper2		Chst12
	Apoe		Btd		Pcsk1n			Copb1		Lyve1		Rpl15	Spna2		Gbp7
	Igfbp7		Eif4a2		Cadm4			Aifm1		Ube4b		Abcf1	Calca		Lgi3
	Sfn		Esd		Sh3bgrl			Necap1		Tagln2		Atp5f1a	Arf3		C1qtnf4
	Chl1		Rab14		Scg3			Tubb3		Rnh1		Rab1A	Tuba1b		Pcdh8
	Cp		Idh1		Chga			Hnrnpf		Pdhb		Uhrf1bp1l	Gpr149		Cend1
	C8a		Ly6h		Nptx1			Myef2		Ctsh		Hist1h2bp	Rhoa		Pmm1
	Bcan		Nrxn1		Aldh1a1			Txnl1		Hspg2			Gnb2l1		Pithd1
	Ncam1		Sptbn1		Cfl2			Map2k1		Olfml3			Rnf180		Dnajc11
	Col1a1		Nptn		Gsta4			Rhoa		Vgf			Rpl26-ps4		Stk24
	Serping1		Nampt		Eno3			Snd1		Ivd			Epb4.1		Vps4b
	Gpld1		Aldh9a1		Acyp1			Rpl9		Igfbp6			Car8		Axl
	Plg		Oxct1		Hspb1			Tardbp		Pglyrp2			Leprel1		Mrps9
	Lum		Adsl		Myh8			Rps17		Lgmn			Gm5908		Utrn
	Fga		Ifnar2		Ckm			Pgm2l1		Gstm5			Golga4		Prkag2
	Hp		Apod		Cryab			Mapt		Ampd1			Slc25a5		Stt3a
	Fgb		Ywhaq		Tppp3			Tubb4a		Igfals			Fh		Scgb2b27
	Ttr		Aldh2		Ube2n			Pdha1		Pam			Tubb2b		Arhgap29
	Adipoq		Lingo1		Nsfl1c			Postn		Pgls			Ppia		Igkv5-39
	Cpq		Atp1a1		Apoc3			Epb41l3		Itih5			Ly86		Krt16
	Vcl		C1qa		Penk			Vps26b		Pros1			Sumo3		Serpinb1b
	Enpp2		Fbln1		Scg5			Creb1		Lmcd1			Tmsb4x		Dnah17
	Apoa4		Apeh		Myl1			Sept7		Alcam			Rac1		Pnpt1
	Cfd		Man2b1		Pfn1			Kif21a		Lamp2			Rab2b		Inhbb
	Ntm		Nrxn3		Gstm1			Xpo7		Mfge8			Spr		Nos1
	Agt		Atic		Spp1			Cct8		Celsr2			Rplp2-ps1		Cdk6
	Egfr		Vcp		Prdx6			Pa2g4		Aebp1			Zfp952		Tnpo1
	Nrcam		Idh2		Dbi			Camk2a		Eif4a1			Txn1		D430042O09Rik
	Ldhb		Fasn		Acp1			Rps2		Hist1h1d			Mup10		Dock11
	Pdia3		Gdi1		Pdxk			Matr3		Hdhd2			1810020D17Rik		Adal
	Ywhae		Aldoc		Mup20			Map4		Tcn2			Calm1		Spag9
	C3		Bpgm		Fstl1			F10		Mybpc1			Gm8394		Pla2g4e
	Pebp1		Serpina1c		Acyp2			Bin1		C7			Gm5862		Asap1
	Eef1a1		Kctd12		Prdx5			Rps7		Prg4			Dnahc11		Gm8994
	Ctss		Actn1		Gpx1			Kif2a		Cmpk2			Pkm2		Rpl37
	Ctsz		C1qb		Cd44			Arrb1		Ppp1r7			Ran		Fkbp9
	Sirpa		Psmb7		Pik3ip1			Eif3b		Pgp			Rab39		Ptprk
	F2		Capg		Pvalb			Rtn1		Flnc			Myh7		Kit
	Anxa2		Orm2		Mif			Rpl10a		Pafah1b2			OTTMUSG00000007486		Sult1a1
	Aplp2		Il1rap		Tnnc2			Ap2a1		Gnpda1			Serpinb6a		Ermap
	Kng1		Vps35		Anxa5			Eif2s2		Bpnt1			Gm16709		Trps1
	Hsp90ab1		C2		Igfbp2			Myl12b		Pcmt1			Car1		Arl8b
	Crp		Dars		Sez6l2			Capn1		Myh2			H2-T3		Atp7b
	C4b		Tgfbi		Cdh13			Rps27		Cse1l			Hk1		Vamp2
	Cntn1		Csf1r					Arf5		Tnni2			Rpl31		Nt5dc1
	Qsox1		Ank1					Ap2s1		Lonp1			Cfl1		Gbf1
	Cfi		Slc4a1					Anpep		Pglyrp1			Gm10881		Jag1
	Serpind1		Kpnb1					Prep		Ahnak2			Camk2b		Slc6a20b
	Serpina6		F5					Dnaja2		Dpp7			Tnip2		Tst
	Cst3		Serpina3m					Snrnp70		Ogn			Pzp		Glyr1
	Eef1a2		Ctsd					Dbnl		Rbbp9			Krt15		Nln
	Hpx		Ace					Dnajb4		Sez6			Gm5571		Gm10175
	Sod1		Serpinh1					Ptges3		Timp2			H3f3a		Nid2
	Lifr		Hsp90aa1					Tnr		Isg15			Prdx1		Pcdhga2
	Orm1		Arpc2					Rpl17		Oat			Rap1a		Mrpl38
	Fetub		Slc25a4					Kars		Akr1a1			Gm20431		Stx8
	Prnp		Cltc					Rps16		Hexa			Tf		Psme2b
	Gdi2		Impa1					Srsf7		Gys1			Pgm1		Crabp2
	Cat		Aldh7a1					Gusb		D10Jhu81e			Aldoa		Ubr3
	Fabp3		Dnpep					Sec23a		Ncam2			Gnb2		Xxylt1
	Ptgds		Abhd14b					Atp1a3		Aldh1a2			Mup8		Tor3a
	Phpt1		Capza2					Pklr		Lgals3bp			Ap2a2		Adgre5
	C9		Blvra					Lcat		Glrx			C530028O21Rik		Capns1
	Rbp4		Pi16					Dctn5		Mgp			Sepp1		Brd9
	Tpt1		Cap1					Eprs		Clstn3			A2mp		Efl1
	Pepd		Rab10					Cdc42		Arsb			C4bpa		Dock3
	Itih2		Glud1					Erp44		Gstp1			H2afx		Mrpl48
	Fhl1		C1qc					Apcs		A1bg			Hnrnpk		Phospho1
	Tuba4a		Wdr1					Tnc		Prap1			Nptxr		Gnaq
	Ecm1		Psmb4					Impact		Ywhah			Rpsa-ps10		Col9a2
	Thy1		Fkbp4					Copb2		C6			Akr1b10		Dock6
	App		Olfm1					Psat1		Ganab			Nup85		Timp1
	Lsamp		Sdha					Capn2		Islr			Gm20390		Mup14
	Serpina1e		Psma6					Sbds		Cbr2			Gm20547		Zg16
	Apoh		Dpysl3					Sec31a		Omg			B3gnt1		Magi1
	Cfh		Anxa6					Selenbp1		Dcn			Actr3		Krt28
	Fabp4		Cd5l					Osbp		Plxdc2			Tln1		Aida
	Hspa8		Fscn1					Pabpc1		Cox4i1			Prkar2a		Macf1
	Sparc		Lbp					Camk2b		Ptprg			Ap2b1		Ctbp2
	Serpina1b		Tubb5					Atp6v0a1		Ipo5			Ecrg4		Fahd1
	Mbl1		Vcam1					Baiap2		Pla2g7			Bcmo1		Lyst
	Itih1		Eno2					Ap2m1		Serpini1			D17Wsu104e		Nedd8
	Sparcl1		Pgd					Snx2		Cant1			Man1a1		Rragb
	Dstn		Acaa2					Add3		Col6a1			Znhit6		Pcdhgb6
	Ywhaz		Ola1					Rpl7		Col12a1			Gm5428		Ddx42
	Ces1c		Gda					Psmc2		Efnb3			Flna		Smyd2
	Gc		Got2					Map1b		Ufm1			Hcrt		Dnah11
	Hrg		Bsg					Prmt1		Atp2a1			Gm11275		Eif3h
	Clu		Psmb3					Ap2a2		Gpd1			Hbb-bh1		Tmem254a
	Pygm		Gpc1					Ddx5		Ankrd2			Eif5a		Rab11b
	Serpinc1		F12					Ogdh		B2m			Eef1b		Cpd
	Serpina3k		Dpysl2					Igsf8		Nrxn2			Med12		Dnah9
	Itih4		Cpn1					Arf4		Smpdl3a			Rnaset2		Ubqln1
	Ctsb		Ptms					Rplp0		Ctsa			Sst		Agpat3
			Krt76					Pcyox1		Actg1			Hba-a1		Bcas1
			Usp14					Wdr61		Igfbp3			Mtco2		Serpinb8
			Qdpr					Slc38a3		Tmem132a			Cyb5a		Atp6ap2
			Usp5					Nsf		Lrg1			Ppp2r4		Tk2
			Cotl1					Hyou1		Agl			Nppc		Rgl1
			Mpp1					Prkar1a		Prl			C1s		Nudcd3
								Synj1		Pdlim5					Cryl1
								Rpl8		Gas6					Cnpy2
								Eif3a		Eci1					Lztfl1
								Lmnb1		Ids					Nmral1
								Phyhipl		Aspn					Klhl31
								Bcam		Lcp1					Gpsm1
								Ssb		Arpc3					Myh3
								Csnk2a1		Psmc3					Ppp2r5b
								Ube2o		Spta1					Sema3e
								Nono		Sh3bp1					Hlcs
								Stx1b		Impad1					Fh1
								Cul1		Lrp1b					Usp13
								Prkcsh		Ctso					Tecr
								Rpl32		Ppic					F7
								Atp2b4		Nell2					Rabggta
								Nefl		Sema6d					Ndufb3
								Hnrnpul2		Serpina1a					Rtf1
								Oxsr1		Fer					Nos3
								Kcnab2		Lfng					Tns3
								Dnm2		Igsf1					Ptpru
								Mbp		Mapk1					Cab39l
								Ckmt1		Sorcs3					Tomm40
								Psmd3		Glod4					Gm11214
								Rpl22		Macrod1					Mrpl1
								Rab1b		Epha4					Ube2m
								Rps23		Cygb					Pir
								Ckap5		Mylk2					Cops4
								Rab35		Psmb2					Arfgef3
								Rpl6		S100a4					Dst
								Ppp2r2a		D430041D05Rik					Pon2
								Rps3		Sema7a					Bcat1
								Kif5b		Hint1					Tecpr1
								Atp6v1c1		Padi2					Mboat7
								Rbmxl1		Fkbp1a					Bicd2
								Dnm1		Adk					Gclm
								Set		Acadm					Trnt1
								Serbp1		Hadh					Rab34
								Rph3a		Nid1					Plxna1
								Naa15		Cdh4					Mtus2
								Rps25		Psme1					Rgmb
								St13		Actn2					Ttc7b
								Masp1		Tgoln1					Ddx3x
								Hspa2		Npc2					Mcat
								Hadha		Idh3a					Arrb2
								Pacsin1		Cs					Uqcrb
								Btf3l4		Actr2					Gcdh
								Rpl27a		S100a10					Ddah2
								Rps11		Iglc2					Hr
								Gsk3b		Minpp1					Dhrs11
								Map1a		Mylk					Rufy1
								Epb41l1		Aldh6a1					Lars2
								Syngr3		Cadm3					Atrn
								Rnf123		Lamb2					Snx18
								Syt1		Ugp2					Flii
								Rpl38		Clstn1					Csnk2b
								Iqgap1		Cfhr2					Nop56
								Ap2b1		Casq1					Rcc2
								Rpl31		Ttn					Sdf4
								Abraxas2		Hspe1					Slc12a5
								Sars		Itpa					Tuba8
								Rps4x		Pnoc					Sptbn2
								Gart		Try10					Ykt6
								Rps24		Stom					Gne
								Gmds		Art3					Sh3glb1
								Serpine2		Dhdh					Sil1
								Cars		Acadl					Mthfd1l
								Praf2		Mylpf					Pola2
								Srsf1		Grhpr					Stac3
								Cttn		Extl2					Prph
								Stxbp1		Gclc					Qtrt1
								Hnrnpa1		Fmod					Htt
								Ddx17		Cuta					Marf1
								Tpp2		2210010C04Rik					Fkbp15
								Coro1c		Txndc17					Gak
								Wars		Serpina7					Srp68
								Lims1		Etfb					Serpinb6a
								Rab21		Mybpc2					Psmc6
								Anp32a		Col6a3					Ext1
								Eif3d		Dlst					Wfs1
								Lamp1		Uqcrc1					Npl
								Psmc1		Actn3					Sh2d4a
								Dnaja1		Ptprn					Cenpv
								Rheb		Cadm2					Pgm2
								Rpl19		Pdia6					Banf1
								Copa		Scrg1					Mx2
								Arpc1a		Gpx3					Ndufs7
								Snap91		Ranbp1					Cdyl
								Rps6		Myoc					Tpr
								Ppp5c		Ptprd					Asph
								Impdh2		Ahnak					Lrrc20
								Rpl13a		Cbr1					Ndufa9
								Idh3g							Stam
								Txnrd2							Dnah7a
								Pacsin2							Mrps27
								Clint1							Osbpl1a
								Eif3c							Prkci
								Syn1							Ghr
								Sord							Lpcat3
								Calu							Hist1h3c
								Psmd2							Prepl
								Ptpn6							Isca1
								Nudc							Sort1
								Eif2a							Enpp3
								Acss2							Gpc6
								Rock2							Smad4
								Wasl							Rer1
								Scamp1							Papss2
								Rpl30							4931406C07Rik
								Slc3a2							Ighv1-19
								Fkbp2							Adamts4
								Ppid							Shmt2
								Atp1b1							Akr1b8
								Ybx1							Otud6b
								Purb							Sqor
								Rpn1							Cpt1a
								Eif3j1							Lrpprc
								Rpl5							Arl6ip5
								Cd81							Trappc2l
								Ncl							Mrps26
								Atp2a2							Gga3
								Crmp1							Cdk1
								Rps14							Xirp1
								Cacybp							Yes1
								Gsk3a							Trim3
								Rab8b							Ube2g1
								Ppp3ca							Mcm10
								Ubr4							Thbs3
								Pygl							AW146154
								Dpysl5							Nsun2
								Smap1							Cope
								Map6							Otor
								Aak1							Dpyd
								Coro7							Bicc1
								Rtn3							Hbs1l
								Farsb							Anp32b
								Csde1							Abcb6
								Hdgfl3							Tbc1d4
								Naca							Prkn
								Tln1							Ptpn23
								Rpl34							Atrnl1
								Trim28							Mapre3
								Syn2							Ndufs2
								Cadps							Arsa
								Yars							Slc5a5
								Fabp5							Pbk
								Pccb							Krt15
								Pfkp							Strip1
								Gpm6a							Rexo2
								Gnb5							Dhcr7
								Mtdh							Sms
								Ncan							Uros
								Arpc1b							Spata7
								Slc25a5							Eloc
								Rtcb							Adgrl2
								Abat							Eif4g3
								Rpl13							Trim72
								Cct3							Kcnq1
								Tcea1							Grin1
								Abce1							P4ha1
								Ddx6							Rptor
								Hnrnpa3							Snap47
								Slc1a3							Vps39
								Dclk1							Aldoart1
								Tcp1							Timm9
								Hdlbp							Pmm2
								Rars							Stk38l
								Rab6b							Avil
								Prps1							Maip1
								Nedd4							Itgb2
								Rps5							Ubxn6
								Nbea							Qtrt2
								Rdx							Ece1
								Cdc37							Pdcl3
								Kras							Man1a2
								Slc1a2							Fcgrt
								Vars							Dnah2
								Rnmt							Nubp1
								Sucla2							Pde4d
								Atp2b2							Aox3
								Rpl7a							Slc25a25
								Plek							Tbc1d22a
								Fkbp5							Ighv1-11
								Hnrnpll							Mfsd2a
								Hars							Copg2
								Snrpd3							Eif6
								Eif4g1							Galk1
								Myo6							Rabgap1
								Sfpq							Nsdhl
								Usp47							Ube2d2a
								Fermt2							Dupd1
								Rpl18a							Lamc1
								Rack1							Cnot9
								Chordc1							Ighv5-9-1
								Nckap1							Arsg
								Hnrnph2							Bphl
								Ahsa1							Psmb10
								Atp6v1h							Psmd5
								Amph							Pank1
								Rpl23							Galnt7
								Hspa9							Shpk
								Cspg4							Krt1
								Psma7							Amdhd2
								Pura							Rab22a
								Dpysl4							Scyl1
								Flna							Syk
								Ddx1							Mia2
								Tarsl2							Capn3
								Dync1h1							Sos1
								Ezr							Pon3
								Plaa							Lama1
								Nap1l1							Mtrex
								Rps13							Gsdmd
								Usp7							Cpne2
								Eif5b							Nfs1
								Cast							Nudt19
								Gpm6b							Neu2
								Rrbp1							Dnaja3
								Epb41							Chmp2a
								Calm3							Dnase1
								Cd9							Zfand1
								Acsl6							Htatip2
								Dbn1							H2afy
								Ppm1g							Aldh1l2
								Dlg1							Txlnb
								Csrp1							Phkb
								Rala							Chmp7
								Ide							Gdf11
								Rpl4							Acacb
								Ahcyl1							Ccar2
								Sart3							Arhgef2
								Aldh1l1							Arhgef1
								Sptan1							Sltm
								C1ra							Mpc1
								Hspa12a							Pbdc1
								Camkv							Urb1
								Arcn1							Cct7
								Epb42							Robo2
								Slk							Epm2a
								Eipr1							Mtr
								Coro1a							Sdsl
								Atp6v1d							Sec31b
								Atp2b1							Dnajb14
								Rtn4							Cacna1h
								Snrpd2							Fnip2
								Fus							Tkfc
								Rpl14							Pla1a
								Rnpep							Tcf12
								Cela1							Abi3bp
								Hnrnpm							Pik3r1
								Dync1i2							Scamp5
								Plcb1							Cnn3
								Rab5c							Acot1
								Diras2							Fpgt
								Psmb1							Dtd1
								Wdr77							Kdr
								Eif4b							Nt5c
								Cct4							Galc
								Sv2a							Arhgdib
								Ndufv1							Msr1
								Psmd7							Rps12-ps3
								Actb							Vps50
								Ap3b1							Alkbh6
								Acot7							Afdn
								Rac1							Me3
								Tfrc							Tnfaip8
								L1cam							Slc38a10
								Ap1m1							Qprt
								Rps15a							Casp6
								Psmd1							Slc22a6
								Atp6v1a							Gcnt1
								Cnp							Pds5b
								Cul3							4932438A13Rik
								Dhx15							B4galt3
								Fabp7							Cda
								Cap2							Plxnb1
								Glg1							Vmn2r91
								Phyhip							Nipsnap3b
								Eif5							Lima1
								Igkc							Tldc1
								Hnrnpd							Arfgap1
								Nans							Entpd6
								Wdr13							Phactr4
								Rpl35a							Emilin2
								Syncrip							Pgk1-rs7
								Kif1a							Lrrtm2
								Epb41l2							Col28a1
								Tppp							Pde6d
								Rps15							Fam98b
								Nars							Mvk
								Iars							Hnrnpdl
								Myh10							Esyt1
								Tubb2a							Rpf1
								Acly							Clpx
								Hnrnpl							Ncbp1
								Upf1							Kbtbd11
								Gnb2							Trem2
								Snrpd1							Pkp3
								Capza1							Appl2
								Scrn1							Ndrg4
								Etf1							Efna5
								Prpsap1							Iah1
								Dnaja4							Man1c1
								Vwa5a							Svep1
								Sept11							Serpinb1a
								Tars							Dip2c
								Anp32e							Ryr2
								Hnrnpc							Atg5
								Rpl21							Rab7
								Pfas							Grk1
								Twf1							Tnpo2
								Denr							Ccdc90b
								Dnajb11							Fmo1
								Add1							Larp1
								Cul5							Polr1c
								Aqp1							Fap
								Phf24							Lrrc40
								Rpl28							Mlst8
								Slc9a3r1							Gps1
								Fermt3							Rangap1
								Hnrnpab							Rabggtb
								Ddb1							Shisa6
								Oxr1							Amt
								Trim2							Paox
								Canx							Atl1
								Lrrc47							Crim1
								Rpl3							Map7d1
								Rps9							Tcea3
								Pfn2							Pcna
								Hgfac							Metap2
								Eml2							Cryz
								Rab2a							Fadd
								Lars							Agpat4
								Atp6v1b2							Ttl
								Usp24							Pfkfb2
								Cfp							Ube2d1
								Ppp6r3							Ppa2
								Hnrnpu							Nccrp1
								Iqgap2							Pigs
								Hk1							Mff
								Psd3							Cluh
								Gspt1							Lias
								Rpl35							Mtor
								Aars							Bcap31
								Pafah1b1							Nploc4
								Rpl12							Cd2ap
								Sept9							Mettl26
															Aimp2
															Blm
															Naa25
															Skor2
															Eri3
															Cald1
															Tollip
															Vwa3a
															Fbln7
															Nrbp1
															Rab3b
															Krt71
															Ubr1
															H6pd
															Cox7a2
															Arl8a
															C9orf72
															Pgm5
															Plxna2
															Pxylp1
															Lag3
															L2hgdh
															Tfg
															Chst3
															Psmg1
															Vps29
															Eif2b3
															Ptgis
															Trp53rka
															Clip1
															Crot
															Atxn7
															Pde1a
															Nfkb1
															Krt31
															Acads
															Mien1
															Sncg
															Fgfr4
															Copg1
															Morc1
															Vamp7
															Ptgr2
															Pdcd10
															Pgm3
															Tmed7
															Carm1
															Hsd17b10
															Cd109
															Gm5900
															Dhrs7c
															Trappc4
															Nek7
															Mecp2
															Sult4a1
															Rps18-ps3
															Fkbp8
															Acsl3
															Kctd12b
															Rnf214
															Gas7
															Npepl1
															Cryzl2
															Lman1
															Gm43302
															Sf3b1
															Slc32a1
															Spag17
															Git2
															Spon2
															Ndufb10
															Mat2b
															Pcdh9
															Aldh1b1
															Idh3b
															Tjp1
															Gm6563
															Dnajc10
															Ndufb4
															Enpep
															Khsrp
															Ttc19
															Pdhx
															Mgat1
															Nt5e
															Tgm3
															Rmc1
															Tgfb2
															Rabif
															Gpi1
															Ighv4-1
															Lyz1
															Spink1
															Fgfr1
															Wdyhv1
															Khnyn
															Abhd14a
															Cul4b
															Abcb8
															Ighv6-3
															Wasf2
															Rtn4rl1
															Pcdh17
															Gucy1a1
															Trpm3
															Gdpd1
															Tmem143
															Mxra8
															Synj2bp
															Tdrd7
															Glrx3
															Esyt2
															Mapre2
															Tmem38a
															Lztr1
															Ccdc60
															Sfxn1
															Nhlrc2
															Cacna1c
															Rpa3
															Rap2b
															Ifit1
															Lamb1
															Gm20547
															Sh3glb2
															Srgap2
															Ccdc91
															B3galnt1
															Aga
															Ociad1
															Slc6a11
															Igha
															Ptprt
															Pm20d2
															Keratin, type I cytoskeletal 15
															Hdac6
															Pdyn
															Cd34
															Col17a1
															Napg
															Rnaset2a
															Naalad2
															Baz1b
															Tbc1d13
															Spr
															Actr1a
															Ifitm3
															Paics
															Pcid2
															Stard9
															Nutf2-ps1
															Bub3
															Umps
															Dap3
															Gm20390
															Zfp957
															Cdh15
															Rbbp7
															Lancl1
															Mrc1
															Pofut1
															Serpinb9
															Spock1
															6030468B19Rik
															Prkar2a
															Pbxip1
															Lamc3
															Nudcd2
															Acp6
															Adap1
															Alkbh3
															Cops3
															Sema3d
															Hist1h4j
															Krt13
															Pfdn5
															Sh3pxd2b
															Serhl
															Zdhhc17
															Ndufb7
															Plin4
															Ptprm
															Fam49a
															Dnm3
															Ppp2r3a
															Coa7
															Chm
															Srpr
															Ptpn12
															Krt80
															Atxn2l
															March1
															P4ha2
															Rhot2
															Ifi35
															Snrpa1
															Krt12
															Msln
															Hivep3
															Rai14
															Pomk
															Tomm34
															Arhgef12
															Ppfia4
															Ccar1
															Stxbp3
															Slc7a11
															Ttc1
															Fbxo3
															Arap1
															Gtpbp2
															Chid1
															Prex1
															Prmt7
															Cationic trypsin
															Nat2
															Psmd6
															Dmac1
															Rab24
															Rtca
															Lipe
															Nubp2
															Trpv2
															Matn2
															Cbln1
															Slc25a20
															Sema3c
															Lsm6
															Hnrnpa0
															Cnot1
															Armt1
															Commd10
															Thbs2
															Dazap1
															Nipsnap2
															Picalm
															Gnpda2
															Stx18
															Eif2ak1
															Igkv13-84
															Irgq
															Slc44a1
															Osbpl2
															Crocc
															Bmp6
															Myo1c
															Gja8
															Coq7
															Psmc5
															Exoc5
															Hba-x
															Ilf2
															Ext2
															Zfp318
															Tmx1
															Alg2
															Mbtps1
															Selenoo
															Chmp1a
															Ppif
															Srrm3
															Arhgef40
															Nup54
															Ufl1
															Maob
															Soga3
															Wbp2
															Sestd1
															Fcho2
															Pex5l
															Sri
															Stim1
															Stat5b
															Colec11
															Ighv1-39
															Prss3
															Stag1
															Mlc1
															Tex264
															Cavin2
															Nudt2
															Setd7
															Babam1
															Sema3a
															Tanc1
															Kif1b
															Timm13
															Mtmr2
															Ubac1
															Ppp2r5d
															Dera
															Maneal
															Slc14a1
															Pld4
															Myom2
															Myg1
															Taok1
															B4gat1
															Cbs
															Wdr48
															Acad10
															Pard6g
															Proc
															Sgsh
															Brinp1
															Dsg4
															no protein information available
															Uso1
															Snx3
															Sec11a
															Mrpl12
															Pdpk1
															Cpped1
															Txndc9
															Pde5a
															Ccr1
															Fgl2
															Ctps2
															Gpcpd1
															Crat
															Api5
															Trrap
															Timm29
															Uba6
															Wapl
															Kyat1
															Nefm
															Clip2
															Igkv4-59
															Saraf
															Fsd1
															Itga11
															Rbm14
															Ptpn9
															Acaca
															Psmd13
															Cul4a
															Ccny
															Sar1a
															Cisd1
															Vapa
															Tubg1
															Trmt2a
															Atf6
															Cst7
															Stard10
															Ehd2
															Sec61a1
															Arfgap2
															Spryd4
															Ctbp1
															Gap43
															Prune1
															Ryr1
															Appl1
															Tbce
															Reck
															Cpne3
															Gtpbp10
															Olfr1233
															Fhod3
															Ndrg3
															Dip2b
															Fam98a
															Lrpap1
															Iscu
															Gm11273
															Ubxn7
															Chkb
															Mup4
															Ahi1
															Rpl3l
															Slitrk4
															Parvb
															Cops7a
															Gba
															Cryzl1
															Slc6a1
															Osbpl9
															Mat2a
															B3glct
															Ube2r2
															Gstt2
															Ndufs6
															Clic1
															Pak2
															Ighg2b
															Igkv3-4
															Ugt1a7c
															Jph2
															Il16
															Sgtb
															Alox12e
															Col22a1
															Commd7
															Timm50
															Psme3
															Hdhd3
															Map2k6
															Rpl10-ps3
															Car2
															Mtif2
															Cyfip1
															Ethe1
															Lyz2
															Ppcs
															Cit
															Trove2
															Ctnnb1
															Prpf4b
															Armcx4
															Slco4c1
															Eif4e
															Trap1
															Raf1
															Svil
															Epg5
															Cldn11
															Cacna2d2
															Dnaaf2
															Vasp
															Rapgef1
															Cd84
															Sdhb
															Dao
															Krt10
															Hint2
															Plxnb2
															Hint3
															Prkaa1
															Fbxo22
															Mmp2
															Mcam
															Igbp1
															Dis3l2
															Gnl1
															Cep128
															Plin3
															Nagk
															Gm4788
															Rbm10
															Micu1
															Birc6
															Rassf2
															Pacs1
															Inpp5a
															Strap
															Car3
															Cyth1
															Crbn
															Tsta3
															Arfgef1
															Stat2
															Samd9l
															Tha1
															Gpr179
															Unc13c
															Sh3kbp1
															Obp1a
															Mmab
															Usp11
															Sept4
															Prkar2b
															Fuca2
															Lgalsl
															Pcdhgc3
															Rab3c
															Rnf213
															Nit1
															Ggct
															Ndrg1
															Hbq1b
															Tab1
															Casp8
															Pla2g16
															Fbxo2
															Nudcd1
															Krt33a
															Lrrc57
															Eif1
															Gm20441
															Inpp4a
															Igkv12-98
															Phf19
															Pfdn2
															Islr2
															Ina
															Amy2a5
															Ppil3
															Stx16
															Tbc1d9b
															Ddx58
															Tmed2
															Mrps31
															Cdh8
															Srcin1
															S100a13
															Tapbp
															Pafah1b3
															Cd48
															Lnpep
															Plekha6
															Supt16
															Nmnat3
															Ndufb8
															Serpina3i
															Col4a2
															Sema3f
															Carmil1
															Dop1b
															Igkv6-23
															Ufd1
															Acaa1a
															Uqcrfs1
															Dclk2
															Tcerg1
															Itpr1
															Skiv2l
															Sgcd
															Hyal1
															Brox
															Snw1
															Igkv3-10
															Gabarapl2
															Hba-a1
															Pitpnm1
															Commd2
															Pik3c3
															Atxn10
															Dhx29
															Ntng1
															Stk10
															D3Ertd751e
															Abcb9
															Psd
															Car11
															Gale
															Rcn2
															Pls1
															Thbs4
															Cops6
															Slc7a2
															Atp9a
															Slit2
															Idua
															Tubb1
															Evi5
															Adgrf5
															Smtnl1
															Crkl
															Gm49333
															Uevld
															Gbp9
															Por
															Nt5m
															Dnajc13
															Clasp1
															Hmcn2
															Cyp51
															Aspa
															Sept2
															Scp2
															Rfk
															Map3k20
															Apc2
															Vasn
															Csrp3
															Fcna
															Mapk3
															Rhobtb1
															Nnt
															Thnsl2
															Cbr4
															Mospd2
															Rmdn1
															Phf5a
															Ninl
															Cspg5
															Gk
															Adgb
															Iglv2
															B4galt1
															Lgi1
															Ldlr
															Ces2g
															Serpina9
															Calcrl
															Akap10
															Mup16
															Rabgef1
															Gstk1
															Dnase2a
															Swap70
															Itgav
															F9
															Fsip2
															Tsfm
															Gm4737
															Flnb
															Dhrs4
															Araf
															Limch1
															Pla2g4c
															Nudt13
															Ddx50
															Prorsd1
															Pdcd6ip
															Cnot2
															Tpmt
															Ncf2
															Deptor
															Flot2
															Rttn
															Adamts12
															1300017J02Rik
															B4galnt1
															Aspg
															Ankrd26
															Tmx3
															Ctdsp1
															Fstl5
															Gpc5
															Fgf1
															Armh3
															Agap1
															Cpm
															Man2a1
															4930430F08Rik
															Hgh1
															Tm9sf2
															Nectin4
															Dpp8
															Gch1
															Mob1b
															Ryr3
															Arhgef7
															Timp3
															Igkv10-96
															Fam126b
															Aldh3a1
															Fut11
															Gas1
															Herc1
															Rab3il1
															Lsm2
															Pappa2
															Rab23
															Ighv2-5
															St8sia5
															Abhd12
															Krt90
															Fam91a1
															Ripk1
															Fubp1
															Chst10
															H2afy2
															Atp11c
															Krt72
															Snupn
															Arfip1
															Heatr5b
															Actr10
															Smarcc2
															Rab13
															Ylpm1
															Ostf1
															Ighv1-42
															Slit3
															Icosl
															Myo18a
															Cntnap2
															Srsf2
															Vat1l
															Ktn1
															Ache
															Entpd2
															Edc4
															Wdr37
															Trim25
															Dpp9
															Cybb
															Mthfd2l
															Adprhl1
															Myadm
															Xpo5
															Shoc2
															Hccs
															Keratin, type I cytoskeletal 10
															Adam19
															Tnxb
															Adh1
															Rassf8
															Plcg1
															Anxa4
															Atxn3
															H2-D1
															Ighv14-1
															Pdlim1
															Ube2v2
															Galnt18
															Gmpr
															Xrn1
															Arhgef4
															Sphk1
															Sec22b
															Igdcc4
															Cplx1
															Entpd1
															Keratin, type I cytoskeletal 9
															Prkcd
															Hip1
															Abca14
															Dnaaf5
															Elmo2
															Gnaz
															Ppm1f
															Igkv8-24
															Ighv1-77
															Napa
															Stt3b
															Agfg2
															Prkaa2
															Isoc2a
															Rtraf
															Adpgk
															Notch2
															Rufy3
															Hsd17b12
															Nif3l1
															Plxnb3
															Dcbld2
															Naglu
															Cltb
															Ppp2r5e
															Src
															Enpp4
															Slc25a46
															Hif1an
															Omd
															Ctnna1
															Tbcd
															Vwa8
															Greb1
															Ttc14
															Raly
															Arpc5
															Endod1
															Trappc9
															Krt81
															Pdzd2
															Rdh14
															Gaa
															Lrrc4
															Erbb3
															Elavl4
															Crk
															Atp6v0d1
															Tyw5
															Dkc1
															Col5a1
															Mup3
															Igkv7-33
															Pla2g15
															Sgip1
															Mapk10
															Ehd1
															Jmjd8
															Gtf2f2
															Exoc4
															Klk8
															Myo3b
															Ndufs5
															Raph1
															Dynll2
															Akr7a5
															Sigmar1
															Prkaca
															Nudt3
															Mapkapk2
															Sptb
															Cenpj
															Slc44a2
															Exoc7
															Fam126a
															Mthfr
															Plcl2
															Pgrmc1
															Asna1
															Reep5
															Uap1
															Gpc4
															Pitpnb
															Snrpb
															Itsn1
															Ube2f
															Cers2
															Cd163
															Igkv4-57-1
															Chpt1
															Kpna3
															Rab43
															Arhgef10l
															Galnt1
															Nhlrc3
															Ufsp2
															Pdgfd
															Rcsd1
															Fitm1
															Adgrb3
															Cd36
															Igkv9-120
															1700037H04Rik
															Tra2b
															Txnrd3
															Nadk2
															Cyb5b
															Aox1
															Gfpt2
															Pamr1
															Actr3
															Tmcc3
															Bola1
															Wdfy3
															Vti1b
															Podn
															Ndufv3
															Gorasp2
															Rpl36a
															Pcsk2
															Copz1
															Nlgn3
															Hist1h2bj
															Cybc1
															Antxr1
															Prl3b1
															Mtch2
															Csk
															Pter
															Rgs7
															Erc1
															Stxbp2
															Ipo7
															Cntfr
															Eps15
															Ccs
															Strn
															Agfg1
															Elp2
															Zfp553
															Ppat
															Ddhd2
															Gng4
															Fmnl2
															Tax1bp3
															Plcxd3
															Col4a1
															Nipsnap1
															Aip
															Cpsf7
															Ikbkg
															Telo2
															Alpk1
															Nt5c3b
															Fam160b1
															Vps16
															Ubl4a
															Cdk13
															Hivep1
															Ptprj
															Ppt1
															Gltp
															Ankrd28
															Ccdc93
															Hgs
															Sfxn3
															Samm50
															Map2k4
															Lnpk
															Cnn2
															Spg20
															Zpr1
															Htatsf1
															Sag
															Gm10264
															Nlgn1
															Ttc33
															Stx17
															Usp8
															Alox5ap
															Eln
															Prpf8
															Apmap
															Acbd3
															Ranbp9
															Creld1
															Pald1
															Cask
															Daam2
															Hist1h1b
															Ndufb9
															Ush2a
															Klhl29
															Acox1
															Gcn1l1
															Commd5
															Zadh2
															Osgep
															Cln5
															Specc1
															Ptpra
															Exoc1
															Itga10
															Fam213a
															Galnt13
															Pcdh10
															Methig1
															Smtnl2
															Stac2
															Ovca2
															Ppih
															Uckl1
															Cpne1
															Plcb4
															Reps2
															Dguok
															Qars
															Fxr1
															Add2
															Endog
															Eif3i
															Kcnc4
															Slc20a2
															Vps36
															Mrpl49
															Tmx2
															Gan
															Sept3
															Tcp11l1
															Nudt16l1
															Mpp5
															Ighv1-47
															Acat3
															Gyg
															Bzw1
															Tagln3
															Mrpl15
															Akap9
															Nt5c3
															Gm3550
															Pycr2
															Chil3
															Thap4
															Arfgef2
															Ivns1abp
															Sepsecs
															Dnah8
															Zc3h15
															Galns
															Clpp
															Anxa11
															H2-Q4
															Actl6a
															Ighv1-64
															Diablo
															Flot1
															Cdc37l1
															Fn3k
															Trf
															Guk1
															Pex1
															Eef1b2
															Lsm14a
															Nub1
															Cyp2j13
															Syap1
															Pdlim3
															Ighv5-4
															Mmaa
															Slc1a5
															Fcgr2b
															Rras2
															Tmod2
															Sec14l2
															Sema6a
															Wdr5
															Pcca
															Krt33b
															Wdr11
															Phka2
															Ugcg
															Fstl4
															Necap2
															Sart1
															BC031181
															Susd2
															Ogdhl
															Prkcq
															Rab9
															Ireb2
															Pspc1
															Scly
															Cacnb1
															Bag1
															Pgghg
															Dgkz
															Vav3
															Tmed9
															Gstm4
															Ddah1
															Znfx1
															Arhgap18
															Cd248
															Nudt9
															Col5a2
															Ergic1
															Hmga1b
															Hdhd5
															Kcnh4
															Ampd2
															Eif2b5
															Vta1
															Gna13
															Igsf21
															Hibch
															Sulf1
															Vbp1
															Txndc12
															Plxna4
															Ankrd17
															Krt73
															Klhl41
															Spryd7
															Fgfr2
															Ubr2
															Atg3
															Babam2
															Rab4b
															Vldlr
															Krt34
															Clasp2
															Hdac10
															Ptgfrn
															Zbtb8os
															Arhgap1
															Ubb
															Slc33a1
															Dctn4
															Clstn2
															Gm6741
															Serpinb6b
															Pcmtd1
															Nudt12
															Angptl2
															Naaa
															Slc4a10
															Icam1
															S100a1
															Plin1
															Acsl1
															Etnppl
															Dcaf1
															Slc8a1
															Aldh4a1
															Sars2
															Ahsa2
															Fgfrl1
															Ppp3cb
															Usp10
															Otub2
															Ccdc22
															Atp5j2
															Ubap2l
															Tsc1
															Phb
															Car5b
															Nek9
															Sirt2
															Rplp1
															Psma1
															Ighv3-5
															B3gat3
															Slc4a4
															Coasy
															Csrp2
															Ubfd1
															Huwe1
															Ighv5-17
															Washc1
															Ptk7
															Aars2
															Nrbf2
															Nudt4
															Ccdc6
															Nlrp9b
															Prkacb
															Ppl
															Hmox2
															Ndufs3
															Reg3g
															Col2a1
															Mcf2l
															Surf4
															Rpa1
															Gpd1l
															Sept5
															Hgf
															Reg1
															Glipr2
															Fam120c
															Dmxl2
															Eif4h
															Rfesd
															Asns
															Pelo
															Oscp1
															Rhog
															Smoc1
															Atp5o
															Prkca
															Mgll
															Lrsam1
															Pdcd6
															Myh14
															Aoah
															Gm21983
															Zyx
															Ltn1
															Rps26-ps1
															Nudt21
															F8a
															Hcls1
															Rmdn3
															Kif5c
															Chp1
															Klhdc4
															Vps45
															Xpot
															Pdp1
															Comt
															Unc119b
															Bckdha
															Ighv9-3
															Sat2
															Nasp
															Gabbr1
															Dffa
															Ercc6l
															Hbb-y
															Apbb2
															Vwa7
															Krt42
															Cbwd1
															Hc
															Man1b1
															Nxph1
															Hnrnpul1
															Kif3b
															Adss
															Hcfc1
															H13
															Faim
															Me2
															Tbcc
															Ehd4
															Snx5
															Washc2
															Snap25
															Sae1
															Cyp2c39
															Hsd17b11
															Cntnap1
															Pnpo
															Dglucy
															Afg1l
															Ighv8-5
															Spg11
															Acot2
															Arpc4
															Fhod1
															Wdcp
															Sema4b
															Ddc
															Pgpep1
															Hnrnpr
															Lpl
															Zc3hav1
															Csnk2a2
															Vipas39
															Vrk1
															Slitrk5
															Gpt
															Scara5
															Slc1a4
															Armc1
															Cxcl12
															Tnfrsf21
															Ptrhd1
															Fry
															Fam129b
															Cmtr1
															H2afx
															Gm2663
															G3bp1
															Ank3
															Rbms1
															Armc6
															Marc2
															Ptbp1
															Pelp1
															Mgat4a
															Rac2
															Apip
															Nucb2
															Gng12
															Adamts5
															Kdelc2
															Tmem35a
															Plxna3
															Igkv4-61
															Atcay
															Chchd3
															Gnao1
															Xrn2
															Megf9
															Ptpa
															Ccz1
															Ap3m1
															Ciao2a
															H2afj
															Hrc
															Sbsn
															Kif13b
															Fbln2
															Xpo4
															Elp1
															Thumpd1
															Krtap19-5
															Pbrm1
															Siae
															Krt2
															Stx7
															Chmp5
															Zc2hc1a
															Lsm4
															Prps2
															Irak4
															Syne2
															Efnb1
															Cbln3
															Sorbs1
															Gapvd1
															Bzw2
															Nwd1
															Carnmt1
															Map4k5
															Wdr44
															Pggt1b
															Supv3l1
															Ndufv2
															Ap3b2
															Col7a1
															Efcab14
															Taok3
															Psmd4
															Pycrl
															Aldob
															Olfml1
															Sf3b2
															Ighv11-2
															Slc39a6
															Fuk
															Abca9
															Gla
															mt-Nd4
															Zfp827
															Sh3bgrl2
															Adgrg6
															Ggps1
															Kel
															Sccpdh
															Igkv8-19
															Ube2q1
															Anapc1
															Ppme1
															Kcna1
															Bag6
															Zscan20
															Lpin1
															Pin1
															Pcsk1
															Dock9
															Slc25a22
															Hspa1b
															Dnajb6
															Arsk
															Pdgfrl
															Rab1a
															Cdk12
															Gnai2
															Gm28043
															Pecam1
															Adgrl1
															Slc16a1
															Dnajc6
															Ruvbl1
															Igkv14-111
															Pcdhgc5
															Lcmt1
															Ltbp2
															Vstm2b
															Pdxp
															Smg7
															Phldb1
															Tmem43
															Prkag1
															Naprt
															Adgrl3
															Snrpa
															Kpna4
															Stat3
															Lhpp
															Coq9
															Polq
															Mmp17
															Nfkbiz
															Nckipsd
															Igkv5-48
															Aqr
															Ankfy1
															N4bp1
															Nsmaf
															Pde12
															Maged2
															Slc29a1
															Itsn2
															D130043K22Rik
															P3h1
															Fdps
															Rp2
															Adgrb2
															Polr2b
															Arih2
															Mfsd1
															Commd4
															Bcar1
															Ahcyl2
															Slc39a10
															Ap1b1
															Mut
															Gm10228
															Cdh7
															Abi2
															Cntnap3
															Dmxl1
															Ndufa5
															Nt5dc3
															Shroom2
															Spata2
															Gpr37
															Mcu
															Gphn
															Sra1
															Ppm1e
															Tatdn1
															Mrps22
															Scrib
															Tmed10
															Tbc1d24
															Plcb3
															Nova1
															Rap1a
															Dysf
															Ppfibp1
															Zfyve26
															Faf2
															Ret
															Lmnb2
															Parp1
															Ly6g6f
															Edf1
															Acin1
															Dcc
															Atp5j
															Rhob
															Ndufa1
															Krt84
															Psph
															Olfr419
															Kpna1
															Ctps
															Strc
															Slc38a1
															Dus2
															Fam45a
															Rbm3
															Klhl40
															Cfap36
															Arih1
															Slc17a6
															Gad1
															Setd3
															Gss
															Immt
															Pank4
															Tmem33
															Gm6434
															Qsox2
															Mrpl57
															Bmp3
															Mrps30
															Dis3
															Gm14743
															Clpb
															Nrp1
															Emc4
															Urod
															Srl
															Rpia
															Lypla1
															Trip11
															Txndc5
															Invs
															Gm12258
															Camk1d
															Mbd5
															Cdk5
															Psmf1
															Atp5d
															Tubb6
															Cct2
															Metrnl
															Col8a2
															Akap1
															Cog5
															Strn4
															Krt23
															Chchd6
															Calb2
															Cds2
															4930578C19Rik
															Ppp4r3a
															Vps41
															Topbp1
															Zfyve19
															Arpc5l
															Map1lc3b
															Metap1
															Nptx2
															Hs1bp3
															Neb
															Rbm8a2
															Akr1c14
															Nudt8
															Ganc
															Cdh11
															Flrt1
															Rab12
															Idi1
															Hepacam
															Napb
															Pcbd1
															Pxdn
															Pigt
															Paip1
															Il6st
															Olfml2b
															Mdp1
															Dsc1
															Eftud2
															Armc2
															C1s1
															Dcaf7
															Sv2c
															Nudt15
															Scn4b
															Pip4k2b
															Itga6
															Snx15
															Dpp6
															Abcb11
															Ctsf
															Ilkap
															Engase
															Fat1
															Ube2e3
															Dab2
															Rab3gap1
															Gm28035
															Scpep1
															Hddc2
															Mrrf
															Sephs1
															Stx4a
															Hmgcs1
															Hmgb3
															Ighv9-4
															Gdpgp1
															Gpx7
															Ndufaf2
															Mettl21a
															Keratin, type II cytoskeletal 1
[truncated: 1,712 more rows]
